# Supplementary material for: A genome-wide association study identified SNP markers and candidate genes associated with morphometric fruit quality traits in mangoes
Source: BMC Genomics. 2025 Feb 7;26:120. doi: 10.1186/s12864-025-11278-6 (PMC11806778; doi:10.1186/s12864-025-11278-6)
Supplement: Supplementary file 1 — Supplementary Material 1: Table S1. List of 161 Mango genotypes, subpopulation relationships and 14 morphometric fruit quality traits and the Shapiro-Wilk test for each trait. Table S2. List of high-quality 135,079 SNPs marker for 161 mango accession. Table S3. Detailed GWAS results for the 14 morphometric fruit quality traits using FarmCPU model with 135,079 SNPs, Gene ID, and the encoding product. Table S4. Detailed GWAS results for the 14 morphometric fruit quality traits using GLM model with 135,079 SNPs, Gene ID, and the encoding product. Table S5. The genetic distance among the 20 selected accession using 135,079 SNP markers. [file 12864_2025_11278_MOESM1_ESM.zip]

Archive with 2 entries (2 files):
- Supplementary Tables.xlsx
- Table S2.xlsx
