# Supplementary material for: A genome-wide association study identified SNP markers and candidate genes associated with morphometric fruit quality traits in mangoes
Source: BMC Genomics. 2025 Feb 7;26:120. doi: 10.1186/s12864-025-11278-6 (PMC11806778; doi:10.1186/s12864-025-11278-6)
Supplement: Supplementary file 1 — Supplementary Material 1: Table S1. List of 161 Mango genotypes, subpopulation relationships and 14 morphometric fruit quality traits and the Shapiro-Wilk test for each trait. Table S2. List of high-quality 135,079 SNPs marker for 161 mango accession. Table S3. Detailed GWAS results for the 14 morphometric fruit quality traits using FarmCPU model with 135,079 SNPs, Gene ID, and the encoding product. Table S4. Detailed GWAS results for the 14 morphometric fruit quality traits using GLM model with 135,079 SNPs, Gene ID, and the encoding product. Table S5. The genetic distance among the 20 selected accession using 135,079 SNP markers. [file 12864_2025_11278_MOESM1_ESM.zip › Supplementary Tables.xlsx]

## Sheet:  Table S1
List of 161 Mango genotypes, subpopulation relationships and 14 morphometric fruit quality traits and the Shapiro-Wilk test for each trait
Accession ID	Subpopulation	fruitWeight (g)	fruitLength (mm)	fruitWidth (mm)	fruitThickness (mm)	stoneWeight (g)	stoneLength (mm)	stoneWidth (mm)	stoneThickness (mm)	seedWeight (g)	seedLength (mm)	seedWidth (mm)	seedThickness (mm)	brix	Pulp
TURPENTINE	SP2	143.903	92.0867	62.6	55.1	26.2333	62.7917	38.5333	20.6083	16.9417	35.675	28.4167	17.4833	5.48548	20.0667
Graham	SP1	500.97	107.167	102	85.4167	17.3967		38.9542	18.6333	6.6325	36.235	18.7242	12.8325	28.7969	16.2083
Rumani	SP2	236.142	63.38	83.0058	70.38	20.6417	52.3092	42.1942	17.3208	12.32	36.6892	25.0558	11.7608	11.44	21.225
Sel.Num3	SP2	153.837	77.7092	57.76	53.8142	13.4358	49.7233	27.6867	15.515	8.49	37.635	18.0217	17.3592	11.4497	19.875
Itamaraca	SP2	135.719	61.8813	64.4854	56.32	15.8346	39.615	38.0904	17.9996	9.80083	38.2483	25.46	14.9738	8.57103	16.1792
RoyalSpecial	SP2	240.705	75.1311	72.3211	63.6778	28.5561	52.8339	38.6039	20.0592	14.24	39.8553	25.5881	14.6472	8.42918	12.7833
S-19	SP2	154.408	77.6035	59.6471	55.4424	40.4306	52.5506	32.568	16.4471	12.8133	40.4333	23.6364	15.02	3.81908	20.4588
Toledo	SP2	80.71	61.995	48.4058	43.0953	14.2108	47.5503	26.8703	16.4087	9.62684	42.1381	28.0181	15.7628	5.67949	20.8342
Tahar	SP2	355.287	100.606	80.7146	72.3159	24.5546	75.5186	40.4451	16.6392	13.0738	42.8065	27.9481	12.4946	14.4693	14.7314
Torbet	SP2	330.723	77.3483	88.93	76.545	22.6383	53.4217	34.8683	20.74	15.2017	43.69	29.0017	23.52	14.609	17.1333
Tetenene	SP2	415.836	99.5421	84.9833	77.4554	30.7896	78.175	38.9496	27.1404	14.2542	43.9054	27.0792	13.9979	13.5057	16.5717
ZillJ-12	SP2	325.013	103.267	84.5696	70.2925	25.7712	82.2608	46.1571	18.4058	12.5458	44.2942	31.1737	13.8321	12.6115	21.0542
Irwin	SP2	393.401	107.629	85.1919	74.1422	21.6219	79.4944	36.4784	15.5141	11.4537	44.9125	23.1969	12.7472	18.1946	13.3969
AhPing	SP2	416.841	117.872	86.2811	71.9939	20.8876	87.7206	42.0467	15.4706	10.1167	45.0189	31.4922	10.7694	19.9563	12.7167
CHINO	SP2	495.609	104.102	93.2588	88.5988	34.5982	72.2024	45.4935	22.9012	25.0059	45.4006	33.3612	17.3471	14.3247	20.2471
JanardhanPasand	SP1	205.117	78.9675	76.24	63.2633	25	61.5675	37.02	21.1555	13.3333	45.6575	26.4633	14.8475	8.20467	20.4833
Winters	SP2	244.701	89.62	72.4767	66.2117	19.2883	70.3183	34.4125	18.325	12.9082	45.8082	29.1536	15.1355	12.6865	18.7
Iris	SP2	328.542	119.981	68.82	65.1267	16.5833	105.381	33.4683	14.2367	7.875	46.4867	26.02	11.3083	19.8116	12.4583
Purple	SP1	91.575	66.9308	54.2233	45.765	17.1425	55.3383	28.9308	18.0525	10.295	46.4875	24.6525	14.685	5.34199	17.4167
NAMDOCMAI	SP1	368.517	139.376	74.7133	62.4375	18.1667	118.52	41.725	12.2858	8.20833	46.6817	24.1242	10.1542	20.2853	20.1167
Amini	SP1	180.042	76.4517	68.2375	59.6542	23.2917	62.8683	36.8075	18.0236	14.375	46.7033	31.9392	15.0425	7.72987	15.7583
Naomi	SP2	516.159	120.233	95.9511	84.9628	23.26	94.3671	39.2378	20.5694	11.4875	46.7858	25.7631	14.3164	22.1908	12.0889
Mulgoba	SP2	228.35	68.9892	74.5842	65.2158	38.6167	51.7458	35.5992	18.7858	21.3367	47.1892	31.2892	15.9658	5.91325	16.0333
MerrittIslandSaigon	SP2	267.719	97.1922	77.025	69.31	19.6069	68.1733	33.5261	17.3456	12.611	47.9177	25.4871	13.3129	13.6543	13.9889
Gootee	SP1	170.156	75.9	64.4017	59.8038	27.0346	64.1958	34.9517	19.8037	14.4029	48.2671	27.0925	14.6642	6.29402	19.6333
SpiritOf76	SP2	475.156	112.726	86.7754	81.0298	27.0687	84.7524	40.2061	17.8335	16.1342	48.446	32.5854	13.726	17.5537	17.5917
KALAALPHONSESDLG	SP2	265.467	88.1442	75.2808	67.5212	33.6142	63.4204	38.8054	20.1775	22.15	49.5057	26.4865	16.28	7.89749	15.9333
Lathrop	SP1	204.841	80.1754	67.6283	61.5838	35.7858	62.3108	35.0596	22.1346	26.4371	49.5892	30.7613	18.1871	5.72408	19.565
CowasjeePatelXPiri	SP1	345.883	102.708	84.2917	71.4583	26.0583	75.705	40.9125	18.1667	11.125	49.59	26.1742	13.1858	13.2734	16.4083
Ruby	SP2	150.781	81	58.5833	56.8333	15.7592		25.7358	16.3217	11.3492	49.6717	21.42	14.2383	9.56782	12.9083
Ott	SP2	318.696	98.9854	81.0321	71.1933	24.2779	71.9683	35.2304	17.7458	14.7125	50.005	26.7787	14.4733	13.127	17.5
Peach	SP2	274.76	83.3064	77.4564	72.4197	34.2153	56.5219	35.0567	20.4228	16.2233	50.1306	27.8569	16.3522	8.03033	15.1483
CARABAO	SP1	245.365	116.354	66.25	64.0508	21.2386	96.3104	32.4531	17.3914	10.4675	50.2631	26.7164	14.6436	11.5528	16.4058
TUTEHAU	SP2	133.48	70.5954	57.02	56.5192	21.3004	58.5458	32.0329	19.4812	14.8008	50.3521	25.0579	16.7396	6.26654	14.2917
Zeylanica	SP1	112.312	75.6667	53.6667	49.9167	23.6583		30.3842	18.7892	13.7317	50.81	26.055	15.0125	4.74723	12.1667
BullocksHeart	SP1	262.878	89.887	72.2343	68.9252	22.2348	63.7117	34.6196	17.1991	13.8348	50.8296	26.2713	14.7787	11.8228	14.1739
Bombay	SP1	245.823	82.1292	76.05	69.1604	24.6104	62.595	32.5463	19.5767	13.8717	51.0433	27.3029	15.8387	9.98857	17.1167
Malindi	SP2	453.276	84.695	98.5861	84.6267	29.2903	66.1254	38.7858	22.8756	19.2672	51.0967	31.4558	19.5911	15.4753	12.7361
O.PTommyAtkins	SP2	347.109	97.4389	78.7278	75.0531	23.7544	73.4542	35.4733	16.2178	13.1522	51.3564	28.3297	13.0944	14.6124	16.0111
Neelum	SP2	196.469	79.0121	66.8503	61.895	24.6982	60.6539	39.0591	18.4203	17.0791	51.435	31.4068	15.055	7.9548	12.0382
OkrongTong	SP1	173.536	95.6092	60.2025	50.8925	26.0025	78.4779	33.7446	14.8679	12.7217	51.5342	27.5175	11.8975	6.67381	19.1375
Tenom	SP2	199.517	81.14	68.2754	63.2233	28.5208	58.8862	37.5654	22.1604	21.7083	51.5375	32.1379	19.3625	6.99547	13.9417
SDLGOFMIA-06895	SP2	308.668	105.494	75.167	70.6752	26.8136	81.7182	34.5494	17.8191	15.3215	51.7414	28.5318	14.4951	11.5116	16.3424
MAmita	SP2	288.515	94.035	74.5894	71.2142	21.8903	73.645	33.5486	17.5339	13.9672	51.9075	26.6403	14.6636	13.1801	14.2639
WhiteAlfonso	SP1	267.07	85.9781	74.831	70.4094	27.435	64.5365	34.6408	19.5519	16.0371	52.0327	26.6892	14.599	9.73465	18.0708
Vallenato	SP2	302.938	93.3008	82.2246	72.925	22.5292	64.9033	36.855	15.9567	15.9836	52.1527	30.6186	14.3773	13.4465	13.3792
Dot	SP1	366.442	99.4823	82.287	74.127	26.3791	72.4914	36.8121	18.6516	14.7805	52.3989	28.7439	15.3075	13.8914	19.2114
Fernandez	SP1	240.023	91.3083	70.7437	66.5512	28.8292	67.98	33.0533	20.2325	16.2308	52.4821	25.3858	15.6967	8.32571	17.0458
SuwonTip	SP1	279.532	111.98	61.9342	38.3292	33.625	97.2958	37.5008	18.8075	11.4008	52.5942	27.0617	12.1342	8.31321	17.5333
Malda	SP1	219.041	84.9312	66.7904	64.0088	33.2163	66.7767	33.6775	23.2321	19.5896	52.6592	27.6879	19.3583	6.59439	15.7042
Magshimim	SP2	415.853	111.204	81.3746	78.0829	25.1946	93.255	35.7658	17.3008	15.6662	53.1058	28.5933	13.8621	16.5057	15.0542
Joellen	SP1	307.884	103.528	75.3083	68.2221	26.8246	80.2258	38.6504	17.9092	16.2237	53.2604	27.2596	11.9254	11.4777	11.8312
SdlgOfWa3-02-05	SP2	190.113	80.4153	62.3242	60.1589	27.1106	65.5409	34.4578	20.4781	18.58	53.2677	29.6714	18.0135	7.01251	17.1111
St.Maui	SP1	391.322	92.5111	83.1778	81.2778	26.1644	64.2667	40.3444	20.6667	16.9889	53.6556	32.2667	18.3444	14.9563	17.7222
Okrong	SP1	186.058	103.603	56.5617	50.15	23.1775	96.4567	35.1004	15.5792	13.4904	53.6725	29.6587	13.2012	8.02754	22.3958
Sensation	SP2	275.616	89.5706	75.6875	70.7421	27.2692	68.2764	39.2512	18.599	18.794	53.6821	31.8954	15.6294	10.1072	16.1812
SigSiput	SP2	245.678	88.8559	70.3982	64.4759	27.12	67.2944	35.8422	18.4878	16.5672	53.6922	27.3678	15.1644	9.05892	15.7722
TylerPremier	SP1	565.538	92.2192	108.364	95.5808	40.665	66.8917	43.1333	22.2063	21.1721	53.7042	32.9692	18.1046	13.9072	13.7083
Maya	SP2	332.466	83.7032	82.7405	73.9655	31.3959	65.5827	40.91	19.545	19.2318	54.0432	33.5918	15.9614	10.5895	16.1955
BorshaKampong	SP1	266.932	84.8152	80.123	68.5877	30.2804	65.4608	37.3925	21.4237	17.8792	54.2017	30.5167	17.3271	8.81534	15.9083
S-01	SP2	266.694	104.242	75.4031	66.8927	38.2819	78.6557	34.4231	21.0638	20.8485	54.2854	35.4081	15.8115	6.96657	14.6246
Lily	SP2	582.758	118.268	92.27	90.0725	30.5	96.7967	47.6117	16.2533	16.75	54.3225	37.365	13.0575	19.1068	13.975
Madras	SP1	348.01	95.4787	79.4917	74.1562	33.6658	81.045	38.4992	20.5196	18.7579	54.4879	26.3375	16.8246	10.3372	14.8958
17502	SP2	259.336	90.532	73.0335	67.0385	25.865	67.26	37.2265	18.7865	16.122	54.497	29.0055	15.936	10.0265	13.361
Diplomatico	SP2	308.475	111.775	74.5492	65.5154	29.1746	92.5046	38.6408	21.3685	18.9545	54.5227	32.3164	18.0036	10.5734	14.3846
Myatryaut	SP1	269.641	95.4902	72.426	66.9673	28.884	75.2536	36.9404	19.8281	20.1606	54.8273	29.2385	16.9727	9.33531	13.7438
Burma	SP1	237.927	91.1248	69.9057	62.6967	26.8139	72.1176	38.4035	18.5939	18.4913	54.8941	31.0872	16.7861	8.87325	12.3978
Zill	SP2	376.151	87.2839	68.9178	59.8603	34.1178	53.1754	38.3025	19.1783	17.5189	54.915	28.5972	14.1681	11.0251	16.2383
Langra	SP1	352.08	99.0029	81.6383	74.2575	30.3287	82.4808	40.3221	19.705	17.5767	54.9348	31.113	15.715	11.6088	19.9583
Shindiri	SP1	279.633	110.168	68.4475	65.0942	28.875	89.9033	33.3442	19.3975	14.5417	55.0183	27.6433	15.5258	9.68427	14.5917
Bd1-5	SP2	563.379	119.835	94.9405	88.3427	37.0443	92.5034	41.343	20.5945	20.5802	55.3732	30.8661	15.6334	15.2083	14.6568
O.P.Keitt	SP1	636.971	163.023	87.7353	79.3406	37.9341	140.205	47.7185	17.4803	15.4594	55.4241	27.7184	14.4041	16.7915	17.8618
Zebda	SP1	332.326	90.823	68.298	53.541	34.2255	84.902	40.4415	21.217	16.6545	55.4455	27.577	16.192	9.70989	15.285
Borsha	SP1	319.357	96.9871	77.8721	72.1057	26.3857	74.1221	37.6086	19.0186	17.2786	55.9579	31.3779	16.2721	12.1034	15.95
No.3-3(Irwinsdlgo.p.zerifinsel.)	SP2	507.528	108.037	89.9479	74.8456	36.3374	80.9239	41.6322	20.2509	18.9856	56.2007	29.4107	15.5161	13.9671	15.4872
ColomboKidney	SP2	265.433	94.23	72.9767	65.3658	25.625	67.08	33.2725	18.455	16.0833	56.24	27.8008	15.365	10.3584	15.675
Sunset	SP2	242.934	95.4179	74.7562	69.4775	24.8433	72.02	36.3804	17.0871	16.7662	56.3429	31.0892	14.635	9.77863	15.5583
Manilita	SP1	191.136	100.099	60.6779	55.405	21.8408	79.8453	31.999	15.7954	14.0012	56.3656	26.8206	13.5027	8.75131	15.4104
Keitt	SP2	708	134.927	103.639	91.8055	35.1732	107.197	52.3914	18.0536	16.4159	56.475	34.3514	13.1218	20.129	15.1136
PamKaiMia	SP1	202.614	94.2004	64.1958	59.7958	27.9408	72.3542	30.8208	18.6771	17.9171	56.4754	24.2767	15.3621	7.25154	20.6375
Long	SP2	168.75	88.1963	64.69	55.4858	31.2283	65.8308	37.0204	23.4442	19.3158	56.5388	29.74	19.0346	5.40376	15.9458
Duncan	SP1	352.68	106.688	79.0182	72.6318	24.9241	78.502	40.3323	17.1741	17.0924	56.6262	32.0467	15.9257	14.1501	13.9909
Ivory	SP1	350.667	160.417	68.6667	61.75	28.625	139.721	34.1142	16.06	14.1833	56.7067	26.1533	12.83	12.2504	19.2417
Hatcher	SP2	673.874	119.574	98.2255	85.9664	32.7705	91.1448	49.9486	17.2981	19.7336	56.7905	33.4195	12.55	20.5635	13.3773
ThaiEverbearing	SP1	138.688	80.156	57.8723	50.9206	27.6504	66.4904	32.0183	17.531	17.2277	56.8252	28.6523	15.2498	5.01576	17.525
NamTamTeem	SP1	280.107	104.6	72.1637	63.446	32.888	89.5009	38.922	18.3349	16.5949	56.8894	27.564	11.7723	8.51699	16.4551
S-10	SP2	272.775	98.9944	67.6733	63.4158	28.3108	74.5528	31.0653	19.0369	17.3806	56.9286	26.5403	16.9844	9.63499	15.6139
Madoe	SP1	264.537	86.1067	70.2915	67.3665	31.5579	72.1317	33.5426	21.1762	18.4951	57.0002	25.6191	16.3711	8.3826	16.4511
Z-0	SP2	209.886	92.5833	70	59.8333	26.6517		32.2975	19.4858	17.0408	57.0067	25.8233	16.5058	7.87515	19.55
Edgehill	SP1	368.058	114.292	76.3158	72.2375	32.5833	92.5608	36.6567	19.5225	18.625	57.4383	29.0225	16.0183	11.2959	14.7667
Angie	SP1	343.958	109.259	80.7015	70.2907	19.5811	89.9548	43.4033	15.1344	11.7333	57.5604	30.1063	12.1415	17.5658	15.2926
Paheri	SP1	309.7	92.3827	80.72	71.985	30.3333	71.4492	36.8817	20.1592	18.2083	57.7517	31.4325	16.4575	10.2099	16.0417
Zill0-29	SP2	371.055	96.55	87.5067	79.9542	31.2179	67.215	39.6879	21.0388	20.6492	57.8692	32.1308	17.1267	11.886	16.5167
Cac	SP1	443.644	114.49	87.3742	77.1233	38.9921	82.4121	41.4767	20.6013	20.0958	57.8817	32.6571	16.9992	11.3778	17.7992
ChokAnon(Kuching)	SP1	302.393	117.881	73.5321	62.5558	24.6117	95.96	31.915	15.5917	14.4229	57.9438	27.4171	13.4595	12.2866	20.2292
Kensington	SP1	498.633	108.589	90.8009	83.4746	42.946	80.8343	44.8617	22.2977	24.2446	57.9509	29.48	16.0317	11.6107	15.3983
Carrie	SP1	336.996	105.313	80.2857	70.4604	26.2174	81.2761	38.2474	18.847	18.1739	57.9513	28.8674	15.65	12.8539	16.4955
ZM-10	SP1	465.569	107.656	87.2293	74.8871	53.9279	72.3964	42.715	25.025	24.8531	57.9931	33.8942	18.6592	8.63317	19.2
Shwehintha	SP1	325.726	127.522	71.0022	64.1094	23.2633	106.86	30.6131	15.4728	13.5661	58.0056	23.7758	12.6064	14.0017	17.8389
Ono	SP1	261.986	101.834	75.1279	64.2433	29.3487	78.2617	39.303	20.5026	16.3465	58.0796	29.0387	16.9257	8.92666	17.8458
Allen-King-Everbearing	SP2	358.257	101.989	81.3296	75.5125	43.9125	84.1692	41.9329	22.4092	22.1848	58.2152	32.2822	16.6913	8.15843	16.2042
JoZ	SP2	587.979	124.105	96.7467	84.8233	35.9675	105.357	50.3553	17.8903	17.8346	58.2934	35.1963	13.9017	16.3475	14.0722
Bd3-80	SP2	809.746	137.832	111.25	97.0433	36.5296	104.047	47.8633	18.4917	19.2529	58.3321	32.2971	14.9867	22.1669	14.2417
Earlygold	SP1	349.511	109.692	80.8886	69.7086	30.9472	88.4675	40.0967	19.3517	20.4042	58.3333	32.2922	15.9211	11.2938	14.9194
ParisSelectionNo.1	SP2	346.761	90.5877	85.9835	75.6431	37.0669	71.1565	40.7915	22.2792	22.6623	58.3565	31.7638	18.5308	9.35499	16.2192
ValenciaPride	SP2	516.108	144.153	83.1008	76.3533	38.975	124.752	42.5767	18.64	24.75	58.43	32.8208	15.7275	13.242	13.9833
Provost	SP2	624.675	145.362	92.7216	75.9975	30.8255	113.062	38.8127	18.5639	17.8032	58.4311	28.3157	15.3145	20.2649	12.0023
Bd-34-89	SP2	403.841	108.306	88.8691	78.3912	25.4738	84.0182	46.0953	15.4768	18.9286	58.7082	36.4877	13.5959	15.8532	11.9676
Pickering	SP2	285.287	101.417	74.9167	70.6667	22.905		38.03	15.8158	16.41	58.72	28.6117	13.4683	12.4552	17.45
Jehangir	SP1	388.65	93.6642	86.3675	79.9659	37.6942	71.1458	41.7367	22.8275	25.1583	58.9417	31.0758	19.2642	10.3106	14.1417
Mapuleha	SP1	466.732	107.829	92.8175	82.9529	30.8729	82.3367	39.5608	18.4192	18.7242	59.2196	31.5679	15.487	15.1178	14.3292
VanDyke	SP2	361.908	103.418	81.2883	75.8075	29.6	81.0958	40.9517	18.0375	20.4333	59.5108	31.475	14.6725	12.2266	14.5417
Florigon	SP1	291.516	92.8	77.3829	71.8538	29.1942	67.5858	35.1812	21.2517	21.4363	59.5317	28.6921	18.7242	9.98541	14.5958
GLENN	SP1	378.605	106.014	78.2206	76.7362	30.4281	67.97	36.5566	20.1028	19.2994	59.5853	30.7384	16.87	12.4426	14.96
Eldon	SP2	381.246	103.524	85.4892	75.8904	32.1783	72.4542	39.9462	20.5546	20.6204	59.9408	29.4225	17.37	11.8479	14.4458
TOMMYATKINS	SP2	453.328	108.311	89.8248	86.0979	31.2537	41.0042	41.4173	17.1965	20.3576	59.9478	35.4899	14.7619	14.5048	13.9557
Ewais	SP1	260.726	102.445	73.0763	61.8558	27.3617	82.9346	38.9187	16.9054	17.3096	60.0462	33.2792	14.2142	9.52889	20.775
NA	SP2	456.735	119.234	87.5826	77.02	43.3266	88.6891	47.9251	23.8786	23.8038	60.1282	31.2453	18.0909	10.5417	17.4337
Jewel	SP2	446.623	107.067	87.6306	81.1238	31.0994	88.59	45.1863	18.4163	18.9981	60.4462	33.8937	14.2538	14.3612	15.2188
Fairchild	SP1	253.65	97.5	73.4583	65.75	34.7083	76.8375	35.96	21.6567	20.625	60.8517	29.7542	16.2275	7.30804	19.725
Bd19-21	SP2	462.161	107.666	89.5631	79.6911	45.6283	83.2142	45.0525	21.3525	26.4183	60.8706	33.9031	16.3917	10.1288	15.4389
Fukuda	SP2	531.203	110.159	90.4211	81.97	35.3506	83.0725	44.0614	19.8008	20.9578	60.9533	33.6967	14.5753	15.0267	16.5528
RootstockOfBrooksMia-17728	SP2	358.235	102.375	80.5833	79.125	40.33		41.0067	24.3573	25.7867	61.0522	34.5767	19.0789	8.88259	17.2
Himsagar	SP1	511.875	126.382	91.9417	81.1075	46.65	100.416	47.1317	20.4108	24.8333	61.2792	28.0967	19.3842	10.9727	13.2333
Haden	SP2	370.606	96.9167	87.0833	74.3333	27.4917		39.4883	16.9525	21.7333	61.6056	32.4267	15.26	13.4807	14.825
Unknown	SP1	354.548	104.336	77.9411	73.1158	36.4133	80.2942	38.3236	21.6611	20.5358	61.6644	29.465	15.7747	9.73676	16.9667
Hodson	SP2	316.477	100.563	80.1538	70.0955	37.0683	77.8971	42.2931	21.09	23.6176	62.9093	32.7526	16.981	8.53766	16.7881
Cushman	SP2	688.208	126.877	99.7075	91.6358	47.0833	94.6542	42.6767	23.9892	27.5417	62.9392	31.24	17.9567	14.6168	15.5667
Step	SP2	456.675	154.333	82.6508	75.2008	39.2	110.802	41.005	18.9292	24.2417	63.0358	35.225	14.925	11.6499	14.5
PERELOUIS	SP2	247.392	91.91	71.4767	61.2925	36.2083	75.7975	41.2283	22.8858	24	63.595	35.1117	19.5508	6.83245	19.7545
Heidi	SP2	443.21	107.431	92.2245	79.4453	31.325	81.3118	36.1921	22.4653	21.6713	63.7137	30.1505	20.2624	14.1488	17.3974
Vanraj	SP2	514.741	107.167	92.7944	86.8111	38.6333	81.5667	39.1367	21.9244	29.2868	63.8241	35.1362	19.0047	13.3237	16.8167
ManzanaColorada	SP2	490.616	106.73	94.7104	84.7029	39.8275	83.6308	49.3058	20.2937	25.3471	64.175	39.1992	16.9478	12.3185	15.075
Piva	SP2	423.507	116.417	84.3335	79.0354	37.2854	75.7571	37.3835	22.1535	23.0777	64.4731	31.2912	18.7681	11.3585	12.8308
Zilate	SP2	547.108	128.424	88.835	83.2275	39.7917	105.849	43.1925	19.2483	22.3333	64.5967	35.9033	14.9742	13.7493	16.7083
Gaylour	SP1	312.308	126.97	66.6408	62.7742	28.0833	105.903	28.0567	18.7967	17.125	64.8817	23.775	16.1583	11.1208	16.1083
Smith(Trec)	SP2	553.68	125.225	88.0258	85.4335	40.9231	101.471	43.0965	21.9796	25.9888	65.2073	32.1692	18.3169	13.5298	16.1808
Brooks	SP2	405.983	114.4	79.8802	73.5723	42.1262	94.3719	45.1908	21.6154	27.2044	65.9344	38.3323	18.5481	9.6373	16.5854
Sabre	SP2	225.313	101.16	68.4644	61.1467	32.445	81.2944	33.1086	21.4123	17.9739	66.0667	24.7744	17.5072	6.94446	10.725
Wa2-05-07	SP2	359.267	109.365	81.3875	70.29	38.6667	88.7967	45.8317	19.5558	23.625	66.2058	37.0758	15.795	9.29138	15.575
Sandersha	SP2	424.403	140.507	79.1458	71.1256	35.5912	117.944	38.1439	18.7831	23.3722	66.3094	30.4139	17.0911	11.9244	13.2139
HW14	SP1	276.435	108.953	71.9933	61.0133	33.7175	91.1833	39.6917	19.2958	23.3792	66.3433	31.9258	16.7025	8.19856	18.05
Mamou	SP1	363.267	138.962	70.5742	66.6225	30.875	121.218	37.11	17.1308	17.9583	66.485	30.3017	14.6092	11.7657	19.2833
kent	SP2	715.118	119.66	104.181	94.9219	57.4171	95.2274	54.2726	24.6055	36.2045	66.911	40.3316	18.6616	12.4548	14.629
Golek	SP1	227.808	104.215	67.4425	57.2083	33.875	89.9158	33.0542	20.6608	22.625	67.0083	27.6467	17.8758	6.72497	15.5083
PoPijuKalay	SP1	282.925	118.2	64.7858	61.0492	27.5833	98.09	29.2808	18.5942	17.625	67.2542	24.385	16.0233	10.2571	22.3833
Becky	SP2	659.916	137.25	98.0833	91.6667	46.5808		44.5242	22.1792	28.7092	67.3	33.8283	17.6483	14.1671	13.25
Beverly	SP2	501.144	114.382	95.8706	83.8294	44.4622	92.1217	49.8494	21.3111	29.5011	67.4839	40.6611	17.89	11.2712	14.8333
No.5-4(Palmersdlgo.p.-Zerifinsel.)	SP1	580.096	121.729	96.4695	86.5432	57.4623	81.4513	47.9479	24.7421	36.485	67.7208	31.7767	19.8992	10.0953	15.4174
ImamPasand	SP1	440.283	110.693	86.31	77.8933	40.0442	88.7242	43.2725	21.3442	26.725	68.7708	33.215	16.9883	10.9949	17.4182
Springfels	SP2	660.127	137.57	96.579	92.67	44.6323	109.71	41.9561	21.6523	27.1619	68.9968	33.729	18.1832	14.7904	17.5194
Diab	SP1	375.358	128.608	71.4517	66.035	33.6942	98.394	31.5391	19.9655	23.2867	69.3658	26.7292	17.5633	11.1402	16.0833
PanchadaraKalasa	SP1	425.667	105.775	89.095	76.2317	43.2917	82.8067	47.6708	20.8442	28.2083	69.4525	36.485	18.0508	9.83253	16.3833
HongSa	SP1	499.641	162.74	79.9235	58.393	38.2825	126.198	40.7935	17.0625	18.6805	70.6985	30.73	14.814	13.0514	15.605
GoldenLippens	SP2	603.234	127.271	92.935	89.2433	40.3961	98.9444	41.4244	22.1711	25.6811	71.1411	34.5972	18.4241	14.933	12.9111
Cogshall	SP1	353.225	122.358	78.8008	67.7867	35.8333	90.8836	34.5845	27.0208	26.375	71.3658	30.83	18.7	9.85744	17.2167
PeddaRasam	SP1	537.667	145.083	93.25	80.5833	55.9583	124.017	53.9733	21.1333	26.975	71.4508	36.2642	16.5933	9.60834	9.925
Siamese	SP1	463.492	159.333	79.4092	64.2233	31.2417	132.781	35.145	19.5208	18.575	72.0083	28.565	16.4917	14.8357	19.8833
Aroemanis	SP1	298.45	117.598	71.5179	63.7042	38.7796	96.7262	34.1592	21.2017	25.2338	74.0158	25.6254	17.8742	7.69606	16.3125
Ameeri	SP1	492.092	134.587	83.125	80.1283	49.9779	109.989	39.7229	20.6962	28.1721	77.9421	33.2679	15.8887	9.84618	16.0708
CatSaigon	SP1	931.329	189.681	103.296	93.9658	54.4154	156.169	48.4054	19.8492	32.4183	78.0812	38.9942	16.1025	17.1152	17.3875
		fruitWeight (g)	fruitLength (mm)	fruitWidth (mm)	fruitThickness (mm)	stoneWeight (g)	stoneLength (mm)	stoneWidth (mm)	stoneThickness (mm)	seedWeight (g)	seedLength (mm)	seedWidth (mm)	seedThickness (mm)	brix	Pulp
Normality Test	Shapiro-Wilk	0.959785	0.96157	0.997082	0.995047	0.971705	0.961153	0.986556	0.991915	0.982352	0.990877	0.990598	0.992867	0.952014	0.983561
	p_value	0.000131345	0.000195361	0.989823	0.867687	0.0021884	0.000177945	0.123768	0.5003	0.0379041	0.391981	0.365962	0.612515	2.54374e-05	0.0532662
	0.0005	FALSE	FALSE	TRUE	TRUE	FALSE	FALSE	TRUE	TRUE	FALSE	TRUE	TRUE	TRUE	FALSE	TRUE
	0.0001	FALSE	FALSE	TRUE	TRUE	FALSE	FALSE	TRUE	TRUE	TRUE	TRUE	TRUE	TRUE	FALSE	TRUE

## Sheet:  Table S3
Table S3: Detailed GWAS results for the 14 morphometric Fruit quality traits using FarmCPU model with 135.079 SNPs, Gene Id and the encoding product
Trait	SNP	CHROM	POS	REF	ALT	Effect	SE	P value	Gene ID	Product
brix	NC_058137.1_20414056_A_G	1	20414056	A	G	1.19853	0.2869	1.75908e-06	LOC123213908	cytochrome P450 71D11-like;
brix	NC_058139.1_688581_C_T	3	688581	C	T	-0.747241	0.179263	2.91437e-06	LOC123211269	uncharacterized protein At4g10930, transcript variant X1;
brix	NC_058140.1_7247984_G_A	4	7247984	G	A	1.15765	0.250505	2.32631e-07	LOC123212819	phosphatidylserine decarboxylase proenzyme 3-like;
brix	NC_058148.1_2959660_T_A	12	2959660	T	A	1.7626	0.344103	2.63565e-08	LOC123193188	transmembrane 9 superfamily member 1;
brix	NC_058148.1_6782552_C_T	12	6782552	C	T	-0.87354	0.225785	2.49688e-06	LOC123193574	transcription factor MYB33-like, transcript variant X4;
brix	NC_058150.1_6723502_T_A	14	6723502	T	A	1.00755	0.177689	2.4858e-09	LOC123196718	cyclin-U1-1-like;
brix	NC_058153.1_13358272_C_T	17	13358272	T	C	0.774802	0.168534	5.49634e-07	LOC123200295	K(+) efflux antiporter 5-like;
fruit length	NC_058139.1_7370128_T_G	3	7370128	T	G	-5.82133	1.24113	7.71e-08	LOC123210823	uncharacterized LOC123210823, transcript variant X1;
fruit length	NC_058141.1_17456061_G_A	5	17456061	G	A	13.6967	3.07017	1.34e-07	LOC123216576	peptidyl-prolyl cis-trans isomerase CYP21-4-like;
fruit length	NC_058146.1_5016614_T_C	10	5016614	C	T	-5.52891	1.43046	5.88e-06	LOC123227150	clathrin light chain 2-like;
fruit length	NC_058146.1_8402400_G_A	10	8402400	A	G	8.95021	1.48515	1.72e-10	LOC123227896	protein EMSY-LIKE 1-like, transcript variant X4;
fruit length	NC_058149.1_2550439_G_T	13	2550439	G	T	6.78033	1.38932	5.71e-08	LOC123194951	uncharacterized LOC123194951;
fruit length	NC_058153.1_13303366_C_T	17	13303366	C	T	10.7482	2.21214	4.69e-08	LOC123201154	homeobox protein knotted-1-like LET12, transcript variant X1;
fruit length	NC_058154.1_7528611_G_A	18	7528611	A	G	-8.61688	2.06485	5.58e-07	LOC123201489	zinc finger protein CONSTANS-LIKE 4-like, transcript variant X1;
fruit thickness	NC_058140.1_12343085_C_A	4	12343085	C	A	-7.37242	1.45272	1.11e-06	LOC123212704	CDPK-related kinase 5-like, transcript variant X2;
fruit thickness	NC_058140.1_19272120_C_A	4	19272120	C	A	5.32063	1.12929	5.48e-06	LOC123215091	26S proteasome non-ATPase regulatory subunit 10-like, transcript variant X2;
fruit thickness	NC_058150.1_6552928_A_T	14	6552928	T	A	-6.08792	1.28654	5.02e-06	LOC123195506	methyltransferase-like protein 17, mitochondrial;
fruit thickness	NC_058155.1_12441789_G_A	19	12441789	A	G	-5.07926	1.04362	2.79e-06	LOC123203341	AT-rich interactive domain-containing protein 5-like, transcript variant X1;
fruit weight	NC_058140.1_12343085_C_A	4	12343085	C	A	-59.0119	13.9306	8.35e-07	LOC123212704	CDPK-related kinase 5-like, transcript variant X2;
fruit weight	NC_058140.1_16142548_A_G	4	16142548	A	G	55.4723	13.4476	2.36e-06	LOC123213470	putative cysteine-rich receptor-like protein kinase 12;
fruit weight	NC_058140.1_3135360_G_T	4	3135360	G	T	57.1595	13.8471	1.28e-06	LOC123214435	adagio protein 3-like;
fruit weight	NC_058142.1_17753741_T_C	6	17753741	T	C	80.75	19.9809	3.63e-06	LOC123218212	uncharacterized LOC123218212, transcript variant X2;
fruit weight	NC_058148.1_13940961_A_G	12	13940961	G	A	57.2763	15.2647	7.4e-06	LOC123193034	ras-related protein RABA1f-like;
fruit weight	NC_058149.1_9461538_A_G	13	9461538	G	A	56.9354	13.7746	1.43e-06	LOC123194432	endoribonuclease Dicer homolog 3-like;
fruit weight	NC_058154.1_12656696_T_G	18	12656696	T	G	-46.5971	12.5136	2.88e-07	LOC123202087	putative DUF21 domain-containing protein At3g13070, chloroplastic, transcript variant X1
fruit weight	NC_058154.1_8195844_C_T	18	8195844	C	T	-47.8662	12.1145	2.74e-06	LOC123201466	probable glutathione S-transferase;
fruit weight	NC_058155.1_12601679_A_T	19	12601679	T	A	-65.2351	11.3597	4.99e-10	LOC123202678	1,4-alpha-glucan-branching enzyme 1, chloroplastic/amyloplastic-like, transcript variant X2
fruit width	NC_058139.1_17361466_A_T	3	17361466	A	T	4.42723	1.01912	4.73e-07	LOC123212609	U1 spliceosomal RNA;
fruit width	NC_058140.1_12343085_C_A	4	12343085	C	A	-5.32798	1.12148	9.41011e-08	LOC123212704	CDPK-related kinase 5-like, transcript variant X2;
fruit width	NC_058143.1_3354683_C_A	7	3354683	C	A	-3.94946	0.691991	9.58925e-10	LOC123220259	protein FAR1-RELATED SEQUENCE 5-like;
fruit width	NC_058148.1_15250044_A_G	12	15250044	A	G	-2.90753	0.748483	3.89478e-06	LOC123193760	uncharacterized LOC123193760;
fruit width	NC_058149.1_1827136_T_G	13	1827136	T	G	6.69437	1.11797	2.60927e-10	LOC123194280	5'-deoxynucleotidase HDDC2-like, transcript variant X1;
fruit width	NC_058150.1_8142638_T_C	14	8142638	C	T	-3.26224	0.73646	2.73033e-08	LOC123196609	F-box/LRR-repeat protein At1g06630-like;
fruit width	NC_058152.1_2193245_T_C	16	2193245	C	T	5.93689	1.14127	6.86977e-09	LOC123198867	uncharacterized LOC123198867;
fruit width	NC_058155.1_12441789_G_A	19	12441789	A	G	-3.701	0.77362	6.7405e-08	LOC123203341	AT-rich interactive domain-containing protein 5-like, transcript variant X1;
Pulp	NC_058139.1_176151_G_A	3	176151	G	A	-1.80736	0.367802	4.82e-08	LOC123211486	protein NTM1-like 9;
Pulp	NC_058140.1_13766146_A_G	4	13766146	A	G	-1.46033	0.286896	1.95e-08	LOC123213984	damage-control phosphatase At2g17340-like, transcript variant X1;
Pulp	NC_058145.1_663933_T_C	9	663933	T	C	-1.61177	0.304935	5.89e-09	LOC123225476	cyclic nucleotide-gated ion channel 1-like;
Pulp	NC_058148.1_14165683_C_T	12	14165683	C	T	1.62684	0.285361	1.05e-09	LOC123192572	dof zinc finger protein DOF1.5-like;
Pulp	NC_058150.1_7156117_C_A	14	7156117	C	A	2.08533	0.433293	1.02e-07	LOC123196375	uncharacterized LOC123196375;
Pulp	NC_058151.1_14153070_C_T	15	14153070	T	C	-1.14384	0.256748	4.11e-07	LOC123197580	V-type proton ATPase subunit d2;
Pulp	NC_058156.1_9142286_A_C	20	9142286	C	A	-1.23596	0.246087	5.66e-08	LOC123204544	PLASMODESMATA CALLOSE-BINDING PROTEIN 3-like, transcript variant X2;
seed length	NC_058138.1_2620063_T_C	2	2620063	T	C	-0.903693	0.22171	2.39575e-06	LOC123207675	putative F-box protein PP2-B12, transcript variant X2;
seed length	NC_058139.1_22916155_G_A	3	22916155	G	A	3.439	0.790091	8.83e-07	LOC123210014	probable methyltransferase PMT3, transcript variant X5;
seed length	NC_058140.1_11034891_C_T	4	11034891	T	C	-2.76496	0.678926	1.47e-06	LOC123212898	SH3 domain-containing protein 2-like, transcript variant X1;
seed length	NC_058143.1_18045885_A_C	7	18045885	A	C	3.75966	0.667109	1.44e-09	LOC123221325	heat shock 70 kDa protein 8, transcript variant X1;
seed length	NC_058153.1_5771936_A_G	17	5771936	A	G	-3.52014	0.843763	5.94e-07	LOC123200925	bifunctional purple acid phosphatase 26-like;
seed length	NC_058156.1_9437676_A_G	20	9437676	A	G	4.8644	1.12476	4.86e-07	LOC123204309	ubiquitin-conjugating enzyme E2 5B-like
seed thickness	NC_058139.1_22958398_A_C	3	22958398	A	C	3.17917	0.671372	4.95e-06	LOC123211224	uncharacterized protein At4g14342;
seed thickness	NC_058143.1_10614972_T_G	7	10614972	T	G	-0.962315	0.237066	3.82488e-06	LOC123221454	polygalacturonase-like;
seed thickness	NC_058147.1_2507594_C_T	11	2507594	C	T	1.13633	0.204272	3.26854e-09	LOC123228672	uncharacterized LOC123228672, transcript variant X1;
seed thickness	NC_058148.1_4011597_G_A	12	4011597	G	A	1.14815	0.281888	2.62879e-06	LOC123192706	BRASSINOSTEROID INSENSITIVE 1-associated receptor kinase 1-like;
seed thickness	NC_058152.1_5147960_G_A	16	5147960	G	A	1.525	0.244203	1.25984e-10	LOC123199405	IMPACT family member in pol 5'region, transcript variant X1;
seed thickness	NC_058153.1_3102774_A_T	17	3102774	T	A	0.749638	0.185003	3.84476e-06	LOC123200713	uncharacterized LOC123200713;
seed weight	NC_058142.1_6187090_G_A	6	6187090	G	A	4.00579	0.835764	3.86e-06	LOC123218957	putative disease resistance protein RGA1;
seed weight	NC_058143.1_13302362_A_G	7	13302362	A	G	-4.08405	0.843862	3.15e-06	LOC123221634	nicotianamine synthase-like;
seed weight	NC_058143.1_9040790_C_T	7	9040790	C	T	2.93636	0.595673	2.12e-06	LOC123221875	UV radiation resistance-associated gene protein-like;
seed weight	NC_058144.1_11358905_T_C	8	11358905	T	C	3.74438	0.784711	4.23e-06	LOC123224062	bZIP transcription factor 16-like, transcript variant X2;
seed weight	NC_058144.1_11358923_G_C	8	11358923	G	C	3.74438	0.784711	4.23e-06	LOC123224062	bZIP transcription factor 16-like, transcript variant X2;
seed weight	NC_058144.1_9174831_T_C	8	9174831	T	C	3.14402	0.673225	6.54e-06	LOC123222902	probable inactive leucine-rich repeat receptor-like protein kinase At3g03770, transcript variant X2;
seed weight	NC_058146.1_10421297_A_C	10	10421297	A	C	3.83047	0.821644	6.77e-06	LOC123226720	disease resistance protein RGA2-like;
seed weight	NC_058153.1_11623544_A_G	17	11623544	G	A	-3.70403	0.781745	4.89e-06	LOC123200494	nuclear pore complex protein NUP43-like
seed weight	NC_058156.1_10066458_A_C	20	10066458	A	C	4.77745	1.0207	6.26e-06	LOC123204507	protein DENND6A-like, transcript variant X3;
seed weight	NC_058156.1_9437676_A_G	20	9437676	A	G	4.89393	0.994911	2.22e-06	LOC123204309	ubiquitin-conjugating enzyme E2 5B-like
seed weight	NC_058156.1_9437700_G_C	20	9437700	G	C	4.89393	0.994911	2.22e-06	LOC123204309	ubiquitin-conjugating enzyme E2 5B-like
seed width	NC_058141.1_6508863_T_C	5	6508863	C	T	-7.62125	1.67766	3.82666e-07	LOC123215430	transcription initiation factor TFIID subunit 15-like, transcript variant X1;
seed width	NC_058142.1_10117937_C_T	6	10117937	C	T	3.58202	0.734116	2.65e-06	LOC123219779	protein SENESCENCE-ASSOCIATED GENE 21, mitochondrial-like;
seed width	NC_058142.1_17614218_T_G	6	17614218	G	T	2.19051	0.454866	3.5e-06	LOC123218832	uncharacterized LOC123218832, transcript variant X2;
seed width	NC_058142.1_6187090_G_A	6	6187090	G	A	2.8043	0.587666	4.23e-06	LOC123218957	putative disease resistance protein RGA1;
seed width	NC_058149.1_9517896_C_T	13	9517896	T	C	2.0817	0.414116	1.38e-06	LOC123194084	ethylene-responsive transcription factor ERF017-like;
seed width	NC_058156.1_12016324_A_G	20	12016324	A	G	-2.12441	0.456259	6.94e-06	LOC123204483	eukaryotic translation initiation factor 3 subunit J-A-like;
stone length	NC_058138.1_13072657_A_T	2	13072657	A	T	1.51483	0.280217	1.98e-09	LOC123209821	beta-glucosidase BoGH3B-like;
stone length	NC_058141.1_7240689_C_T	5	7240689	C	T	6.57637	1.70134	3.51704e-06	LOC123215476	40S ribosomal protein S9-2;
stone length	NC_058144.1_6012239_C_T	8	6012239	C	T	6.67754	1.70752	3.41046e-06	LOC123223625	autophagy-related protein 9-like, transcript variant X3;
stone length	NC_058147.1_4039682_G_A	11	4039682	G	A	-5.39898	1.19117	1.24596e-07	LOC123229150	transcription factor bHLH93-like;
stone length	NC_058149.1_14114438_C_G	13	14114438	C	G	11.7235	2.12343	1.14365e-09	LOC123194690	uncharacterized LOC123194690, transcript variant X3;
stone length	NC_058153.1_6405668_G_T	17	6405668	G	T	10.3435	2.28858	3.83737e-07	LOC123200811	probable serine/threonine-protein kinase PBL17, transcript variant X2;
stone thickness	NC_058139.1_8862874_A_T	3	8862874	A	T	-0.77693	0.184126	7.24e-07	LOC123210594	GDSL esterase/lipase 1-like;
stone thickness	NC_058139.1_9383975_G_A	3	9383975	G	A	-7.00107	1.48995	5.79e-06	LOC123211851	VAN3-binding protein-like;
stone thickness	NC_058143.1_10614972_T_G	7	10614972	T	G	-1.40464	0.297191	7.49e-08	LOC123221454	polygalacturonase-like;
stone thickness	NC_058143.1_17073446_T_A	7	17073446	T	A	0.905203	0.213135	1.94e-07	LOC123220493	serine/threonine-protein kinase tricornered-like;
stone thickness	NC_058143.1_2997001_T_A	7	2997001	T	A	0.810225	0.198569	1.61e-06	LOC123220451	F-box protein SKIP16-like, transcript variant X4;
stone thickness	NC_058145.1_15488466_C_T	9	15488466	T	C	-0.98785	0.241027	8.91e-07	LOC123226562	protein ZINC INDUCED FACILITATOR-LIKE 1-like, transcript variant X4;
stone weight	NC_058137.1_9705551_G_C	1	9705551	G	C	2.47868	0.632445	2.64e-06	LOC123215435	E3 ubiquitin-protein ligase RHA2B-like;
stone weight	NC_058139.1_22916155_G_A	3	22916155	G	A	5.57555	1.20087	7.34e-06	LOC123210014	probable methyltransferase PMT3, transcript variant X5;
stone weight	NC_058139.1_22942034_G_A	3	22942034	G	A	5.32193	1.14208	6.83e-06	LOC123211358	serine/threonine-protein kinase tricornered-like, transcript variant X2;
stone weight	NC_058139.1_22953219_G_T	3	22953219	G	T	5.32193	1.14208	6.83e-06	LOC123211358	serine/threonine-protein kinase tricornered-like, transcript variant X2;
stone weight	NC_058139.1_22953567_G_A	3	22953567	G	A	5.32193	1.14208	6.83e-06	LOC123211224	uncharacterized protein At4g14342;
stone weight	NC_058142.1_6185055_A_G	6	6185055	A	G	6.09432	1.28311	4.65e-06	LOC123219033	uncharacterized LOC123219033;
stone weight	NC_058142.1_6187090_G_A	6	6187090	G	A	6.99509	1.30522	3.02e-07	LOC123218957	putative disease resistance protein RGA1;
stone weight	NC_058143.1_9040790_C_T	7	9040790	C	T	4.61663	0.946733	2.68e-06	LOC123221875	UV radiation resistance-associated gene protein-like;
stone weight	NC_058144.1_9307235_A_G	8	9307235	A	G	-4.66988	0.957863	2.69e-06	LOC123224346	AUGMIN subunit 6-like, transcript variant X2;
stone weight	NC_058144.1_9309282_G_A	8	9309282	G	A	-4.61496	0.958736	3.53e-06	LOC123224346	AUGMIN subunit 6-like, transcript variant X2;
stone weight	NC_058144.1_9338423_C_G	8	9338423	C	G	5.00368	0.993748	1.33e-06	LOC123204309	ubiquitin-conjugating enzyme E2 5B-like
stone weight	NC_058144.1_9512547_C_T	8	9512547	T	C	-5.48697	1.14757	4.06e-06	LOC123222470	28 kDa ribonucleoprotein, chloroplastic-like, transcript variant X1;
stone weight	NC_058148.1_3554076_T_A	12	3554076	T	A	-5.00631	1.07438	6.84e-06	LOC123193205	patatin-like phospholipase domain-containing protein 2;
stone weight	NC_058149.1_9502495_A_G	13	9502495	G	A	4.64896	0.971866	4.02e-06	LOC123193820	peptidyl-prolyl cis-trans isomerase Pin1;
stone weight	NC_058152.1_13554725_G_A	16	13554725	G	A	5.62849	1.19571	5.58e-06	LOC123199029	calmodulin-binding transcription activator 2-like
stone weight	NC_058153.1_11623544_A_G	17	11623544	G	A	-5.80378	1.24293	6.56e-06	LOC123200494	nuclear pore complex protein NUP43-like
stone weight	NC_058153.1_2078919_C_A	17	2078919	C	A	5.99566	1.20566	1.75e-06	LOC123201134	cucumber peeling cupredoxin-like
stone weight	NC_058156.1_5489177_C_T	20	5489177	C	T	5.51405	1.17086	5.53e-06	LOC123203976	BOI-related E3 ubiquitin-protein ligase 1-like
stone width	NC_058137.1_14762199_C_T	1	14762199	C	T	-1.31531	0.342338	6.47e-06	LOC123210137	ras-related protein RABC1-like, transcript variant X2;
stone width	NC_058155.1_2565345_T_C	19	2565345	T	C	2.20457	0.594239	2.18e-06	LOC123203207	disease resistance protein RPV1-like;

## Sheet:  Table S4
Table S4: Detailed GWAS results for the significant markers using GLM model with 135.079 SNPs, Gene ID, and the encoding product
trait	SNP	CHROM	POS	REF	ALT	Effect	SE	p value	R2%	Gene ID	Product
brix	NC_058140.1_2340559_G_A	4	2340559	G	A	1.45087	0.309059	5.95157e-06	1.855	LOC123215126	probable sulfate transporter 3.3, transcript variant X2
brix	NC_058142.1_2837564_C_T	6	2837564	C	T	-1.48742	0.291103	9.61833e-07	1.329	LOC123219797	dof zinc finger protein DOF1.4-like
brix	NC_058142.1_2892042_T_A	6	2892042	T	A	-1.59775	0.335132	4.35085e-06	1.386	LOC123218486	non-classical arabinogalactan protein 31
brix	NC_058145.1_8071384_G_T	9	8071384	G	T	-2.07675	0.441802	5.7967e-06	0.932	LOC123224905	receptor protein kinase TMK1
brix	NC_058148.1_2959660_T_A	12	2959660	T	A	2.51564	0.537391	6.29739e-06	3.717	TRNAR-UCG_2	tRNA-Arg
brix	NC_058150.1_6723502_T_A	14	6723502	T	A	1.49717	0.261799	5.57087e-08	3.053	LOC123195520	uncharacterized LOC123195520, transcript variant X2
brix	NC_058150.1_7015805_T_G	14	7015805	G	T	-1.53365	0.29292	5.42103e-07	1.53	LOC123195478	universal stress protein PHOS32-like
brix	NC_058153.1_13343133_C_T	17	13343133	T	C	1.53766	0.324018	4.78077e-06	2.308	LOC123200482	uncharacterized LOC123200482
brix	NC_058153.1_13358272_C_T	17	13358272	T	C	1.47986	0.277448	3.44984e-07	0.03882	LOC123200296	cation/H(+) antiporter 27-like
brix	NC_058153.1_13358630_C_T	17	13358630	T	C	1.48012	0.279844	4.24221e-07	1.787	LOC123200296	cation/H(+) antiporter 27-like
brix	NC_058153.1_13359442_C_G	17	13359442	G	C	1.48012	0.279844	4.24221e-07	2.014	LOC123200296	cation/H(+) antiporter 27-like
fruit length	NC_058137.1_12441518_C_T	1	12441518	T	C	-11.2639	2.35652	4.12409e-06	2.609	TRNAD-GUC_1	tRNA-Asp
fruit length	NC_058137.1_12451562_T_C	1	12451562	T	C	-12.4687	2.55062	2.57126e-06	1.148	TRNAD-GUC_1	tRNA-Asp
fruit length	NC_058138.1_7425953_C_T	2	7425953	T	C	13.6586	2.9108	6.0044e-06	0.602	LOC123208938	D-xylose-proton symporter-like 2
fruit length	NC_058140.1_4530428_C_T	4	4530428	C	T	11.3703	2.35826	3.44447e-06	1.378	LOC123215059	uncharacterized LOC123215059
fruit length	NC_058141.1_4534246_G_A	5	4534246	G	A	18.6453	3.90812	4.28755e-06	1.478	LOC123215458	uncharacterized LOC123215458
fruit length	NC_058141.1_5224113_A_C	5	5224113	A	C	14.8427	3.06436	3.12813e-06	4.014	LOC123215849	serine/threonine-protein kinase BRI1-like 2
fruit length	NC_058141.1_5232833_G_A	5	5232833	G	A	14.6068	3.04656	3.87175e-06	0.136	LOC123215849	serine/threonine-protein kinase BRI1-like 2
fruit length	NC_058141.1_5233274_C_T	5	5233274	C	T	14.5449	3.01651	3.44038e-06	0.084712	LOC123215849	serine/threonine-protein kinase BRI1-like 2
fruit length	NC_058141.1_5238891_G_A	5	5238891	G	A	14.5715	3.00405	3.03444e-06	1.585	LOC123215849	serine/threonine-protein kinase BRI1-like 2
fruit length	NC_058141.1_5238989_C_T	5	5238989	C	T	14.8427	3.06436	3.12813e-06	0.57	LOC123215849	serine/threonine-protein kinase BRI1-like 2
fruit length	NC_058141.1_5244638_G_A	5	5244638	G	A	14.8427	3.06436	3.12813e-06	2.128	LOC123215849	serine/threonine-protein kinase BRI1-like 2
fruit length	NC_058141.1_5251404_G_A	5	5251404	G	A	14.8427	3.06436	3.12813e-06	1.507	LOC123215940	zinc finger protein SHOOT GRAVITROPISM 5-like, transcript variant X2
fruit length	NC_058141.1_5263457_G_A	5	5263457	G	A	14.8427	3.06436	3.12813e-06	1.775	LOC123215940	zinc finger protein SHOOT GRAVITROPISM 5-like, transcript variant X2
fruit length	NC_058141.1_5268952_G_A	5	5268952	G	A	14.7931	3.09698	4.18289e-06	1.764	LOC123215940	zinc finger protein SHOOT GRAVITROPISM 5-like, transcript variant X2
fruit length	NC_058141.1_5278011_C_T	5	5278011	C	T	15.0485	3.04557	2.04006e-06	0.911	LOC123215940	zinc finger protein SHOOT GRAVITROPISM 5-like, transcript variant X2
fruit length	NC_058141.1_5294589_T_C	5	5294589	T	C	14.8285	3.04619	2.81418e-06	0.226	LOC123215940	zinc finger protein SHOOT GRAVITROPISM 5-like, transcript variant X2
fruit length	NC_058141.1_5296542_C_T	5	5296542	C	T	14.8285	3.04619	2.81418e-06	1.707	LOC123215940	zinc finger protein SHOOT GRAVITROPISM 5-like, transcript variant X2
fruit length	NC_058141.1_5297570_C_T	5	5297570	C	T	14.2266	3.05603	7.03215e-06	0.112	LOC123215940	zinc finger protein SHOOT GRAVITROPISM 5-like, transcript variant X2
fruit length	NC_058141.1_17363219_G_C	5	17363219	G	C	25.3733	4.35182	3.23616e-08	1.784	LOC123216684	DELLA protein RGL1-like
fruit length	NC_058141.1_17456061_G_A	5	17456061	G	A	26.6113	4.5307	2.6207e-08	3.433	LOC123216800	flowering time control protein FCA
fruit length	NC_058142.1_8549098_C_G	6	8549098	G	C	11.1965	2.13798	5.39108e-07	1.387	LOC123217878	dihydrolipoyllysine-residue acetyltransferase component 2 of pyruvate dehydrogenase complex, mitochondrial-like
fruit length	NC_058142.1_8605742_T_C	6	8605742	T	C	13.0676	2.78004	5.8001e-06	2.025	LOC123217871	histone-lysine N-methyltransferase SETD1A-like, transcript variant X1
fruit length	NC_058144.1_6012239_C_T	8	6012239	C	T	14.2079	2.99912	4.95332e-06	0.106	LOC123224080	poly [ADP-ribose] polymerase 1-like
fruit length	NC_058145.1_663933_T_C	9	663933	T	C	-12.4823	2.64303	5.2747e-06	3.802	LOC123225899	cyclic nucleotide-gated ion channel 1-like
fruit length	NC_058145.1_747792_G_A	9	747792	A	G	-10.9186	2.30264	4.86017e-06	0.959	LOC123226153	probable WRKY transcription factor 30
fruit length	NC_058145.1_15682600_T_C	9	15682600	C	T	17.0924	3.62771	5.53079e-06	0.378	LOC123226194	psbP domain-containing protein 6, chloroplastic
fruit length	NC_058147.1_3013279_G_C	11	3013279	G	C	11.5594	2.43933	4.92386e-06	0.459	LOC123228638	probable BOI-related E3 ubiquitin-protein ligase 2
fruit length	NC_058148.1_720782_C_A	12	720782	C	A	26.319	5.21903	1.29794e-06	0.18	LOC123192492	COX assembly mitochondrial protein 2 homolog
fruit length	NC_058148.1_4467511_C_T	12	4467511	T	C	-14.9044	3.20876	7.34728e-06	0.466	LOC123193461	bark storage protein A-like
fruit length	NC_058148.1_4527213_G_T	12	4527213	G	T	-14.8722	3.19901	7.22141e-06	0.775	LOC123193663	probable 2-oxoglutarate-dependent dioxygenase SLC1
fruit length	NC_058148.1_4529267_A_G	12	4529267	A	G	-14.3928	3.0665	5.97416e-06	0.105	LOC123193663	probable 2-oxoglutarate-dependent dioxygenase SLC1
fruit length	NC_058148.1_4535445_G_A	12	4535445	G	A	-13.6642	2.75181	1.83128e-06	0.581	LOC123192191	uncharacterized LOC123192191
fruit length	NC_058148.1_4559546_G_A	12	4559546	G	A	-14.8722	3.19901	7.22141e-06	1.366	LOC123192191	uncharacterized LOC123192191
fruit length	NC_058148.1_4563679_G_A	12	4563679	G	A	-13.395	2.82995	5.04084e-06	1.366	LOC123192191	uncharacterized LOC123192191
fruit length	NC_058148.1_4565397_G_A	12	4565397	G	A	-13.395	2.82995	5.04084e-06	1.366	LOC123192191	uncharacterized LOC123192191
fruit length	NC_058148.1_4566462_G_A	12	4566462	G	A	-13.395	2.82995	5.04084e-06	1.445	LOC123192191	uncharacterized LOC123192191
fruit length	NC_058148.1_4567762_C_T	12	4567762	C	T	-13.395	2.82995	5.04084e-06	1.762	LOC123192191	uncharacterized LOC123192191
fruit length	NC_058148.1_4568774_G_C	12	4568774	G	C	-13.395	2.82995	5.04084e-06	2.494	LOC123192191	uncharacterized LOC123192191
fruit length	NC_058148.1_4568794_G_A	12	4568794	G	A	-13.395	2.82995	5.04084e-06	1.619	LOC123192191	uncharacterized LOC123192191
fruit length	NC_058148.1_4595643_G_A	12	4595643	G	A	-13.1534	2.82524	7.01934e-06	2.156	LOC123192360	(3S,6E)-nerolidol synthase 1-like, transcript variant X2
fruit length	NC_058148.1_4596118_C_T	12	4596118	C	T	-13.395	2.82995	5.04084e-06	0.669	LOC123192360	(3S,6E)-nerolidol synthase 1-like, transcript variant X2
fruit length	NC_058148.1_4614718_T_C	12	4614718	T	C	-16.1363	3.21308	1.42444e-06	7.408	LOC123192360	(3S,6E)-nerolidol synthase 1-like, transcript variant X2
fruit length	NC_058148.1_4622247_G_C	12	4622247	G	C	-13.1534	2.82524	7.01934e-06	0.175	LOC123192360	(3S,6E)-nerolidol synthase 1-like, transcript variant X2
fruit length	NC_058148.1_4622509_C_T	12	4622509	C	T	-13.8356	2.8563	3.12478e-06	2.893	LOC123192360	(3S,6E)-nerolidol synthase 1-like, transcript variant X2
fruit length	NC_058148.1_4624658_T_C	12	4624658	T	C	-15.6837	3.09483	1.16137e-06	0.866	LOC123192360	(3S,6E)-nerolidol synthase 1-like, transcript variant X2
fruit length	NC_058148.1_15326248_G_A	12	15326248	A	G	14.724	2.91233	1.22537e-06	2.199	LOC123193242	B-cell receptor-associated protein 31-like
fruit length	NC_058148.1_15331800_A_T	12	15331800	T	A	13.9867	2.92671	4.14067e-06	1.895	LOC123192687	probable WRKY transcription factor 31
fruit length	NC_058148.1_15411052_C_A	12	15411052	C	A	18.3031	3.45817	4.17175e-07	1.783	LOC123193055	homeotic protein female sterile-like
fruit length	NC_058148.1_15477603_C_T	12	15477603	T	C	16.1662	2.97546	2.17116e-07	0.403	LOC123192385	uncharacterized LOC123192385, transcript variant X3
fruit length	NC_058148.1_15539090_A_T	12	15539090	T	A	13.3771	2.83555	5.39011e-06	1.851	0	#N/A
fruit length	NC_058148.1_15621671_A_G	12	15621671	A	G	16.3847	3.33578	2.32142e-06	1.21	LOC123193627	ras-related protein RABA5a, transcript variant X6
fruit length	NC_058149.1_6911982_T_A	13	6911982	T	A	13.929	2.982	6.57674e-06	2.954	LOC123195340	uncharacterized LOC123195340
fruit length	NC_058149.1_9461538_A_G	13	9461538	G	A	15.1006	3.21534	5.90189e-06	4.527	LOC123194083	DNA cross-link repair protein SNM1, transcript variant X1
fruit length	NC_058149.1_9516319_G_A	13	9516319	A	G	16.3265	3.39191	3.56834e-06	1.243	LOC123194390	uncharacterized LOC123194390
fruit length	NC_058149.1_9538748_T_A	13	9538748	A	T	15.9666	3.28688	2.94253e-06	1.633	LOC123194463	F-box only protein 13
fruit length	NC_058149.1_9541929_A_T	13	9541929	T	A	16.2368	3.22676	1.36319e-06	0.101	LOC123194463	F-box only protein 13
fruit length	NC_058149.1_9561247_A_C	13	9561247	C	A	16.7164	3.41004	2.42211e-06	0.5	LOC123194907	myotubularin-related protein 3-like, transcript variant X1
fruit length	NC_058149.1_9562638_A_C	13	9562638	C	A	16.6169	3.24383	9.07011e-07	2.096	LOC123194907	myotubularin-related protein 3-like, transcript variant X1
fruit length	NC_058149.1_9566590_G_C	13	9566590	C	G	17.1225	3.31581	7.52341e-07	1.381	LOC123194907	myotubularin-related protein 3-like, transcript variant X1
fruit length	NC_058149.1_9566649_A_T	13	9566649	T	A	16.6169	3.24383	9.07011e-07	1.167	LOC123194907	myotubularin-related protein 3-like, transcript variant X1
fruit length	NC_058150.1_8486514_T_C	14	8486514	T	C	-17.6134	3.72076	5.02906e-06	0.965	LOC123196076	uncharacterized LOC123196076, transcript variant X2
fruit length	NC_058151.1_1257502_T_A	15	1257502	A	T	-13.6277	2.74436	1.82981e-06	2.12	LOC123197440	uncharacterized LOC123197440
fruit length	NC_058151.1_1257814_G_A	15	1257814	A	G	-13.238	2.66087	1.75568e-06	0.211	LOC123197440	uncharacterized LOC123197440
fruit length	NC_058151.1_14152872_A_G	15	14152872	A	G	20.2775	4.0309	1.37179e-06	0.706	LOC123197871	protein CLP1 homolog, transcript variant X2
fruit length	NC_058151.1_14153633_A_T	15	14153633	A	T	20.2775	4.0309	1.37179e-06	0.876	LOC123197871	protein CLP1 homolog, transcript variant X2
fruit length	NC_058151.1_14177890_C_T	15	14177890	C	T	17.1282	3.27437	5.54046e-07	0.427	LOC123197539	probable leucine-rich repeat receptor-like protein kinase At1g35710
fruit length	NC_058151.1_14182505_A_C	15	14182505	A	C	15.9411	3.41667	6.72782e-06	1.033	LOC123197376	plasma membrane ATPase 1-like
fruit length	NC_058151.1_14193484_A_G	15	14193484	A	G	15.5978	3.33557	6.43334e-06	5.848	LOC123197827	inositol hexakisphosphate and diphosphoinositol-pentakisphosphate kinase VIP2-like, transcript variant X2
fruit length	NC_058151.1_14194166_G_C	15	14194166	G	C	15.5978	3.33557	6.43334e-06	5.848	LOC123197827	inositol hexakisphosphate and diphosphoinositol-pentakisphosphate kinase VIP2-like, transcript variant X2
fruit length	NC_058153.1_3992876_T_C	17	3992876	C	T	13.0857	2.76543	5.07088e-06	1.086	LOC123200756	protein PLASTID MOVEMENT IMPAIRED 1-RELATED 1-like
fruit length	NC_058153.1_6402278_C_A	17	6402278	C	A	16.8968	3.25371	6.58728e-07	6.516	LOC123200117	cytochrome P450 CYP73A100-like
fruit length	NC_058153.1_6402300_T_C	17	6402300	T	C	16.9344	3.29771	8.56786e-07	0.903	LOC123200117	cytochrome P450 CYP73A100-like
fruit length	NC_058153.1_6405668_G_T	17	6405668	G	T	18.9013	3.69114	9.14774e-07	0.0015863	LOC123200608	auxin response factor 19-like
fruit length	NC_058153.1_6559044_T_G	17	6559044	T	G	14.9375	2.97109	1.38972e-06	4.633	LOC123200720	TMV resistance protein N-like
fruit length	NC_058153.1_6562833_A_T	17	6562833	A	T	15.6702	3.24993	3.44112e-06	4.215	LOC123200344	RING-H2 finger protein ATL43
fruit length	NC_058153.1_6565715_G_A	17	6565715	G	A	15.4347	3.20316	3.48863e-06	0.045254	LOC123200344	RING-H2 finger protein ATL43
fruit length	NC_058153.1_6567286_C_T	17	6567286	C	T	16.2773	3.30889	2.24633e-06	2.535	LOC123200344	RING-H2 finger protein ATL43
fruit length	NC_058153.1_6570889_T_C	17	6570889	T	C	15.4347	3.20316	3.48863e-06	0.050307	LOC123200344	RING-H2 finger protein ATL43
fruit length	NC_058153.1_6585196_A_G	17	6585196	A	G	17.565	3.0787	5.94572e-08	1.093	LOC123199908	uncharacterized LOC123199908
fruit length	NC_058153.1_6595491_A_G	17	6595491	A	G	18.1104	3.16794	5.62608e-08	1.642	LOC123201005	plant intracellular Ras-group-related LRR protein 6, transcript variant X2
fruit length	NC_058153.1_6769888_C_T	17	6769888	C	T	13.53	2.82676	4.01039e-06	0.361	LOC123199917	nucleotide-sugar uncharacterized transporter 1, transcript variant X2
fruit length	NC_058153.1_6769982_C_T	17	6769982	C	T	13.7576	2.92482	5.7202e-06	0.337	LOC123199917	nucleotide-sugar uncharacterized transporter 1, transcript variant X2
fruit length	NC_058153.1_6791979_T_G	17	6791979	T	G	14.0848	2.936	3.8258e-06	0.43	LOC123200646	oligosaccharyltransferase complex subunit ostc-like
fruit length	NC_058153.1_6794096_A_G	17	6794096	A	G	13.7576	2.92482	5.7202e-06	1.976	LOC123200646	oligosaccharyltransferase complex subunit ostc-like
fruit length	NC_058153.1_6794602_G_A	17	6794602	G	A	14.159	2.96116	4.09466e-06	5.951	LOC123200646	oligosaccharyltransferase complex subunit ostc-like
fruit length	NC_058153.1_6803343_C_T	17	6803343	C	T	12.0142	2.57184	6.56511e-06	0.15	LOC123200646	oligosaccharyltransferase complex subunit ostc-like
fruit length	NC_058153.1_6812860_C_T	17	6812860	C	T	14.3669	2.85512	1.36292e-06	2.51	LOC123200647	uncharacterized LOC123200647
fruit length	NC_058153.1_6814840_A_G	17	6814840	A	G	15.3216	2.89678	4.24042e-07	2.378	LOC123200647	uncharacterized LOC123200647
fruit length	NC_058153.1_6814879_A_T	17	6814879	A	T	16.1642	2.93655	1.55198e-07	0.0017779	LOC123200647	uncharacterized LOC123200647
fruit length	NC_058153.1_6851042_G_A	17	6851042	G	A	18.9406	3.16621	1.53326e-08	1.888	LOC123201060	uncharacterized LOC123201060
fruit length	NC_058153.1_6888718_A_C	17	6888718	A	C	18.7134	3.52496	3.87296e-07	8.757	LOC123200952	protein CHLOROPLAST IMPORT APPARATUS 2-like, transcript variant X1
fruit length	NC_058153.1_13303366_C_T	17	13303366	C	T	17.2104	3.26044	4.45339e-07	0.305	LOC123201152	receptor-like protein 19
fruit length	NC_058155.1_12601679_A_T	19	12601679	T	A	-12.7095	2.6325	3.34973e-06	0.97	LOC123202678	1,4-alpha-glucan-branching enzyme 1, chloroplastic/amyloplastic-like, transcript variant X2
fruit thickness	NC_058140.1_12343085_C_A	4	12343085	C	A	-7.50583	1.44362	6.40339e-07	2.793	LOC123212975	probable carboxylesterase 4, mitochondrial
fruit thickness	NC_058150.1_6552633_G_T	14	6552633	T	G	-6.04506	1.26219	3.95964e-06	1.007	LOC123195973	septum-promoting GTP-binding protein 1-like
fruit thickness	NC_058150.1_6552928_A_T	14	6552928	T	A	-6.3877	1.28373	1.74921e-06	1.328	LOC123195973	septum-promoting GTP-binding protein 1-like
fruit weight	NC_058140.1_3135360_G_T	4	3135360	G	T	89.845	19.0213	5.26e-06	0.014285	LOC123213656	probable RNA-dependent RNA polymerase 1
fruit weight	NC_058140.1_12343085_C_A	4	12343085	C	A	-101.413	21.0209	3.4e-06	2.793	LOC123212975	probable carboxylesterase 4, mitochondrial
fruit weight	NC_058142.1_6711985_C_G	6	6711985	C	G	67.8983	14.4163	5.57e-06	0.982	LOC123218285	60S ribosomal protein L37-3
fruit weight	NC_058142.1_6716402_G_A	6	6716402	G	A	67.1074	14.3647	6.56e-06	5.196	LOC123218285	60S ribosomal protein L37-3
fruit weight	NC_058144.1_209426_T_C	8	209426	T	C	-128.487	26.376	2.77e-06	1.655	LOC123223935	ELMO domain-containing protein A-like, transcript variant X5
fruit weight	NC_058148.1_14103390_C_T	12	14103390	C	T	-75.9951	15.9044	4.15e-06	1.13	LOC123192101	uncharacterized LOC123192101
fruit weight	NC_058148.1_15250044_A_G	12	15250044	A	G	-72.4503	14.4936	1.58e-06	0.288	LOC123192450	probable beta-1,3-galactosyltransferase 2, transcript variant X1
fruit weight	NC_058148.1_15477603_C_T	12	15477603	T	C	96.3126	20.568	6.26e-06	0.403	LOC123192385	uncharacterized LOC123192385, transcript variant X3
fruit weight	NC_058149.1_9461538_A_G	13	9461538	G	A	105.493	21.6483	2.75e-06	4.527	LOC123194083	DNA cross-link repair protein SNM1, transcript variant X1
fruit weight	NC_058153.1_3397724_T_C	17	3397724	T	C	91.0509	19.3688	5.79e-06	1.265	LOC123200802	mitochondrial-processing peptidase subunit alpha-like
fruit weight	NC_058153.1_6585196_A_G	17	6585196	A	G	109.888	21.1522	6.53e-07	1.093	LOC123199908	uncharacterized LOC123199908
fruit weight	NC_058153.1_6595491_A_G	17	6595491	A	G	110.884	21.8489	1.12e-06	1.642	LOC123201005	plant intracellular Ras-group-related LRR protein 6, transcript variant X2
fruit weight	NC_058153.1_6814879_A_T	17	6814879	A	T	95.3851	20.3389	6.07e-06	0.0017779	LOC123200647	uncharacterized LOC123200647
fruit weight	NC_058153.1_6851042_G_A	17	6851042	G	A	114.484	21.9277	5.8e-07	1.888	LOC123201060	uncharacterized LOC123201060
fruit width	NC_058140.1_12343085_C_A	4	12343085	C	A	-9.54863	1.5971	1.56e-08	2.793	LOC123212975	probable carboxylesterase 4, mitochondrial
fruit width	NC_058142.1_15917764_G_A	6	15917764	G	A	-6.75469	1.39407	3.11e-06	7.833	LOC123219710	disease resistance protein RPP2B-like
fruit width	NC_058144.1_209426_T_C	8	209426	T	C	-11.0745	2.0414	2.26e-07	1.655	LOC123223935	ELMO domain-containing protein A-like, transcript variant X5
fruit width	NC_058149.1_1827136_T_G	13	1827136	T	G	9.41694	1.92098	2.42e-06	0.156	LOC123193827	protein FLX-like 4, transcript variant X3
fruit width	NC_058150.1_6552928_A_T	14	6552928	T	A	-7.14304	1.45764	2.44e-06	1.328	LOC123195973	septum-promoting GTP-binding protein 1-like
fruit width	NC_058155.1_12441789_G_A	19	12441789	A	G	-5.8267	1.22441	4.52e-06	0.9	LOC123202746	AT-hook motif nuclear-localized protein 10-like, transcript variant X3
seed length	NC_058137.1_13126755_G_A	1	13126755	G	A	6.67732	1.40312	4.52e-06	7.643	LOC123216483	transcription factor HEC3-like
seed length	NC_058137.1_13674744_A_C	1	13674744	A	C	6.90469	1.40765	2.39e-06	1.579	LOC123194986	vacuolar protein sorting-associated protein 20 homolog 2-like
seed length	NC_058140.1_13790876_A_C	4	13790876	A	C	6.55581	1.40243	6.48e-06	0.966	LOC123213308	AT-rich interactive domain-containing protein 6-like, transcript variant X2
seed length	NC_058149.1_10128906_A_G	13	10128906	A	G	6.04094	1.29185	6.43e-06	0.997	LOC123193859	sm-like protein LSM1B
seed length	NC_058156.1_9437676_A_G	20	9437676	A	G	8.61655	1.75665	2.39e-06	1.354	LOC123203834	uncharacterized LOC123203834
seed length	NC_058156.1_9437700_G_C	20	9437700	G	C	8.61655	1.75665	2.39e-06	0.753	LOC123203834	uncharacterized LOC123203834
seed thickness	NC_058141.1_16944108_G_A	5	16944108	G	A	1.39608	0.273024	9.46e-07	2.234	LOC123216549	blue-light photoreceptor PHR2
seed thickness	NC_058144.1_3424095_C_A	8	3424095	C	A	1.23455	0.257659	3.92e-06	3.334	LOC123223524	stress-related protein-like
seed thickness	NC_058145.1_17269787_A_G	9	17269787	G	A	-1.05018	0.224288	6.27e-06	0.83	0	#N/A
seed thickness	NC_058145.1_17301337_C_T	9	17301337	T	C	-1.17262	0.223641	5.24e-07	1.836	LOC123224908	UDP-glycosyltransferase 83A1-like
seed thickness	NC_058145.1_17301348_C_T	9	17301348	T	C	-1.17262	0.223641	5.24e-07	1.605	LOC123224908	UDP-glycosyltransferase 83A1-like
seed thickness	NC_058146.1_16005056_C_G	10	16005056	G	C	1.47951	0.316535	6.49e-06	1.335	LOC123227415	beta-hexosaminidase 3-like
seed thickness	NC_058147.1_2507594_C_T	11	2507594	C	T	1.4414	0.298994	3.45e-06	0.051418	LOC123229236	probable transcription factor KAN4
seed thickness	NC_058147.1_7618250_G_A	11	7618250	G	A	1.64873	0.350401	5.68e-06	0.818	LOC123229350	uncharacterized LOC123229350, transcript variant X1
seed thickness	NC_058147.1_16803882_A_G	11	16803882	A	G	-1.59128	0.319095	1.67e-06	4.139	LOC123229203	phospholipase A2-alpha
seed thickness	NC_058148.1_6634496_C_T	12	6634496	C	T	1.10074	0.235046	6.25e-06	0.126	LOC123192166	exportin-7-like, transcript variant X5
seed thickness	NC_058151.1_5294426_C_T	15	5294426	C	T	1.22641	0.262163	6.38e-06	1.86	LOC123197412	uncharacterized LOC123197412
seed thickness	NC_058152.1_4895576_C_T	16	4895576	C	T	2.01103	0.411231	2.55e-06	1.861	LOC123199721	protein ecdysoneless homolog
seed thickness	NC_058152.1_5128902_G_A	16	5128902	G	A	1.87086	0.386959	3.25e-06	0.037311	LOC123198503	protein CURVATURE THYLAKOID 1D, chloroplastic, transcript variant X2
seed thickness	NC_058152.1_5139746_C_G	16	5139746	C	G	1.89386	0.387923	2.64e-06	1.792	LOC123198570	uncharacterized LOC123198570, transcript variant X3
seed thickness	NC_058152.1_5147960_G_A	16	5147960	G	A	1.74759	0.35506	2.22e-06	0.348	LOC123198570	uncharacterized LOC123198570, transcript variant X3
seed weight	NC_058156.1_9437676_A_G	20	9437676	A	G	5.4601	1.11462	2.45952e-06	1.354	LOC123203834	uncharacterized LOC123203834
seed weight	NC_058156.1_9437700_G_C	20	9437700	G	C	5.4601	1.11462	2.45952e-06	0.753	LOC123203834	uncharacterized LOC123203834
seed width	NC_058142.1_17614218_T_G	6	17614218	G	T	2.10549	0.451569	6.816e-06	0.251	LOC123219740	phospholipase A1-IIgamma-like
seed width	NC_058149.1_9502495_A_G	13	9502495	G	A	2.1143	0.454847	7.23992e-06	0.755	LOC123193843	3-ketoacyl-CoA synthase 10
stone length	NC_058137.1_11717982_C_T	1	11717982	C	T	-11.3059	2.37979	4.8786e-06	2.083	LOC123215250	putative pectinesterase 63
stone length	NC_058137.1_12441518_C_T	1	12441518	T	C	-10.3311	2.19701	5.99561e-06	2.609	TRNAD-GUC_1	tRNA-Asp
stone length	NC_058137.1_12451562_T_C	1	12451562	T	C	-11.8284	2.36465	1.63767e-06	1.148	TRNAD-GUC_1	tRNA-Asp
stone length	NC_058139.1_15281467_G_A	3	15281467	G	A	-12.182	2.35548	7.68557e-07	0.589	LOC123212557	MATH domain and coiled-coil domain-containing protein At3g58400-like, transcript variant X3
stone length	NC_058139.1_15658517_A_G	3	15658517	A	G	-11.9349	2.52101	5.23676e-06	1.099	LOC123212082	zinc finger BED domain-containing protein RICESLEEPER 2-like, transcript variant X2
stone length	NC_058141.1_13432547_T_C	5	13432547	C	T	15.9593	3.28533	3.07979e-06	3.268	LOC123215222	uncharacterized LOC123215222
stone length	NC_058141.1_13436938_G_A	5	13436938	A	G	15.756	3.29538	4.28271e-06	1.777	LOC123216484	protein MAIN-LIKE 2-like, transcript variant X4
stone length	NC_058141.1_13437219_T_C	5	13437219	C	T	15.756	3.29538	4.28271e-06	0.623	LOC123216484	protein MAIN-LIKE 2-like, transcript variant X4
stone length	NC_058141.1_17363219_G_C	5	17363219	G	C	20.4435	4.21207	3.13635e-06	1.784	LOC123216684	DELLA protein RGL1-like
stone length	NC_058141.1_17456061_G_A	5	17456061	G	A	22.3641	4.39027	1.08934e-06	3.433	LOC123216800	flowering time control protein FCA
stone length	NC_058142.1_8535613_A_T	6	8535613	T	A	9.14641	1.96585	7.39711e-06	1.114	LOC123217877	telomere repeat-binding factor 4
stone length	NC_058142.1_8549098_C_G	6	8549098	G	C	10.4092	1.93212	2.87078e-07	1.387	LOC123217878	dihydrolipoyllysine-residue acetyltransferase component 2 of pyruvate dehydrogenase complex, mitochondrial-like
stone length	NC_058142.1_8552368_C_G	6	8552368	C	G	-8.78384	1.79238	2.55617e-06	4.388	LOC123218387	mitochondrial import inner membrane translocase subunit TIM23-2-like
stone length	NC_058142.1_8606657_A_T	6	8606657	T	A	-8.88709	1.8858	5.73909e-06	8.677	LOC123217871	histone-lysine N-methyltransferase SETD1A-like, transcript variant X1
stone length	NC_058142.1_16155232_A_G	6	16155232	A	G	18.117	3.59007	1.34639e-06	0.545	LOC123219716	probable phospholipid-transporting ATPase 5
stone length	NC_058142.1_16155325_C_T	6	16155325	C	T	18.117	3.59007	1.34639e-06	0.953	LOC123218282	uncharacterized LOC123218282, transcript variant X2
stone length	NC_058142.1_16155496_C_T	6	16155496	C	T	17.02	3.61955	5.99795e-06	1.296	LOC123218282	uncharacterized LOC123218282, transcript variant X2
stone length	NC_058143.1_17395445_G_A	7	17395445	G	A	11.7027	2.43944	3.99728e-06	3.539	LOC123220547	receptor-like cytosolic serine/threonine-protein kinase RBK2
stone length	NC_058143.1_17396097_G_A	7	17396097	G	A	11.6957	2.4438	4.1985e-06	3.533	LOC123220547	receptor-like cytosolic serine/threonine-protein kinase RBK2
stone length	NC_058144.1_5966343_G_C	8	5966343	G	C	13.2998	2.44742	2.31153e-07	3.101	LOC123222466	CDT1-like protein a, chloroplastic, transcript variant X3
stone length	NC_058144.1_6012239_C_T	8	6012239	C	T	14.2594	2.67905	3.87079e-07	0.106	LOC123224080	poly [ADP-ribose] polymerase 1-like
stone length	NC_058144.1_6212724_C_T	8	6212724	C	T	-11.934	2.38526	1.63014e-06	3.069	LOC123223134	nitrile-specifier protein 5
stone length	NC_058145.1_747792_G_A	9	747792	A	G	-10.428	2.11434	2.22884e-06	0.959	LOC123226153	probable WRKY transcription factor 30
stone length	NC_058145.1_15682600_T_C	9	15682600	C	T	15.6472	3.29563	4.93992e-06	0.378	LOC123226194	psbP domain-containing protein 6, chloroplastic
stone length	NC_058148.1_4535445_G_A	12	4535445	G	A	-12.1302	2.5479	4.6732e-06	0.581	LOC123192191	uncharacterized LOC123192191
stone length	NC_058148.1_15411052_C_A	12	15411052	C	A	17.6367	3.13519	9.42231e-08	1.783	LOC123193055	homeotic protein female sterile-like
stone length	NC_058148.1_15477603_C_T	12	15477603	T	C	14.2671	2.72901	5.96112e-07	0.403	LOC123192385	uncharacterized LOC123192385, transcript variant X3
stone length	NC_058148.1_15621671_A_G	12	15621671	A	G	15.598	3.02716	8.37458e-07	1.21	LOC123193627	ras-related protein RABA5a, transcript variant X6
stone length	NC_058150.1_4761947_A_C	14	4761947	A	C	10.6724	2.20297	3.26065e-06	3.728	LOC123195840	pentatricopeptide repeat-containing protein At3g59040, transcript variant X1
stone length	NC_058150.1_8475311_C_A	14	8475311	C	A	-18.3839	3.84109	4.19403e-06	0.69	LOC123196696	AUGMIN subunit 3, transcript variant X1
stone length	NC_058150.1_8490020_C_T	14	8490020	C	T	-18.3839	3.84109	4.19403e-06	0.604	LOC123196076	uncharacterized LOC123196076, transcript variant X2
stone length	NC_058151.1_1257502_T_A	15	1257502	A	T	-14.4515	2.45396	2.6543e-08	2.12	LOC123197440	uncharacterized LOC123197440
stone length	NC_058151.1_1257814_G_A	15	1257814	A	G	-14.057	2.37215	2.21801e-08	0.211	LOC123197440	uncharacterized LOC123197440
stone length	NC_058151.1_1292444_G_A	15	1292444	A	G	-14.5041	2.53257	5.8048e-08	0.207	LOC123197950	WD repeat-containing protein 91-like
stone length	NC_058151.1_14152872_A_G	15	14152872	A	G	18.2202	3.72595	2.67644e-06	0.706	LOC123197871	protein CLP1 homolog, transcript variant X2
stone length	NC_058151.1_14153633_A_T	15	14153633	A	T	18.2202	3.72595	2.67644e-06	0.876	LOC123197871	protein CLP1 homolog, transcript variant X2
stone length	NC_058151.1_14177890_C_T	15	14177890	C	T	15.0527	3.04382	2.10277e-06	0.427	LOC123197539	probable leucine-rich repeat receptor-like protein kinase At1g35710
stone length	NC_058153.1_3992876_T_C	17	3992876	C	T	12.6899	2.50038	1.1847e-06	1.086	LOC123200756	protein PLASTID MOVEMENT IMPAIRED 1-RELATED 1-like
stone length	NC_058153.1_3993683_G_A	17	3993683	A	G	12.6821	2.50486	1.25079e-06	0.354	LOC123200756	protein PLASTID MOVEMENT IMPAIRED 1-RELATED 1-like
stone length	NC_058153.1_6371413_G_A	17	6371413	G	A	15.5954	3.03248	8.75557e-07	1.113	LOC123201108	pollen receptor-like kinase 2
stone length	NC_058153.1_6402278_C_A	17	6402278	C	A	16.627	2.89967	5.6111e-08	6.516	LOC123200117	cytochrome P450 CYP73A100-like
stone length	NC_058153.1_6402300_T_C	17	6402300	T	C	16.9699	2.92916	4.21784e-08	0.903	LOC123200117	cytochrome P450 CYP73A100-like
stone length	NC_058153.1_6405668_G_T	17	6405668	G	T	19.7154	3.2756	1.40534e-08	0.0015863	LOC123200608	auxin response factor 19-like
stone length	NC_058153.1_6428682_G_A	17	6428682	G	A	13.2752	2.74468	3.3734e-06	0.763	LOC123200716	methyl-CpG-binding domain-containing protein 2-like, transcript variant X2
stone length	NC_058153.1_6559044_T_G	17	6559044	T	G	13.0801	2.69757	3.20098e-06	4.633	LOC123200720	TMV resistance protein N-like
stone length	NC_058153.1_6562833_A_T	17	6562833	A	T	13.9784	2.96003	5.50683e-06	4.215	LOC123200344	RING-H2 finger protein ATL43
stone length	NC_058153.1_6567286_C_T	17	6567286	C	T	14.4785	3.01457	3.90325e-06	2.535	LOC123200344	RING-H2 finger protein ATL43
stone length	NC_058153.1_6585196_A_G	17	6585196	A	G	15.5149	2.79856	1.38457e-07	1.093	LOC123199908	uncharacterized LOC123199908
stone length	NC_058153.1_6595491_A_G	17	6595491	A	G	16.2204	2.87601	8.79654e-08	1.642	LOC123201005	plant intracellular Ras-group-related LRR protein 6, transcript variant X2
stone length	NC_058153.1_6812860_C_T	17	6812860	C	T	12.3445	2.61569	5.57693e-06	2.51	LOC123200647	uncharacterized LOC123200647
stone length	NC_058153.1_6814840_A_G	17	6814840	A	G	13.1769	2.6592	2.01354e-06	2.378	LOC123200647	uncharacterized LOC123200647
stone length	NC_058153.1_6814879_A_T	17	6814879	A	T	14.1232	2.69425	5.59272e-07	0.0017779	LOC123200647	uncharacterized LOC123200647
stone length	NC_058153.1_6851042_G_A	17	6851042	G	A	16.9187	2.87159	2.61911e-08	1.888	LOC123201060	uncharacterized LOC123201060
stone length	NC_058153.1_6888718_A_C	17	6888718	A	C	18.1639	3.16785	5.61809e-08	8.757	LOC123200952	protein CHLOROPLAST IMPORT APPARATUS 2-like, transcript variant X1
stone length	NC_058153.1_6940485_C_A	17	6940485	C	A	14.7324	3.15628	6.9432e-06	0.13	LOC123200824	RNA-binding KH domain-containing protein PEPPER
stone length	NC_058153.1_13303366_C_T	17	13303366	C	T	14.2554	3.06381	7.39074e-06	0.305	LOC123201152	receptor-like protein 19
stone thickness	NC_058138.1_13072657_A_T	2	13072657	A	T	1.97045	0.420579	6.19398e-06	4.714	LOC123209441	5-methyltetrahydropteroyltriglutamate--homocysteine methyltransferase-like
stone thickness	NC_058144.1_3424095_C_A	8	3424095	C	A	1.44024	0.2854	1.2779e-06	3.334	LOC123223524	stress-related protein-like
stone weight	NC_058139.1_9383975_G_A	3	9383975	G	A	-7.00107	1.48995	5.79e-06	1.098	LOC123209985	EKC/KEOPS complex subunit TP53RK, transcript variant X1
stone weight	NC_058139.1_22916155_G_A	3	22916155	G	A	5.57555	1.20087	7.34e-06	1.187	LOC123211223	casein kinase 1-like protein 10, transcript variant X1
stone weight	NC_058139.1_22942034_G_A	3	22942034	G	A	5.32193	1.14208	6.83e-06	0.497	LOC123212160	COP1-interacting protein 7-like
stone weight	NC_058139.1_22953219_G_T	3	22953219	G	T	5.32193	1.14208	6.83e-06	2.172	LOC123210461	60S ribosomal protein L14-1
stone weight	NC_058139.1_22953567_G_A	3	22953567	G	A	5.32193	1.14208	6.83e-06	0.853	LOC123210461	60S ribosomal protein L14-1
stone weight	NC_058142.1_6185055_A_G	6	6185055	A	G	6.09432	1.28311	4.65e-06	1.884	LOC123217994	pleiotropic drug resistance protein 1-like, transcript variant X2
stone weight	NC_058142.1_6187090_G_A	6	6187090	G	A	6.99509	1.30522	3.02e-07	1	LOC123217995	probable 2-oxoglutarate-dependent dioxygenase AOP1
stone weight	NC_058143.1_9040790_C_T	7	9040790	C	T	4.61663	0.946733	2.68e-06	0.066939	LOC123220566	probable magnesium transporter NIPA2
stone weight	NC_058144.1_9307235_A_G	8	9307235	A	G	-4.66988	0.957863	2.69e-06	2.331	LOC123222861	uncharacterized LOC123222861, transcript variant X2
stone weight	NC_058144.1_9309282_G_A	8	9309282	G	A	-4.61496	0.958736	3.53e-06	4.072	LOC123222861	uncharacterized LOC123222861, transcript variant X2
stone weight	NC_058144.1_9338423_C_G	8	9338423	C	G	5.00368	0.993748	1.33e-06	5.51	LOC123224452	uncharacterized LOC123224452
stone weight	NC_058144.1_9512547_C_T	8	9512547	T	C	-5.48697	1.14757	4.06e-06	5.246	LOC123224237	surfeit locus protein 2
stone weight	NC_058148.1_3554076_T_A	12	3554076	T	A	-5.00631	1.07438	6.84e-06	1.503	LOC123192750	putative elongation of fatty acids protein DDB_G0272012
stone weight	NC_058149.1_9502495_A_G	13	9502495	G	A	4.64896	0.971866	4.02e-06	0.755	LOC123193843	3-ketoacyl-CoA synthase 10
stone weight	NC_058152.1_13554725_G_A	16	13554725	G	A	5.62849	1.19571	5.58e-06	0.76	LOC123199029	calmodulin-binding transcription activator 2-like
stone weight	NC_058153.1_2078919_C_A	17	2078919	C	A	5.99566	1.20566	1.75e-06	2.582	LOC123201134	cucumber peeling cupredoxin-like
stone weight	NC_058153.1_11623544_A_G	17	11623544	G	A	-5.80378	1.24293	6.56e-06	0.555	0	#N/A
stone weight	NC_058156.1_5489177_C_T	20	5489177	C	T	5.51405	1.17086	5.53e-06	1.051	LOC123203976	BOI-related E3 ubiquitin-protein ligase 1-like
stone width	NC_058139.1_9171601_T_A	3	9171601	T	A	3.26957	0.704169	7.4e-06	0.539	LOC123211033	uncharacterized LOC123211033, transcript variant X5
stone width	NC_058140.1_19513745_A_G	4	19513745	A	G	-4.3533	0.806929	2.6e-07	0.519	LOC123214542	oxysterol-binding protein-related protein 1D-like
stone width	NC_058140.1_19539215_T_C	4	19539215	T	C	-4.39335	0.923281	4.52e-06	0.554	LOC123213837	probable pectate lyase 5
stone width	NC_058140.1_19615584_T_C	4	19615584	T	C	-4.10895	0.839785	2.52e-06	0.261	LOC123213329	COP1-interactive protein 1, transcript variant X2
stone width	NC_058140.1_19615585_G_A	4	19615585	G	A	-4.0427	0.849902	4.56e-06	0.216	LOC123213329	COP1-interactive protein 1, transcript variant X2
stone width	NC_058141.1_982840_A_G	5	982840	G	A	3.64491	0.778438	6.27e-06	0.038709	LOC123215340	CDP-diacylglycerol--serine O-phosphatidyltransferase 1-like, transcript variant X2
stone width	NC_058141.1_982846_T_C	5	982846	C	T	3.64491	0.778438	6.27e-06	3.833	LOC123215340	CDP-diacylglycerol--serine O-phosphatidyltransferase 1-like, transcript variant X2
stone width	NC_058141.1_983829_A_T	5	983829	T	A	3.64491	0.778438	6.27e-06	1.47	LOC123215340	CDP-diacylglycerol--serine O-phosphatidyltransferase 1-like, transcript variant X2
stone width	NC_058141.1_984602_C_G	5	984602	G	C	3.64491	0.778438	6.27e-06	2.611	LOC123215340	CDP-diacylglycerol--serine O-phosphatidyltransferase 1-like, transcript variant X2
stone width	NC_058142.1_6187090_G_A	6	6187090	G	A	4.02597	0.833804	3.34e-06	1	LOC123217995	probable 2-oxoglutarate-dependent dioxygenase AOP1
stone width	NC_058142.1_6277777_C_A	6	6277777	C	A	-3.62993	0.737455	2.22e-06	3.496	LOC123218524	cyclin-A2-4, transcript variant X1
stone width	NC_058142.1_9770124_T_C	6	9770124	T	C	3.82767	0.811	5.34e-06	2.719	LOC123218112	dormancy-associated protein homolog 4-like, transcript variant X2
stone width	NC_058142.1_17642365_C_T	6	17642365	C	T	3.72814	0.801912	7.22e-06	1.115	LOC123218179	DNA replication licensing factor MCM6, transcript variant X1
stone width	NC_058142.1_17753741_T_C	6	17753741	T	C	6.2175	1.16048	3.09e-07	0.155	LOC123218291	uncharacterized LOC123218291, transcript variant X1
stone width	NC_058144.1_39192_G_C	8	39192	C	G	4.28126	0.789509	2.28e-07	0.009297	0	#N/A
stone width	NC_058149.1_1827136_T_G	13	1827136	T	G	4.80907	0.906131	3.9e-07	0.156	LOC123193827	protein FLX-like 4, transcript variant X3
stone width	NC_058149.1_8212397_C_T	13	8212397	C	T	4.82668	0.958774	1.35e-06	1.44	LOC123194155	protein ALP1-like
stone width	NC_058149.1_9502495_A_G	13	9502495	G	A	2.98533	0.619591	3.49e-06	0.755	LOC123193843	3-ketoacyl-CoA synthase 10
stone width	NC_058156.1_7788651_A_G	20	7788651	A	G	-3.90004	0.80626	3.22e-06	0.551	LOC123204285	36.4 kDa proline-rich protein-like
stone width	NC_058156.1_7789216_G_A	20	7789216	G	A	-3.82473	0.809207	5.19e-06	2.266	LOC123204285	36.4 kDa proline-rich protein-like
stone width	NC_058156.1_7789330_A_C	20	7789330	A	C	-3.82473	0.809207	5.19e-06	1.824	LOC123204285	36.4 kDa proline-rich protein-like
Pulp	NC_058139.1_4949162_G_A	3	4949162	G	A	-2.21537	0.454494	2.74e-06	1.064	LOC123210076	monocopper oxidase-like protein SKU5
Pulp	NC_058139.1_5025320_A_G	3	5025320	G	A	2.32082	0.475635	2.68e-06	0.506	LOC123210788	ATP-dependent DNA helicase RecQ-like
Pulp	NC_058142.1_16106967_A_C	6	16106967	A	C	2.4816	0.524371	5.06e-06	0.214	LOC123218668	cyclin-T1-5-like, transcript variant X1
Pulp	NC_058144.1_9334450_C_A	8	9334450	C	A	-2.32515	0.488625	4.52e-06	1.549	LOC123223215	succinate dehydrogenase [ubiquinone] iron-sulfur subunit 2, mitochondrial-like
Pulp	NC_058145.1_663933_T_C	9	663933	T	C	-2.42974	0.490431	1.92e-06	3.802	LOC123225899	cyclic nucleotide-gated ion channel 1-like
Pulp	NC_058148.1_14165683_C_T	12	14165683	C	T	2.29413	0.479684	4.08e-06	0.519	LOC123192720	uncharacterized LOC123192720, transcript variant X2
Pulp	NC_058148.1_14586046_T_C	12	14586046	T	C	3.01026	0.640244	5.77e-06	1.34	LOC123192228	protein SRG1-like
Pulp	NC_058151.1_14528109_T_C	15	14528109	T	C	2.73151	0.556631	2.37e-06	0.4	LOC123198392	ABC transporter B family member 15-like
Pulp	NC_058152.1_10197799_C_A	16	10197799	C	A	3.33291	0.693749	3.71e-06	1.986	LOC123199761	uncharacterized LOC123199761, transcript variant X1
Pulp	NC_058152.1_10220895_T_C	16	10220895	T	C	3.54194	0.757242	6.4e-06	0.846	LOC123199709	uncharacterized LOC123199709

## Sheet:  Table S5
Table S5 : The genetic distance among the 20 selected accession using 135.079 SNP markers
	High Fruit Weight										Low Fruit Weight
	SP2	SP2	SP1	SP2	SP2	SP2	SP2	SP2	SP2	SP2	SP2	SP2	SP2	SP2	SP2	SP1	SP2	SP1	SP2	SP1
Taxa	Bd3-80	Becky	CatSaigon	Cushman	Hatcher	Itamaraca	Keitt	Kent	O.P.Keitt	Provost	Purple	Ruby	S-19	Sel.Num3	Springfels	ThaiEverbearing	Toledo	TURPENTINE	TUTEHAU	Zeylanica
Bd3-80	0	0.216308	0.240636	0.209541	0.203632	0.286514	0.203193	0.186778	0.258701	0.229681	0.327777	0.203011	0.222783	0.273468	0.188301	0.322947	0.271293	0.257049	0.237808	0.294426
Becky		0	0.274822	0.238175	0.160059	0.259412	0.157296	0.21308	0.238916	0.203006	0.312712	0.207258	0.243387	0.282882	0.204711	0.337329	0.282438	0.270959	0.234157	0.280479
CatSaigon			0	0.24117	0.211209	0.271514	0.217363	0.15167	0.181163	0.24771	0.277894	0.246979	0.22734	0.294669	0.255224	0.218954	0.285717	0.242129	0.233655	0.27571
Cushman				0	0.218498	0.268309	0.213184	0.203133	0.23821	0.224911	0.32662	0.207371	0.223103	0.299679	0.244691	0.303787	0.288201	0.274285	0.25907	0.314014
Hatcher					0	0.255022	0.15237	0.151815	0.210265	0.208639	0.309753	0.209407	0.228646	0.261119	0.200884	0.316378	0.279052	0.260817	0.230113	0.289169
Itamaraca						0	0.26074	0.277083	0.261562	0.231206	0.265692	0.263737	0.284884	0.230206	0.263251	0.28722	0.258653	0.211652	0.225589	0.244149
Keitt							0	0.172724	0.156788	0.21432	0.31418	0.182256	0.215844	0.26723	0.191267	0.318542	0.259164	0.248259	0.210635	0.284226
Kent								0	0.229582	0.235397	0.34171	0.187721	0.225157	0.324946	0.203236	0.311739	0.311975	0.2746	0.261451	0.320142
O.P.Keitt									0	0.232015	0.271473	0.238357	0.220272	0.27423	0.237706	0.243614	0.248249	0.237914	0.220955	0.261568
Provost										0	0.270177	0.188842	0.262069	0.277997	0.196226	0.292078	0.253648	0.249406	0.246536	0.270839
Purple											0	0.32511	0.292658	0.273931	0.308282	0.239199	0.246807	0.238982	0.218712	0.201363
Ruby												0	0.226015	0.285928	0.187309	0.320524	0.271393	0.250172	0.231199	0.30772
S-19													0	0.270319	0.230646	0.27342	0.214518	0.224723	0.179734	0.26534
Sel.Num3														0	0.277821	0.313748	0.206765	0.223173	0.15557	0.243117
Springfels															0	0.331973	0.251761	0.252724	0.219198	0.27788
ThaiEverbearing																0	0.302363	0.233057	0.264677	0.267315
Toledo																	0	0.234238	0.126827	0.234324
TURPENTINE																		0	0.194902	0.222338
TUTEHAU																			0	0.193743
Zeylanica																				0
