# Supplementary material for: A genome-wide association study identified SNP markers and candidate genes associated with morphometric fruit quality traits in mangoes
Source: BMC Genomics. 2025 Feb 7;26:120. doi: 10.1186/s12864-025-11278-6 (PMC11806778; doi:10.1186/s12864-025-11278-6)
Supplement: Supplementary file 1 — Supplementary Material 1: Table S1. List of 161 Mango genotypes, subpopulation relationships and 14 morphometric fruit quality traits and the Shapiro-Wilk test for each trait. Table S2. List of high-quality 135,079 SNPs marker for 161 mango accession. Table S3. Detailed GWAS results for the 14 morphometric fruit quality traits using FarmCPU model with 135,079 SNPs, Gene ID, and the encoding product. Table S4. Detailed GWAS results for the 14 morphometric fruit quality traits using GLM model with 135,079 SNPs, Gene ID, and the encoding product. Table S5. The genetic distance among the 20 selected accession using 135,079 SNP markers. [file 12864_2025_11278_MOESM1_ESM.zip › Table S2.xlsx]

## Sheet: Sheet1
Table S2: List of high-quality 135.079 SNPs marker for 161 mango accession
rs#	S-01	TOMMYATKINS	Siamese	Aroemanis	Sensation	WhiteAlfonso	Zill	Vanraj	Edgehill	Cac	CowasjeePatelXPiri	Diplomatico	Earlygold	PERELOUIS	17502	TylerPremier	NA	Borsha	ZM-10	GLENN	S-19	Madras	Kensington	Irwin	Provost	Angie	Amini	Eldon	ParisSelectionNo.1	Ameeri	Unknown	JanardhanPasand	SuwonTip	PanchadaraKalasa	Z-0	Ewais	TUTEHAU	Sabre	Madoe	Springfels	PamKaiMia	Pickering	Beverly	TURPENTINE	Golek	Peach	Brooks	Sandersha	SDLGOFMIA-06895
NC_058137.1_6687_A_G	A	A	G	A	R	A	R	A	A	R	R	A	R	R	A	R	G	A	R	R	R	R	G	R	R	G	R	A	R	R	R	A	G	N	G	G	R	G	G	A	G	A	A	R	R	R	R	A	A
NC_058137.1_7828_T_C	T	Y	T	T	Y	T	Y	T	T	Y	T	Y	T	T	T	T	T	T	T	Y	Y	T	T	Y	T	T	T	T	T	T	T	T	T	T	T	T	T	T	T	Y	T	Y	T	T	T	T	T	T	Y
NC_058137.1_8124_C_T	C	C	C	C	C	C	N	C	C	C	Y	C	C	C	C	Y	Y	C	Y	C	C	Y	Y	C	Y	Y	Y	C	C	Y	Y	C	C	C	C	Y	C	T	C	C	C	C	C	C	C	C	Y	C	C
NC_058137.1_9060_T_C	Y	Y	Y	Y	Y	T	Y	Y	C	Y	Y	Y	Y	Y	Y	T	T	T	Y	T	T	T	T	T	Y	T	T	Y	Y	T	Y	Y	T	N	T	T	T	T	T	T	T	Y	C	Y	T	Y	Y	C	Y
NC_058137.1_9063_T_C	T	T	T	T	T	T	N	T	T	T	Y	T	T	T	T	Y	Y	T	Y	T	T	Y	Y	T	Y	Y	Y	T	T	Y	Y	T	T	N	T	Y	T	C	T	T	T	T	T	T	T	T	Y	T	T
NC_058137.1_9149_G_A	G	R	G	G	R	G	R	G	G	R	G	R	G	G	G	G	G	G	G	R	R	G	G	R	G	G	G	G	G	G	G	G	G	G	G	G	G	G	G	R	G	R	G	G	G	G	G	G	N
NC_058137.1_9196_G_T	K	G	G	G	G	K	K	K	G	G	G	G	G	G	K	K	G	T	G	G	G	K	G	G	G	G	K	G	G	G	G	K	G	N	G	G	K	G	G	G	G	G	G	G	G	G	G	G	G
NC_058137.1_10254_A_G	A	A	A	A	A	A	R	A	A	A	R	A	A	A	A	R	R	A	R	A	A	R	R	A	R	R	R	A	A	R	R	A	A	A	A	R	A	G	A	A	A	A	A	A	A	A	R	A	A
NC_058137.1_10971_A_T	W	T	T	W	T	A	W	W	T	T	T	T	T	T	W	W	T	A	T	T	T	W	T	T	T	T	W	W	T	W	T	W	T	N	T	T	W	T	T	W	T	T	T	T	W	T	T	T	T
NC_058137.1_11918_C_A	M	A	M	M	M	C	M	M	A	M	M	A	M	M	M	C	C	C	M	M	M	C	C	M	M	C	C	M	M	C	M	M	C	C	C	C	C	C	C	M	C	A	A	M	C	M	M	A	A
NC_058137.1_12374_T_C	T	Y	T	T	T	T	N	T	T	Y	T	Y	T	T	T	T	T	T	T	Y	Y	T	T	Y	T	T	T	T	T	T	T	T	T	T	T	T	T	T	T	Y	T	Y	T	T	T	T	T	T	Y
NC_058137.1_14624_C_A	C	M	C	C	M	C	M	C	C	M	C	M	C	C	C	C	C	C	C	M	M	C	C	M	C	C	C	C	C	C	C	C	C	C	C	C	C	C	C	M	C	M	C	C	C	C	C	C	M
NC_058137.1_16032_C_T	C	C	C	C	C	C	Y	C	C	C	Y	C	C	C	C	Y	Y	C	Y	C	C	Y	Y	C	Y	Y	Y	C	C	Y	Y	C	C	C	C	Y	C	T	C	C	C	C	C	C	C	C	Y	C	C
NC_058137.1_16109_T_C	Y	T	T	T	T	Y	Y	Y	T	T	T	T	T	T	Y	Y	T	C	T	T	T	Y	T	T	T	T	Y	T	T	T	T	Y	T	T	T	T	Y	T	T	T	T	T	T	T	T	T	T	T	T
NC_058137.1_16138_A_T	A	A	A	A	A	A	N	A	A	A	W	A	A	A	A	W	W	A	W	A	A	W	W	A	W	W	W	A	A	W	W	A	A	A	A	W	A	T	A	A	A	A	A	A	A	A	W	A	A
NC_058137.1_17565_C_T	Y	T	T	Y	T	C	Y	Y	T	T	T	T	T	T	Y	Y	T	C	T	T	T	Y	T	T	T	T	Y	Y	T	Y	T	Y	T	C	T	T	Y	T	T	Y	T	T	T	T	Y	T	T	T	T
NC_058137.1_17621_C_G	C	C	C	C	C	C	S	C	C	C	S	C	C	C	C	S	S	C	S	C	C	S	S	C	S	S	S	C	C	S	S	C	C	C	C	S	C	G	C	C	C	C	C	C	C	C	S	C	C
NC_058137.1_17670_A_G	R	R	R	R	R	A	R	R	G	R	R	R	R	R	R	A	A	A	R	A	A	A	A	A	R	A	A	R	R	A	R	R	A	A	A	A	A	A	A	A	A	A	G	A	A	R	R	G	R
NC_058137.1_17685_T_C	T	Y	T	T	Y	T	N	T	T	Y	T	Y	T	T	T	T	T	T	T	Y	Y	T	T	Y	T	T	T	T	T	T	T	T	T	T	T	T	T	T	T	Y	T	Y	T	T	T	T	T	T	Y
NC_058137.1_17704_G_A	R	A	R	R	R	G	R	R	A	R	R	A	R	R	R	G	G	G	R	R	R	G	G	R	R	G	G	R	R	G	R	R	G	G	G	G	G	G	G	R	G	A	A	R	G	R	R	A	A
NC_058137.1_17752_G_C	G	S	G	G	S	G	N	G	G	S	G	S	G	G	G	G	G	G	G	S	S	G	G	S	G	G	G	G	G	G	G	G	G	G	G	G	G	G	G	S	G	S	G	G	G	G	G	G	S
NC_058137.1_17831_G_T	G	K	G	G	N	G	K	G	G	K	G	K	G	G	G	G	G	G	G	K	K	G	G	K	G	G	G	G	G	G	G	G	G	G	G	G	G	G	G	K	G	K	G	G	G	G	G	G	K
NC_058137.1_17915_A_G	A	R	A	A	R	A	N	A	A	R	A	R	A	A	A	A	A	A	A	R	R	A	A	R	A	A	A	A	A	A	A	A	A	A	A	A	A	A	A	R	A	R	A	A	A	A	A	A	R
NC_058137.1_19085_C_A	C	C	C	C	C	C	M	C	C	C	M	C	C	C	C	M	M	C	M	C	C	M	M	C	M	M	M	C	C	M	M	C	C	C	C	M	C	A	C	C	C	C	C	C	C	C	M	C	C
NC_058137.1_19109_G_A	R	A	A	R	A	G	R	R	A	A	A	A	A	A	R	R	A	G	A	A	A	R	A	A	A	A	R	R	A	R	A	R	A	G	A	A	R	A	A	R	A	A	A	A	R	A	A	A	N
NC_058137.1_19207_G_A	R	A	A	R	A	G	R	R	A	A	A	A	A	A	R	R	A	G	A	A	A	R	A	A	A	A	R	R	A	R	A	R	A	G	A	A	R	A	A	R	A	A	A	A	R	A	A	A	A
NC_058137.1_20689_G_A	R	G	G	G	G	R	R	R	G	G	G	G	G	G	R	R	G	A	G	G	G	R	G	G	G	G	R	G	G	G	G	R	G	G	G	G	R	G	G	G	G	G	G	G	G	G	G	G	G
NC_058137.1_20800_C_G	S	C	C	C	C	S	N	S	C	C	C	C	C	C	S	S	C	G	C	C	C	S	C	C	C	C	S	C	C	C	C	S	C	C	C	C	S	C	C	C	C	C	C	C	C	C	C	C	C
NC_058137.1_20812_T_G	T	T	K	T	K	T	T	T	T	K	T	T	K	K	T	T	K	T	T	K	K	T	K	K	T	K	T	T	K	T	T	T	G	T	G	K	K	T	G	T	G	T	T	K	K	K	T	T	T
NC_058137.1_27345_T_C	Y	C	C	Y	C	T	Y	Y	C	C	C	C	C	C	Y	Y	C	T	C	C	C	Y	C	C	C	C	Y	Y	C	Y	C	Y	C	T	C	C	Y	C	C	Y	C	C	C	C	Y	C	C	C	C
NC_058137.1_28661_T_C	T	T	Y	T	Y	T	T	T	T	Y	T	T	Y	Y	T	T	Y	T	T	Y	Y	T	Y	Y	T	Y	T	T	Y	T	T	T	C	T	C	Y	Y	T	C	T	C	T	T	Y	Y	Y	T	T	T
NC_058137.1_30290_C_G	S	C	C	S	C	S	S	S	C	C	C	C	C	C	S	S	C	G	C	C	C	S	C	C	C	C	S	C	C	C	C	S	C	C	C	C	S	C	C	C	C	C	C	C	C	C	C	C	C
NC_058137.1_30332_A_G	R	G	R	R	R	A	R	R	G	R	R	G	R	R	R	A	A	A	R	R	R	A	A	R	R	A	A	R	R	A	R	R	A	N	A	A	A	A	A	R	A	G	G	R	A	R	R	G	G
NC_058137.1_44075_A_C	M	C	M	M	M	A	M	M	C	M	M	C	M	M	M	A	A	A	M	M	M	A	A	M	M	A	A	M	M	A	M	M	A	A	A	A	A	A	A	M	A	C	C	M	A	M	M	C	C
NC_058137.1_45035_G_A	G	G	R	G	G	G	R	G	G	R	R	G	R	R	G	R	A	G	R	R	R	R	A	R	R	G	R	G	R	R	R	G	A	G	A	A	R	A	A	G	A	G	G	R	R	R	R	G	N
NC_058137.1_45041_C_T	Y	C	C	C	C	Y	Y	Y	C	C	C	C	C	C	Y	Y	C	T	C	C	C	Y	C	C	C	C	Y	C	C	C	C	Y	C	C	C	C	Y	C	C	C	C	C	C	C	C	C	C	C	N
NC_058137.1_49407_T_C	Y	C	C	Y	C	T	Y	Y	C	C	C	C	C	C	Y	Y	C	T	C	C	C	Y	C	C	C	C	Y	Y	C	Y	C	Y	C	N	C	C	Y	C	C	Y	C	C	C	C	Y	C	C	C	C
NC_058137.1_49458_G_A	R	A	R	R	R	G	R	R	A	R	R	A	R	R	R	G	G	G	R	R	R	G	G	R	R	G	G	R	R	G	R	R	G	G	G	G	G	G	G	R	G	A	A	R	G	R	R	A	A
NC_058137.1_49776_C_A	M	A	M	M	M	C	M	M	A	M	M	A	M	M	M	C	C	C	M	M	M	C	C	M	M	C	C	M	M	C	M	M	C	N	C	C	C	C	C	M	C	A	A	M	C	M	M	A	A
NC_058137.1_53233_C_T	C	C	Y	C	Y	C	C	C	C	Y	C	C	Y	Y	C	C	Y	C	C	Y	Y	C	Y	Y	C	Y	C	C	Y	C	C	C	T	N	T	Y	Y	C	T	C	T	C	C	Y	Y	Y	C	C	C
NC_058137.1_53339_G_C	S	C	C	G	C	G	C	S	C	C	C	C	C	C	S	S	C	G	C	C	C	S	C	C	C	C	S	S	C	S	C	S	C	N	C	C	S	C	C	S	C	C	C	C	S	C	C	C	C
NC_058137.1_54318_C_A	M	A	A	M	A	C	M	M	A	A	A	A	A	A	M	M	A	C	A	A	A	M	A	A	A	A	M	M	A	M	A	M	A	C	A	A	M	A	A	M	A	A	A	A	M	A	A	A	A
NC_058137.1_55140_A_G	R	G	G	R	G	A	R	R	G	G	G	G	G	G	R	R	G	A	G	G	G	R	G	G	G	G	R	R	G	R	G	R	G	A	G	G	R	G	G	R	G	G	G	G	R	G	G	G	G
NC_058137.1_55143_C_G	S	G	S	S	S	C	S	S	G	G	S	G	S	S	S	C	C	C	S	S	S	C	C	S	S	C	C	S	S	C	S	S	C	C	C	C	C	C	C	S	C	G	G	S	C	S	S	G	G
NC_058137.1_69879_A_G	R	G	G	R	G	A	R	R	G	G	G	G	G	G	R	R	G	A	G	G	G	R	G	G	G	G	R	G	G	R	G	R	G	G	G	G	R	G	G	G	G	G	G	G	R	G	G	G	G
NC_058137.1_70877_A_G	A	R	A	A	N	A	R	R	A	R	A	R	A	A	A	A	A	A	A	R	R	A	A	R	A	A	A	A	A	A	A	A	A	A	A	A	A	A	A	R	A	R	A	A	A	A	A	A	R
NC_058137.1_70903_A_G	A	A	R	A	N	A	A	A	A	R	A	A	R	R	A	A	A	A	A	R	R	A	R	R	A	R	A	A	R	A	A	A	G	A	G	R	R	A	G	A	G	A	A	R	R	R	A	A	A
NC_058137.1_70909_T_C	T	T	T	T	T	T	Y	T	T	T	Y	T	T	T	T	Y	Y	T	Y	T	T	Y	Y	T	Y	Y	Y	T	T	Y	Y	T	T	T	T	Y	T	C	T	T	T	T	T	T	T	T	Y	T	T
NC_058137.1_77376_A_G	R	G	G	R	G	A	R	R	G	G	G	G	G	G	R	R	G	A	G	G	G	R	G	G	G	G	R	R	G	R	G	R	G	A	G	G	R	G	G	R	G	G	G	G	R	G	G	G	G
NC_058137.1_79413_A_G	R	G	G	R	G	A	R	R	G	G	G	G	G	G	R	R	G	A	G	G	G	R	G	G	G	G	R	R	G	R	G	R	G	A	G	G	R	G	G	R	G	G	G	G	R	G	G	G	G
NC_058137.1_80539_C_A	C	C	C	C	C	C	M	C	C	C	M	C	C	C	C	M	M	C	M	C	C	M	M	C	M	M	M	C	C	M	M	C	C	C	C	M	C	A	C	C	C	C	C	C	C	C	M	C	C
NC_058137.1_86149_C_T	Y	T	Y	Y	Y	C	Y	Y	T	Y	Y	T	Y	Y	Y	C	C	C	Y	Y	Y	C	C	Y	Y	C	C	Y	Y	C	Y	Y	C	C	C	C	C	C	C	Y	C	T	T	Y	C	Y	Y	T	T
NC_058137.1_87317_T_C	Y	Y	Y	Y	Y	T	N	N	Y	Y	Y	C	Y	Y	Y	T	T	T	Y	Y	Y	T	T	Y	Y	T	T	Y	Y	T	Y	Y	T	T	T	T	T	T	T	Y	T	Y	Y	T	T	Y	T	Y	C
NC_058137.1_87319_C_T	C	C	C	C	C	C	N	C	C	C	Y	C	C	C	C	Y	Y	C	Y	C	C	Y	Y	C	Y	Y	Y	C	C	Y	Y	C	C	C	C	Y	C	T	C	C	C	C	C	C	C	C	Y	C	C
NC_058137.1_88270_T_A	W	T	T	W	T	W	W	W	T	T	T	T	T	T	W	W	T	A	T	T	T	W	T	T	T	T	W	T	T	T	T	W	T	W	T	T	W	T	T	W	T	T	T	T	T	T	T	T	T
NC_058137.1_88280_T_C	Y	T	T	Y	T	Y	Y	Y	T	T	T	T	T	T	Y	Y	T	C	T	T	T	Y	T	T	T	T	Y	T	T	T	T	Y	T	Y	T	T	Y	T	T	Y	T	T	T	T	T	T	T	T	T
NC_058137.1_88385_G_A	R	R	R	R	R	G	R	N	R	A	R	A	R	R	R	G	G	G	R	R	R	G	G	R	R	G	G	R	R	G	R	R	G	G	G	G	G	G	G	R	G	R	R	G	G	R	G	R	A
NC_058137.1_88416_T_A	T	W	T	T	W	T	T	W	W	T	T	T	T	T	T	T	T	T	T	T	T	T	T	T	T	T	T	T	T	T	T	T	T	T	T	T	T	T	T	T	T	W	W	W	T	T	W	W	T
NC_058137.1_88426_C_A	M	A	A	M	A	C	M	M	A	A	A	A	A	A	M	M	A	C	A	A	A	M	A	A	A	A	M	M	A	M	A	M	A	C	A	A	M	A	A	M	A	A	A	A	M	A	A	A	A
NC_058137.1_88432_T_A	T	T	T	T	T	T	W	T	T	T	W	T	T	T	T	W	W	T	W	T	T	W	W	T	W	W	W	T	T	W	W	T	T	T	T	W	T	A	T	T	T	T	T	T	T	T	W	T	T
NC_058137.1_88444_C_G	S	C	S	S	S	C	S	C	S	N	S	S	S	S	S	C	C	C	S	C	C	C	C	C	S	C	C	S	S	C	S	S	C	C	C	C	C	C	C	C	C	C	S	C	C	S	C	S	S
NC_058137.1_88453_C_T	C	C	C	C	C	C	N	C	C	C	Y	C	C	C	C	Y	Y	C	Y	C	C	Y	Y	C	Y	Y	Y	C	C	Y	Y	C	C	C	C	Y	C	T	C	C	C	C	C	C	C	C	Y	C	C
NC_058137.1_88547_A_T	W	T	T	W	T	A	W	W	T	T	T	T	T	T	W	W	T	A	T	T	T	W	T	T	T	T	W	W	T	N	T	W	T	A	T	T	W	T	T	W	T	T	T	T	W	T	T	T	T
NC_058137.1_88556_T_C	Y	C	C	Y	C	T	Y	Y	C	C	C	C	C	C	Y	Y	C	T	C	C	C	Y	C	C	C	C	Y	Y	C	N	C	Y	C	T	C	C	Y	C	C	Y	C	C	C	C	Y	C	C	C	C
NC_058137.1_88565_A_G	R	A	A	R	A	R	R	R	A	A	A	A	A	A	R	R	A	G	A	A	A	R	A	A	A	A	R	A	A	A	A	R	A	G	A	A	R	A	A	R	A	A	A	A	A	A	A	A	A
NC_058137.1_88571_T_C	T	T	T	T	T	T	N	T	T	T	Y	T	T	T	T	Y	Y	T	Y	T	T	Y	Y	T	Y	Y	Y	T	T	N	Y	T	T	T	T	Y	T	C	T	T	T	T	T	T	T	T	Y	T	T
NC_058137.1_88580_C_T	C	Y	C	C	Y	C	C	Y	Y	C	C	C	C	C	C	C	C	C	C	C	C	C	C	C	C	C	C	C	C	C	C	C	C	C	C	C	C	C	C	C	C	Y	Y	Y	C	C	Y	Y	N
NC_058137.1_88583_T_C	Y	C	C	Y	C	T	Y	Y	C	C	C	C	C	C	Y	Y	C	T	C	C	C	Y	C	C	C	C	Y	Y	C	T	C	Y	C	T	C	C	Y	C	C	Y	C	C	C	C	Y	C	C	C	N
NC_058137.1_88956_A_G	R	G	G	R	G	A	G	R	G	G	G	G	G	G	R	R	G	A	G	G	G	R	G	G	G	G	R	R	G	R	G	R	G	N	G	G	R	G	G	R	G	G	G	G	R	G	G	G	G
NC_058137.1_89052_A_G	R	A	A	R	A	R	R	R	A	A	A	A	A	A	R	R	A	G	A	A	A	R	A	A	A	A	R	A	A	A	A	R	A	G	A	A	R	A	A	R	A	A	A	A	A	A	A	A	A
NC_058137.1_89118_C_T	C	C	C	C	C	C	Y	C	C	C	Y	C	C	C	C	Y	Y	C	Y	C	C	Y	Y	C	Y	Y	Y	C	C	Y	Y	C	C	C	C	Y	C	T	C	C	C	C	C	C	C	C	Y	C	C
NC_058137.1_89143_G_T	G	K	G	G	N	G	G	K	K	G	G	G	G	G	G	G	G	G	G	G	G	G	G	G	G	G	G	G	G	G	G	G	G	G	G	G	G	G	G	G	G	K	K	K	G	G	K	K	G
NC_058137.1_89192_A_G	R	G	R	R	R	A	R	R	G	R	R	G	R	R	R	A	A	A	R	R	R	A	A	R	R	A	A	R	R	A	R	R	A	A	A	A	A	A	A	R	A	G	G	R	A	R	R	G	G
NC_058137.1_90470_G_T	K	K	K	K	K	G	K	K	K	K	K	T	K	K	K	G	G	G	K	K	K	G	G	K	K	G	G	K	K	G	K	K	G	G	G	G	G	G	G	K	G	K	K	G	G	K	G	K	T
NC_058137.1_92483_G_A	G	G	R	G	G	G	G	G	G	N	G	G	R	R	G	G	G	G	G	R	R	G	R	R	G	R	G	G	R	G	G	G	A	G	A	R	R	G	A	G	A	G	G	R	R	R	G	G	G
NC_058137.1_92534_C_T	C	C	C	C	C	C	Y	C	C	C	Y	C	C	C	C	Y	Y	C	Y	C	C	Y	Y	C	Y	Y	Y	C	C	Y	Y	C	C	C	C	Y	C	T	C	C	C	C	C	C	C	C	Y	C	C
NC_058137.1_92541_C_T	Y	T	T	Y	T	C	Y	Y	T	T	T	T	T	T	Y	Y	T	C	T	T	T	Y	T	T	T	T	Y	Y	T	Y	T	Y	T	C	T	T	Y	T	T	Y	T	T	T	T	Y	T	T	T	T
NC_058137.1_94583_C_T	C	Y	C	C	N	C	C	Y	Y	C	C	C	C	C	C	C	C	C	C	C	C	C	C	C	C	C	C	C	C	C	C	C	C	C	C	C	C	C	C	C	C	Y	Y	Y	C	C	Y	Y	C
NC_058137.1_94600_A_T	A	A	A	A	A	A	N	A	A	A	W	A	A	A	A	W	W	A	W	A	A	W	W	A	W	W	W	A	A	W	W	A	A	A	A	W	A	T	A	A	A	A	A	A	A	A	W	A	A
NC_058137.1_94612_C_A	C	C	M	C	C	C	C	C	C	N	C	C	M	M	C	C	C	C	C	M	M	C	M	M	C	M	C	C	M	C	C	C	A	C	A	M	M	C	A	C	A	C	C	M	M	M	C	C	C
NC_058137.1_95397_T_C	Y	T	T	Y	T	Y	Y	Y	T	T	T	T	T	T	Y	Y	T	C	T	T	T	Y	T	T	T	T	Y	T	T	T	T	Y	T	C	T	T	Y	T	T	Y	T	T	T	T	T	T	T	T	T
NC_058137.1_100021_C_T	C	C	Y	C	N	C	C	C	C	Y	C	C	Y	Y	C	C	C	C	C	Y	Y	C	Y	Y	C	Y	C	C	Y	C	C	C	T	C	T	Y	Y	C	T	C	T	C	C	Y	Y	Y	C	C	C
NC_058137.1_100034_C_G	C	C	S	C	S	C	C	C	C	S	C	C	S	S	C	C	C	C	C	S	S	C	S	S	C	S	C	C	S	C	C	C	G	C	G	S	S	C	G	C	G	C	C	S	S	S	C	C	C
NC_058137.1_103372_A_T	A	A	W	A	W	A	A	A	A	W	A	A	W	W	A	A	A	A	A	W	W	A	W	W	A	W	A	A	W	A	A	A	T	A	T	W	W	A	T	A	T	A	A	W	W	W	A	A	A
NC_058137.1_103517_C_T	Y	T	T	Y	T	C	Y	C	T	T	T	T	T	T	Y	Y	T	C	T	T	T	Y	T	T	T	T	Y	Y	T	Y	T	Y	T	C	T	T	Y	T	T	Y	T	T	T	T	Y	T	T	T	T
NC_058137.1_103907_G_A	G	R	G	G	R	G	G	N	R	G	G	G	G	G	G	G	G	G	G	G	G	G	G	G	G	G	G	G	G	G	G	G	G	G	G	G	G	G	G	G	G	R	R	R	G	G	R	R	G
NC_058137.1_105357_G_A	G	G	R	G	N	G	N	G	G	R	R	G	R	R	G	R	A	G	R	R	R	R	A	R	R	A	R	G	R	R	R	G	A	G	A	A	R	A	A	G	A	G	G	R	R	R	R	G	G
NC_058137.1_105363_G_A	R	A	R	R	A	G	R	G	A	R	R	A	R	R	R	G	G	G	R	R	R	G	G	R	R	G	G	R	R	G	R	R	G	G	G	G	G	G	G	R	G	R	A	G	G	R	R	A	A
NC_058137.1_107076_G_A	R	A	A	R	A	G	R	R	A	A	A	A	A	A	R	R	A	G	A	A	A	R	A	A	A	A	R	R	A	R	A	R	A	G	A	A	R	A	A	R	A	A	A	A	R	A	A	A	A
NC_058137.1_107216_G_A	G	G	G	G	G	G	R	G	G	G	R	G	G	G	G	R	R	G	R	G	G	R	R	G	R	R	R	G	G	R	R	G	G	G	G	R	G	A	G	G	G	G	G	G	G	G	R	G	G
NC_058137.1_107218_T_G	T	T	K	T	K	T	K	T	T	N	K	T	K	K	T	K	G	T	K	K	K	K	G	K	K	G	K	T	K	K	K	T	G	T	G	G	K	G	G	T	G	T	T	K	K	K	K	T	T
NC_058137.1_107275_T_A	W	A	A	W	A	T	W	W	A	A	A	A	A	A	W	W	A	T	A	A	A	W	A	A	A	A	W	W	A	W	A	W	A	T	A	A	W	A	A	W	A	A	A	A	W	A	A	A	A
NC_058137.1_108386_C_G	C	C	C	C	C	C	S	C	C	C	S	C	C	C	C	S	S	C	S	C	C	S	S	C	S	S	S	C	C	S	S	C	C	C	C	S	C	G	C	C	C	C	C	C	C	C	S	C	C
NC_058137.1_108486_C_T	C	Y	C	C	N	C	Y	Y	C	Y	C	Y	C	C	C	C	C	C	C	Y	Y	C	C	Y	C	C	C	C	C	C	C	C	C	C	C	C	C	C	C	Y	C	T	C	Y	C	C	C	C	Y
NC_058137.1_108502_G_A	R	R	R	R	R	G	R	G	A	R	R	R	R	R	R	G	G	G	R	G	G	G	G	G	R	G	G	R	R	G	R	R	G	G	G	G	G	G	G	G	G	G	A	G	G	R	R	A	R
NC_058137.1_109980_A_G	R	G	G	R	G	A	R	R	G	G	G	G	G	G	R	R	G	A	G	G	G	R	G	G	G	G	R	R	G	R	G	R	G	A	G	G	R	G	G	R	G	G	G	G	R	G	G	G	G
NC_058137.1_110402_A_G	R	G	G	R	G	A	R	R	G	G	G	G	G	G	R	R	G	A	G	G	G	R	G	G	G	G	R	R	G	R	G	R	G	A	G	G	R	G	G	R	G	G	G	G	R	G	G	G	G
NC_058137.1_111117_A_G	R	G	G	R	G	A	R	R	G	G	G	G	G	G	R	R	G	A	G	G	G	R	G	G	G	G	R	R	G	R	G	R	G	A	G	G	R	G	G	R	G	G	G	G	R	G	G	G	G
NC_058137.1_118139_G_C	S	C	S	S	S	G	S	N	C	S	S	C	S	S	S	G	G	G	S	S	S	G	G	S	S	G	G	S	S	G	S	S	G	G	G	G	G	G	G	S	G	C	C	S	G	S	S	C	C
NC_058137.1_122221_G_C	S	C	C	C	C	G	S	S	C	C	C	C	C	C	S	S	S	G	C	C	C	S	C	C	C	C	S	S	C	S	C	S	C	G	C	C	S	C	C	S	C	C	C	C	S	C	C	C	C
NC_058137.1_123642_G_A	R	A	A	A	A	G	R	R	A	A	A	A	A	A	R	R	A	R	A	A	A	A	A	A	A	A	R	R	A	R	A	R	A	G	A	A	R	A	A	R	A	A	A	A	R	A	A	A	A
NC_058137.1_124779_A_G	R	G	R	R	R	A	R	R	G	R	R	G	R	R	R	A	A	A	R	R	R	A	A	R	R	A	A	R	R	A	R	R	A	A	A	A	A	A	A	R	A	G	G	R	A	R	R	G	G
NC_058137.1_124783_C_T	Y	T	N	Y	Y	C	Y	Y	T	Y	Y	T	Y	Y	Y	C	C	C	Y	Y	Y	C	C	Y	Y	C	C	Y	Y	C	Y	Y	C	C	C	C	C	C	C	Y	C	T	T	Y	C	Y	Y	T	T
NC_058137.1_124841_A_C	A	A	M	M	A	A	M	A	A	M	M	A	M	M	A	M	M	A	M	M	A	M	C	A	M	C	M	A	M	M	M	A	C	A	C	C	A	C	C	A	C	A	A	M	M	M	M	A	A
NC_058137.1_127417_C_G	S	G	G	G	G	C	S	S	G	G	G	G	G	G	S	S	S	C	G	G	G	S	G	G	G	G	S	S	G	S	G	S	G	C	G	G	S	G	G	S	G	G	G	G	S	G	G	G	G
NC_058137.1_127471_T_C	Y	C	C	C	C	T	Y	Y	C	C	C	C	C	C	Y	Y	Y	T	C	C	C	Y	C	C	C	C	Y	Y	C	Y	C	Y	C	T	C	C	Y	C	C	Y	C	C	C	C	Y	C	C	C	C
NC_058137.1_134589_T_A	W	A	N	W	W	T	W	W	A	W	W	A	W	W	W	T	T	T	W	W	W	T	T	W	W	T	T	W	W	T	W	W	T	T	T	T	T	T	T	W	T	A	A	W	T	W	W	A	A
NC_058137.1_134607_G_A	R	A	R	R	A	G	R	R	A	R	R	A	R	R	R	G	G	G	R	R	A	G	G	A	R	G	G	R	R	G	R	R	G	G	G	G	R	G	G	R	G	A	A	R	G	R	R	A	A
NC_058137.1_137043_G_A	R	A	N	R	A	G	R	R	A	R	R	A	R	R	R	G	G	G	R	R	A	G	G	A	R	G	G	R	R	G	R	R	G	G	G	G	R	G	G	R	G	A	A	R	G	R	R	A	A
NC_058137.1_141806_A_G	A	A	R	A	A	A	A	A	A	R	A	A	R	R	A	A	A	A	A	R	A	A	R	A	A	R	A	A	R	A	A	A	G	A	G	R	A	A	G	A	G	A	A	R	R	R	A	A	A
NC_058137.1_143894_T_C	T	T	Y	Y	T	T	Y	T	T	Y	Y	T	Y	Y	T	Y	Y	T	Y	Y	T	Y	C	T	Y	C	Y	T	Y	Y	Y	T	C	T	C	C	T	C	C	T	C	T	T	Y	Y	Y	Y	T	T
NC_058137.1_145777_T_C	Y	C	Y	Y	C	T	Y	Y	C	Y	Y	C	Y	Y	Y	T	T	T	Y	Y	Y	T	T	Y	Y	T	T	Y	Y	T	Y	Y	T	T	T	T	T	T	T	Y	T	C	C	Y	T	Y	Y	C	C
NC_058137.1_146014_G_A	R	A	N	R	R	G	R	R	A	R	R	A	R	R	R	G	G	G	R	R	R	G	G	R	R	G	G	R	R	G	R	R	G	G	G	G	G	G	G	R	G	A	A	R	G	R	R	A	A
NC_058137.1_146906_T_C	Y	C	T	Y	C	T	Y	Y	C	Y	Y	C	Y	Y	Y	T	T	T	Y	Y	Y	T	T	Y	Y	T	T	Y	Y	T	Y	Y	T	T	T	T	T	T	T	Y	T	C	C	Y	T	Y	Y	C	C
NC_058137.1_157503_T_C	Y	T	T	T	T	Y	Y	Y	T	T	T	T	T	T	Y	Y	T	Y	T	T	T	T	T	T	T	T	Y	T	T	Y	T	Y	T	T	T	T	Y	T	T	T	T	T	T	T	Y	T	T	T	T
NC_058137.1_160980_A_G	R	G	G	G	G	R	G	R	G	G	G	G	G	G	R	R	G	G	G	G	G	G	G	G	G	G	R	G	G	R	G	R	G	G	G	G	R	G	G	G	G	G	G	G	R	G	G	G	G
NC_058137.1_162025_T_C	Y	C	C	C	C	T	Y	Y	C	C	C	C	C	C	Y	Y	C	T	C	C	C	Y	C	C	C	C	Y	Y	C	Y	C	Y	C	T	C	C	Y	C	C	Y	C	C	C	C	Y	C	C	C	C
NC_058137.1_162118_C_T	Y	T	T	T	T	C	N	Y	T	T	T	T	T	T	Y	Y	T	Y	T	T	T	T	T	T	T	T	Y	Y	T	Y	T	Y	T	N	T	T	Y	T	T	T	T	T	T	T	Y	T	T	T	T
NC_058137.1_162150_T_A	W	A	A	A	A	T	W	W	A	A	A	A	A	A	W	W	A	T	A	A	A	W	A	A	A	A	W	W	A	W	A	W	A	N	A	A	W	A	A	W	A	A	A	A	W	A	A	A	A
NC_058137.1_164242_A_G	R	G	G	G	G	A	R	R	G	G	G	G	G	G	R	R	G	A	G	G	G	R	G	G	G	G	R	R	G	R	G	R	G	R	G	G	R	G	G	R	G	G	G	G	R	G	G	G	G
NC_058137.1_164293_G_A	G	G	R	G	G	G	G	G	G	R	G	G	R	R	G	G	R	G	G	R	G	G	R	G	G	R	G	G	R	G	G	G	A	R	A	R	G	G	A	G	A	G	G	R	R	R	G	G	G
NC_058137.1_164297_A_T	W	A	A	A	A	W	W	W	A	A	A	A	A	A	W	W	A	W	A	A	A	A	A	A	A	A	W	A	A	W	A	W	A	A	A	A	W	A	A	A	A	A	A	A	W	A	A	A	A
NC_058137.1_168238_T_C	Y	C	Y	Y	Y	T	Y	Y	C	Y	Y	C	Y	Y	Y	T	T	T	Y	Y	Y	T	T	Y	Y	T	T	Y	Y	T	Y	Y	T	N	T	T	T	T	T	Y	T	C	C	Y	T	Y	Y	C	C
NC_058137.1_168338_C_T	Y	T	Y	T	Y	C	Y	Y	T	Y	Y	T	Y	Y	Y	Y	Y	C	T	Y	Y	Y	Y	Y	T	Y	Y	Y	Y	Y	T	Y	C	C	C	Y	C	T	C	Y	C	T	T	Y	C	Y	T	T	T
NC_058137.1_170636_A_G	R	G	R	R	R	A	R	R	G	R	R	G	R	R	R	A	A	A	R	R	R	A	A	R	R	A	A	R	R	A	R	R	A	A	A	A	A	A	A	R	A	R	G	A	A	R	R	G	G
NC_058137.1_175168_A_G	G	G	G	R	G	R	R	G	G	G	R	G	G	G	G	R	R	G	R	G	G	R	R	G	R	R	R	G	G	A	R	G	G	N	G	R	G	A	G	G	G	G	G	G	G	G	R	G	G
NC_058137.1_175441_T_G	G	G	G	K	G	K	G	G	G	G	K	G	G	G	G	K	K	G	K	G	G	K	K	G	K	K	K	G	G	T	K	G	G	G	G	K	G	T	G	G	G	G	G	G	G	G	K	G	G
NC_058137.1_175810_A_C	C	C	C	M	C	M	M	C	C	C	M	C	C	C	C	M	M	C	M	C	C	M	M	C	M	M	M	C	C	A	M	C	C	C	C	M	C	A	C	C	C	C	C	C	C	C	M	C	N
NC_058137.1_176984_C_T	T	T	T	Y	T	Y	Y	T	T	T	Y	T	T	T	T	Y	Y	T	Y	T	T	Y	Y	T	Y	Y	Y	T	T	C	Y	T	T	T	T	Y	T	C	T	T	T	T	T	T	T	T	Y	T	T
NC_058137.1_176989_T_G	G	G	G	K	G	K	K	G	G	G	K	G	G	G	G	K	K	G	K	K	G	K	K	G	K	K	K	G	G	T	K	G	G	G	G	K	G	T	G	G	G	G	G	G	G	G	K	G	G
NC_058137.1_177627_G_A	R	A	R	R	R	G	R	R	A	A	R	A	R	R	R	G	G	G	R	R	R	G	G	R	R	G	G	R	R	G	R	R	G	G	G	G	G	G	G	R	G	R	A	G	G	R	R	A	A
NC_058137.1_177639_C_T	T	T	T	Y	T	Y	Y	T	T	T	Y	T	T	T	T	Y	Y	T	Y	T	T	Y	Y	T	Y	Y	Y	T	T	C	Y	T	T	T	T	Y	T	C	T	T	T	T	T	T	T	T	Y	T	T
NC_058137.1_177642_C_T	Y	T	N	Y	Y	C	Y	Y	T	N	Y	T	Y	Y	Y	C	C	C	Y	Y	Y	C	C	Y	Y	C	C	Y	Y	C	Y	Y	C	C	C	C	C	C	C	Y	C	T	T	Y	C	Y	Y	T	T
NC_058137.1_177774_A_G	R	A	A	A	A	A	R	R	A	A	A	A	A	A	R	R	A	R	A	A	A	A	A	A	A	A	R	A	A	A	A	R	A	A	A	A	R	A	A	A	A	A	A	A	R	A	A	A	A
NC_058137.1_182862_A_C	C	M	M	M	C	M	M	C	C	C	M	C	M	M	C	M	A	C	M	M	C	M	A	C	M	A	M	C	M	A	M	C	A	C	A	A	C	A	A	C	A	C	C	M	M	M	M	C	C
NC_058137.1_183397_A_C	M	C	M	M	C	A	M	M	C	M	M	C	M	M	M	A	A	A	M	M	M	A	A	M	M	A	A	M	M	A	M	M	A	N	A	A	A	A	A	M	A	C	C	M	A	M	M	C	C
NC_058137.1_183770_G_C	S	C	S	S	C	G	S	S	C	S	S	C	S	S	S	G	G	G	S	S	S	G	G	S	S	G	G	S	S	G	S	S	G	G	G	G	G	G	G	S	G	C	C	S	G	S	S	C	C
NC_058137.1_185812_G_A	A	A	R	R	A	R	R	A	A	R	R	A	R	R	A	R	G	A	R	R	A	R	G	A	N	G	R	A	R	G	R	A	G	A	G	G	A	G	G	A	G	A	A	R	R	R	R	A	A
NC_058137.1_186753_C_G	G	G	S	S	G	S	S	G	G	S	S	G	S	S	G	S	C	G	S	S	G	S	C	G	S	C	S	G	S	C	S	G	C	N	C	C	G	C	C	G	C	G	G	S	S	S	S	G	G
NC_058137.1_186865_T_A	A	A	W	W	W	W	W	A	A	W	W	A	W	W	A	W	T	A	W	W	W	W	T	W	W	T	W	A	W	T	W	A	T	A	T	T	W	T	T	A	T	A	A	W	W	W	W	A	A
NC_058137.1_186880_C_T	C	C	Y	Y	Y	Y	Y	C	C	Y	Y	C	Y	Y	C	Y	T	C	Y	Y	Y	Y	T	Y	Y	T	Y	C	Y	T	Y	C	T	C	T	T	Y	T	T	C	T	C	C	Y	Y	Y	Y	C	C
NC_058137.1_187584_C_A	A	A	M	M	A	M	N	A	A	M	M	A	M	M	A	M	C	A	M	M	A	M	C	A	M	C	M	A	M	C	M	A	C	A	C	C	A	C	C	A	C	A	A	M	M	M	M	A	A
NC_058137.1_188071_T_C	C	C	C	Y	C	Y	Y	C	C	C	Y	C	C	C	C	Y	Y	C	Y	C	C	Y	Y	C	Y	Y	Y	C	C	T	Y	C	C	C	C	Y	C	T	C	C	C	C	C	C	C	C	Y	C	C
NC_058137.1_188565_G_A	R	A	R	R	G	G	R	R	A	R	R	A	R	R	R	G	G	G	R	R	R	G	G	R	R	G	G	R	R	G	R	R	G	G	G	G	G	G	G	R	G	A	A	R	G	R	R	A	A
NC_058137.1_191282_G_A	G	G	R	G	G	G	G	G	G	R	G	G	R	R	G	G	G	G	G	R	G	G	R	G	G	R	G	G	R	G	G	G	A	N	A	R	G	G	A	G	A	G	G	R	R	R	G	G	G
NC_058137.1_191304_T_G	G	G	G	K	G	K	N	G	G	G	K	G	G	G	G	K	K	G	K	G	G	K	K	G	K	N	K	G	G	T	K	K	G	G	G	K	G	T	G	G	G	G	G	G	G	G	K	G	G
NC_058137.1_191309_T_C	Y	C	Y	Y	Y	T	Y	T	C	Y	Y	C	Y	Y	Y	T	T	T	Y	Y	Y	T	T	Y	Y	T	T	Y	Y	T	Y	Y	T	T	T	T	T	T	T	Y	T	Y	C	T	T	Y	Y	C	C
NC_058137.1_194880_G_T	T	T	K	K	K	K	K	T	T	K	K	T	K	K	T	K	K	T	K	K	K	K	G	K	K	G	K	T	K	G	K	K	G	T	G	G	K	G	G	T	G	T	T	K	K	K	K	T	T
NC_058137.1_197380_A_G	R	G	G	G	G	R	R	R	G	G	G	G	G	G	R	R	G	R	G	G	G	G	G	G	G	G	R	R	G	G	G	G	G	A	G	G	R	G	G	R	G	G	G	G	R	G	G	G	N
NC_058137.1_199271_C_T	T	T	Y	Y	Y	Y	Y	T	T	T	Y	T	Y	Y	T	Y	Y	T	Y	Y	Y	Y	C	Y	Y	C	Y	T	Y	C	Y	Y	C	Y	C	C	Y	C	C	T	C	T	T	Y	Y	Y	Y	T	T
NC_058137.1_201576_A_T	T	T	T	W	T	W	W	T	T	T	W	T	T	T	T	W	W	T	W	T	T	W	W	T	W	W	W	T	T	A	W	W	T	T	T	W	T	A	T	T	T	T	T	T	T	T	W	T	T
NC_058137.1_201813_G_A	A	A	R	R	A	R	R	A	A	R	R	A	R	R	A	R	R	A	R	R	A	R	G	A	R	G	R	A	R	G	R	R	G	N	G	G	A	G	G	A	G	A	A	R	R	R	R	A	A
NC_058137.1_201843_A_C	C	C	M	M	C	M	M	C	C	M	M	C	M	M	C	M	M	C	M	M	C	M	A	C	M	A	M	C	M	A	M	M	A	N	A	A	C	A	A	C	A	C	C	M	M	M	M	C	C
NC_058137.1_201882_C_T	T	T	Y	Y	T	Y	Y	T	T	Y	Y	T	Y	Y	T	Y	Y	T	Y	Y	T	Y	C	T	Y	C	Y	T	Y	C	Y	Y	C	N	C	C	T	C	C	T	C	T	T	Y	Y	Y	Y	T	T
NC_058137.1_203286_A_G	G	G	G	R	G	R	R	G	G	G	R	G	G	G	G	R	R	G	R	G	G	R	R	G	R	R	R	G	G	A	R	R	G	G	G	R	G	A	G	G	G	G	G	G	G	G	R	G	G
NC_058137.1_203469_T_C	Y	C	N	Y	Y	T	Y	Y	C	Y	Y	C	Y	Y	Y	T	T	T	Y	Y	Y	T	T	Y	Y	T	T	Y	Y	T	Y	Y	T	T	T	T	T	T	T	Y	T	C	C	Y	T	Y	Y	C	C
NC_058137.1_206622_A_G	A	A	R	A	A	A	A	A	A	N	A	A	R	R	A	A	A	A	A	R	A	A	R	A	A	R	A	A	R	A	A	A	G	N	G	R	A	A	G	A	G	A	A	R	R	R	A	A	A
NC_058137.1_206659_G_A	R	A	A	R	A	G	R	R	A	A	R	A	A	A	R	G	R	R	R	A	A	R	R	A	R	R	G	R	A	G	R	R	A	G	A	R	R	G	A	R	A	A	A	A	R	A	R	A	A
NC_058137.1_215806_T_C	Y	C	Y	Y	Y	T	Y	Y	C	Y	Y	C	Y	Y	Y	T	T	T	Y	Y	Y	T	T	Y	Y	T	T	Y	Y	T	Y	Y	T	N	T	T	T	T	T	Y	T	C	C	Y	T	Y	Y	C	C
NC_058137.1_215822_T_C	Y	C	Y	Y	Y	T	Y	Y	C	Y	Y	C	Y	Y	Y	T	T	T	Y	Y	Y	T	T	Y	Y	T	T	Y	Y	T	Y	Y	T	N	T	T	T	T	T	Y	T	C	C	Y	T	Y	Y	C	C
NC_058137.1_216269_T_C	Y	C	Y	Y	Y	T	Y	Y	C	Y	Y	C	Y	Y	Y	T	T	T	Y	Y	Y	T	T	Y	Y	T	T	Y	Y	T	Y	Y	T	N	T	T	T	T	T	Y	T	C	C	Y	T	Y	Y	C	C
NC_058137.1_226696_G_A	G	R	G	G	R	G	G	G	R	G	G	G	G	G	G	G	G	G	G	G	G	G	G	G	G	G	G	G	G	G	G	G	G	G	G	G	G	G	G	G	G	G	R	G	G	G	R	R	G
NC_058137.1_227266_C_T	C	C	Y	Y	C	C	Y	C	C	Y	Y	C	Y	Y	C	Y	Y	C	Y	Y	C	Y	T	C	Y	T	Y	C	Y	Y	Y	Y	T	C	T	T	C	T	T	C	T	C	C	Y	Y	Y	Y	C	C
NC_058137.1_227270_T_C	T	T	T	Y	T	T	Y	T	T	T	Y	T	T	T	T	Y	Y	T	Y	T	T	Y	Y	T	Y	Y	Y	T	T	Y	Y	Y	T	T	T	Y	T	C	Y	T	T	T	T	T	T	T	Y	T	T
NC_058137.1_233530_G_A	G	G	G	R	G	G	N	G	G	G	R	G	G	G	G	R	R	G	R	G	G	R	R	G	R	R	R	G	G	R	R	R	G	G	G	R	G	A	R	G	G	G	G	G	G	G	R	G	G
NC_058137.1_233617_C_T	Y	T	Y	Y	T	Y	Y	Y	T	T	Y	Y	T	Y	Y	C	C	C	Y	T	Y	C	Y	Y	Y	Y	C	C	T	Y	Y	Y	T	C	T	Y	C	C	Y	Y	T	T	T	T	Y	T	Y	T	T
NC_058137.1_233620_A_G	A	A	R	A	A	R	A	A	A	R	A	A	R	R	A	A	A	A	A	R	A	A	R	A	A	R	A	A	R	R	A	A	G	A	G	R	A	A	R	A	G	A	A	R	R	R	A	A	A
NC_058137.1_235000_A_G	A	A	R	A	A	R	A	A	A	R	A	A	R	R	A	A	A	A	A	R	A	A	R	A	A	R	A	A	R	R	A	A	G	A	G	R	A	A	R	A	G	A	A	R	R	R	A	A	A
NC_058137.1_235222_G_A	R	A	R	R	R	G	R	R	A	R	R	R	R	G	R	G	G	G	R	R	R	G	G	R	R	G	G	G	R	G	R	R	G	N	G	G	G	G	G	R	G	A	A	R	G	R	R	A	A
NC_058137.1_237720_T_A	T	T	T	W	T	T	W	T	T	T	W	T	T	T	T	W	W	T	W	T	T	W	W	T	W	W	W	T	T	W	W	W	T	T	T	W	T	A	W	T	T	T	T	T	T	T	W	T	T
NC_058137.1_237722_G_A	G	G	G	R	G	G	R	G	G	G	R	G	G	G	G	R	R	G	R	G	G	R	R	G	R	R	R	G	G	R	R	R	G	G	G	R	G	A	R	G	G	G	G	G	G	G	R	G	G
NC_058137.1_237835_G_T	K	T	K	K	K	G	K	K	T	K	K	K	K	G	K	G	G	G	K	K	K	G	G	K	K	G	G	G	K	G	K	K	G	G	G	G	G	G	G	K	G	T	T	K	G	K	K	T	N
NC_058137.1_244923_A_G	A	A	R	A	A	A	A	A	A	R	A	A	R	R	A	A	A	A	A	R	A	A	R	A	A	R	A	A	R	A	A	A	G	N	G	R	A	A	R	A	G	A	A	R	R	R	A	A	A
NC_058137.1_245134_T_G	T	T	K	K	T	K	K	T	T	K	K	T	K	K	T	K	K	T	K	K	T	K	G	T	K	G	K	T	K	G	K	K	G	T	G	G	T	G	G	T	G	T	T	K	K	K	K	T	T
NC_058137.1_245177_C_A	C	C	C	M	C	M	M	C	C	C	M	C	C	C	C	M	M	C	M	C	C	M	M	C	M	M	M	C	C	A	M	M	C	C	C	M	C	A	M	C	C	C	C	C	C	C	M	C	C
NC_058137.1_245184_C_T	Y	T	Y	Y	T	C	Y	Y	T	Y	Y	Y	Y	C	Y	C	C	C	Y	Y	T	C	C	T	Y	C	C	C	Y	C	Y	Y	C	C	C	C	Y	C	C	Y	C	T	T	Y	C	Y	Y	T	T
NC_058137.1_247380_A_G	R	G	G	G	G	R	R	R	G	G	G	R	G	R	R	R	G	A	G	G	G	R	G	G	G	G	R	A	G	G	G	G	G	A	G	G	R	G	G	R	G	G	G	G	R	G	G	G	G
NC_058137.1_250466_G_A	R	A	A	A	A	R	R	R	A	A	A	R	A	R	R	R	A	G	A	A	A	R	A	A	A	A	R	G	A	A	A	A	A	G	A	A	R	A	A	R	A	A	A	A	R	A	A	A	A
NC_058137.1_254929_A_T	T	T	W	W	T	W	W	T	T	W	W	T	W	W	T	W	A	T	W	W	T	W	A	T	W	A	W	T	W	A	W	W	A	W	A	A	T	A	A	T	A	T	T	W	W	W	W	T	T
NC_058137.1_255441_T_C	C	C	Y	Y	C	Y	Y	C	C	Y	Y	C	Y	Y	C	Y	T	C	Y	Y	C	Y	T	C	Y	T	Y	C	Y	T	Y	Y	T	C	T	T	C	T	T	C	T	C	C	Y	Y	Y	Y	C	C
NC_058137.1_255729_A_T	T	T	W	W	T	W	W	T	T	W	W	T	W	W	T	W	A	T	W	W	T	W	A	T	W	A	W	T	W	A	W	W	A	T	A	A	T	A	A	T	A	T	T	W	W	W	W	T	T
NC_058137.1_255871_C_T	Y	T	Y	Y	T	C	Y	Y	T	Y	Y	Y	Y	C	Y	C	C	C	Y	Y	T	C	C	T	Y	C	C	C	Y	C	Y	Y	C	C	C	C	Y	C	C	Y	C	T	T	Y	C	Y	Y	T	T
NC_058137.1_255876_C_T	C	C	C	Y	C	C	Y	C	C	C	Y	C	C	C	C	Y	T	C	Y	C	C	Y	Y	C	Y	Y	Y	C	C	Y	Y	Y	C	C	C	Y	C	T	Y	C	C	C	C	C	C	C	Y	C	C
NC_058137.1_269605_T_C	T	T	Y	Y	T	Y	Y	T	T	Y	Y	T	Y	Y	T	Y	C	T	Y	Y	T	Y	C	T	Y	C	Y	T	Y	C	Y	Y	C	T	C	C	T	C	C	T	C	T	T	Y	Y	Y	Y	T	T
NC_058137.1_269820_G_A	R	A	R	R	A	G	R	R	A	R	R	R	R	G	R	G	G	G	R	R	A	G	G	A	R	G	G	G	R	G	R	R	G	G	G	G	R	G	G	R	G	A	A	R	G	R	R	A	A
NC_058137.1_269868_A_G	A	R	A	R	R	A	R	R	A	R	R	R	A	A	A	A	A	A	A	R	G	A	A	G	R	A	A	A	A	A	A	A	A	A	A	A	R	A	A	R	A	R	A	A	A	R	A	R	R
NC_058137.1_270406_A_G	R	G	R	R	G	A	R	R	G	R	R	R	R	A	R	A	A	A	R	R	G	A	A	G	R	A	A	A	R	A	R	R	A	A	A	A	R	A	A	R	A	G	G	R	A	R	R	G	G
NC_058137.1_270429_A_G	A	A	R	A	A	A	A	A	A	R	A	A	R	R	A	A	A	A	A	R	A	A	R	A	A	R	A	A	R	A	A	A	G	A	R	R	A	A	R	A	G	A	A	R	R	R	A	A	A
NC_058137.1_275475_A_G	A	A	R	R	A	R	R	A	A	R	R	A	R	R	A	R	G	A	R	R	A	R	G	A	R	G	R	A	R	G	R	R	G	A	G	G	A	G	G	A	G	A	A	R	R	R	R	A	A
NC_058137.1_279625_T_C	Y	C	Y	Y	C	T	Y	Y	C	Y	Y	Y	Y	T	Y	T	T	T	Y	Y	C	T	T	C	Y	T	T	T	Y	T	Y	Y	T	T	T	T	Y	T	T	Y	T	C	C	Y	T	Y	Y	C	C
NC_058137.1_286562_T_C	C	C	Y	Y	C	Y	Y	C	C	Y	Y	C	Y	Y	C	Y	T	C	Y	Y	C	Y	T	C	Y	T	Y	C	Y	T	Y	Y	T	C	T	T	C	T	Y	C	T	C	C	Y	Y	Y	C	C	C
NC_058137.1_286790_C_T	Y	T	Y	Y	T	C	Y	Y	T	Y	Y	Y	Y	C	Y	C	C	C	Y	Y	T	C	C	T	Y	C	C	C	Y	C	Y	Y	C	N	C	C	Y	C	C	Y	C	T	T	Y	C	Y	Y	T	T
NC_058137.1_286792_C_A	M	A	M	M	A	C	M	M	A	M	M	M	M	C	M	C	C	C	M	M	A	C	C	A	M	C	C	C	M	C	M	M	C	N	C	C	M	C	C	M	C	A	A	M	C	M	M	A	A
NC_058137.1_286802_C_G	S	G	S	S	G	C	S	S	G	S	S	S	S	C	S	C	C	C	S	S	G	C	C	G	S	C	C	C	S	C	S	S	C	C	C	C	S	C	C	S	C	G	G	S	C	S	S	G	G
NC_058137.1_286919_C_T	Y	T	T	T	T	C	Y	Y	T	T	T	Y	T	Y	Y	Y	T	C	T	T	T	Y	T	T	T	T	Y	C	T	Y	T	T	T	C	T	T	Y	T	Y	Y	T	T	T	T	Y	T	Y	T	T
NC_058137.1_286922_C_T	Y	T	Y	Y	T	C	Y	Y	T	Y	Y	Y	Y	C	Y	C	C	C	Y	Y	T	C	C	T	Y	C	C	C	Y	C	Y	Y	C	C	C	C	Y	C	C	Y	C	T	T	Y	C	Y	Y	T	T
NC_058137.1_288224_T_A	T	T	T	W	T	T	W	T	T	T	W	T	T	T	T	W	A	T	W	T	T	W	W	T	W	W	W	T	T	W	W	W	T	T	T	W	T	A	T	T	T	T	T	T	T	T	T	T	T
NC_058137.1_294066_A_G	G	G	R	R	G	R	R	G	G	R	R	G	R	R	G	R	A	G	R	R	G	R	A	G	R	A	R	G	R	A	R	R	A	N	A	A	G	A	R	G	A	G	G	R	R	R	G	G	G
NC_058137.1_298544_T_A	T	T	W	T	T	W	T	T	T	N	T	T	W	W	T	T	W	T	T	W	T	W	W	T	T	W	T	T	W	W	W	T	A	T	A	W	T	T	W	T	A	T	T	W	W	W	T	T	T
NC_058137.1_298577_G_T	T	T	K	K	T	K	K	T	T	K	K	T	K	K	T	K	G	T	K	K	T	K	G	T	K	G	K	T	K	G	K	K	G	T	G	G	T	G	K	T	G	T	T	K	K	K	T	T	T
NC_058137.1_298615_C_T	T	T	Y	T	T	Y	T	T	T	Y	T	T	Y	Y	T	T	Y	T	T	Y	T	Y	Y	T	T	Y	T	T	Y	Y	Y	T	C	T	C	Y	T	T	Y	T	C	T	T	Y	Y	Y	T	T	T
NC_058137.1_298622_C_G	G	G	S	S	G	S	S	G	G	S	S	G	S	S	G	S	C	G	S	S	G	S	C	G	S	C	S	G	S	C	S	S	C	G	C	C	G	C	S	G	C	G	G	S	S	S	G	G	G
NC_058137.1_301051_T_G	K	G	K	K	G	T	K	K	G	K	K	K	K	T	K	T	T	T	K	K	G	T	T	G	K	T	T	T	K	T	K	K	T	T	T	T	K	T	T	K	T	G	G	K	T	K	K	G	G
NC_058137.1_301064_C_A	A	A	M	M	A	M	M	A	A	M	M	A	M	M	A	M	C	A	M	M	A	M	C	A	M	C	M	A	M	C	M	M	C	A	C	C	A	C	M	A	C	A	A	M	M	M	A	A	A
NC_058137.1_305613_A_T	T	T	W	W	T	W	W	T	T	W	W	T	W	W	T	W	A	T	W	W	T	W	A	T	W	A	W	T	W	A	W	W	A	T	A	A	T	A	W	T	A	T	T	W	W	W	T	T	T
NC_058137.1_319875_G_T	K	T	K	K	T	G	K	K	T	K	K	K	K	G	K	G	G	G	K	K	T	G	G	T	K	G	G	G	K	G	K	K	G	N	G	G	K	G	G	K	G	T	T	K	G	K	K	T	T
NC_058137.1_323564_G_A	A	A	R	R	A	R	R	A	A	R	R	A	R	R	A	R	G	A	R	R	A	R	G	A	R	G	R	A	R	G	R	R	G	N	G	G	A	G	R	A	G	A	A	R	R	R	R	A	A
NC_058137.1_326156_G_A	R	R	R	G	R	G	G	R	A	G	G	G	R	G	R	G	G	G	R	G	R	G	G	R	G	G	G	G	R	G	R	R	G	G	G	G	R	G	G	G	G	R	A	R	G	G	R	R	N
NC_058137.1_333515_A_C	A	M	A	M	M	A	M	A	A	M	M	M	A	A	A	A	A	A	A	M	M	A	A	M	M	A	A	A	A	A	A	A	A	N	A	A	A	A	A	M	A	M	A	A	A	M	A	M	M
NC_058137.1_337536_G_A	R	A	R	R	A	G	R	R	A	R	R	R	R	G	R	G	G	G	R	R	A	G	G	A	R	G	G	G	R	G	R	R	G	G	G	G	R	G	G	R	G	A	A	R	G	R	R	A	A
NC_058137.1_337746_C_T	Y	T	T	T	T	Y	Y	Y	T	T	T	Y	T	Y	Y	Y	T	C	T	T	T	Y	T	T	T	T	Y	C	T	T	T	T	T	N	T	T	Y	T	Y	Y	T	T	T	T	Y	T	T	T	T
NC_058137.1_342576_A_G	R	R	R	A	R	A	R	R	G	A	A	A	R	A	R	A	A	A	R	A	R	A	A	R	A	A	A	A	R	A	R	R	A	A	A	A	R	A	A	A	A	R	G	R	A	A	R	R	R
NC_058137.1_347561_T_A	W	W	T	W	W	T	W	W	T	W	W	A	T	W	T	W	T	A	T	W	W	T	T	W	A	T	T	W	T	T	T	T	T	W	T	T	W	T	W	W	T	W	T	T	W	W	T	W	W
NC_058137.1_349438_T_G	K	K	K	T	K	T	K	K	G	T	T	T	K	T	K	T	T	T	K	T	K	T	T	K	T	T	T	T	K	T	K	K	T	T	T	T	K	T	T	T	T	K	G	K	T	T	K	K	K
NC_058137.1_349445_C_T	Y	Y	Y	C	Y	C	Y	Y	T	C	C	C	Y	C	Y	C	C	C	Y	C	Y	C	C	Y	C	C	C	C	Y	C	Y	Y	C	C	C	C	Y	C	C	C	C	Y	T	Y	C	C	Y	Y	Y
NC_058137.1_370618_T_A	W	A	W	W	A	T	W	W	A	W	W	W	W	T	W	T	T	T	W	W	A	T	T	A	W	T	T	T	W	T	W	W	T	T	T	T	W	T	T	W	T	A	A	W	T	W	W	A	A
NC_058137.1_374584_T_A	W	W	W	T	W	T	W	T	W	W	T	W	W	T	W	T	T	T	W	W	A	T	T	A	T	T	T	T	W	T	W	T	T	T	T	T	W	T	T	W	T	W	W	T	T	T	T	T	A
NC_058137.1_375920_C_A	M	C	M	C	C	M	M	C	C	M	C	M	M	A	C	M	C	C	C	M	C	M	M	C	C	C	C	M	M	M	C	C	A	C	A	M	M	C	M	C	A	C	C	M	M	M	M	C	C
NC_058137.1_389450_A_G	R	G	R	R	G	A	R	A	G	R	R	R	R	A	R	A	A	A	R	R	G	A	A	G	R	A	A	A	R	A	R	R	A	A	A	A	R	A	A	R	A	G	G	R	A	R	R	G	G
NC_058137.1_401961_A_T	W	T	W	W	T	A	W	W	T	W	W	W	W	A	W	A	A	A	W	W	T	A	A	T	W	A	A	A	W	A	W	W	A	A	A	A	W	A	A	W	A	T	T	W	A	W	W	T	T
NC_058137.1_412010_G_C	C	C	C	S	C	S	S	S	C	C	S	S	N	S	S	G	G	G	S	C	C	S	S	C	S	G	G	G	C	S	S	S	C	G	C	S	S	G	S	S	C	C	C	C	S	C	C	C	C
NC_058137.1_412022_A_G	R	R	R	R	G	A	R	R	R	G	R	R	R	A	R	A	A	A	R	R	G	A	A	G	R	A	A	A	R	A	R	R	A	A	A	A	R	A	A	R	A	R	R	A	A	R	A	R	G
NC_058137.1_412033_G_T	G	K	G	G	K	G	G	K	K	G	G	G	G	G	G	G	G	G	G	G	G	G	G	G	G	G	G	G	G	G	G	G	G	G	G	G	G	G	G	G	G	K	K	K	G	G	K	K	G
NC_058137.1_412055_C_T	C	C	C	Y	C	Y	Y	Y	C	C	Y	Y	C	Y	Y	T	T	T	Y	C	C	Y	Y	C	Y	T	T	T	C	Y	Y	Y	C	T	C	Y	Y	Y	Y	Y	C	C	C	C	Y	C	Y	C	C
NC_058137.1_414603_G_T	K	G	N	G	G	G	G	G	G	K	G	G	K	K	G	G	G	G	G	K	G	K	K	G	G	G	G	G	K	G	G	G	T	G	T	K	G	G	K	G	T	G	G	K	K	K	G	G	G
NC_058137.1_414714_A_T	W	T	W	T	T	A	T	W	T	W	W	T	W	W	W	A	A	A	W	W	T	A	A	T	W	A	A	W	W	A	W	W	A	W	A	A	W	A	A	W	A	T	T	W	A	W	W	T	W
NC_058137.1_417774_G_A	R	A	R	A	A	G	R	R	A	R	R	A	R	R	R	G	G	G	R	R	A	G	G	A	R	G	G	R	R	G	R	R	G	N	G	G	R	G	G	R	G	A	A	R	G	R	A	A	A
NC_058137.1_417835_T_C	Y	C	Y	Y	C	T	Y	Y	C	Y	Y	Y	Y	T	Y	T	T	T	Y	Y	Y	T	T	C	Y	T	T	T	Y	T	Y	Y	T	N	T	T	Y	T	T	Y	T	C	C	Y	T	Y	Y	C	C
NC_058137.1_417892_T_C	Y	T	Y	T	T	T	T	T	T	Y	T	T	Y	Y	T	T	T	T	T	Y	T	Y	Y	T	T	T	T	T	Y	T	T	T	Y	N	C	Y	T	T	Y	T	C	T	T	Y	Y	Y	T	T	T
NC_058137.1_429145_C_T	Y	T	Y	Y	T	C	Y	Y	T	Y	Y	Y	Y	C	Y	C	C	C	Y	Y	T	C	C	T	Y	C	C	C	Y	C	Y	Y	T	N	C	C	Y	C	C	Y	Y	T	T	Y	Y	Y	Y	T	T
NC_058137.1_433139_C_T	C	Y	Y	C	Y	C	C	C	Y	C	Y	C	C	C	C	C	C	C	C	C	Y	C	C	Y	C	C	C	C	C	C	C	C	C	N	C	C	Y	C	C	C	C	C	Y	C	C	Y	Y	Y	C
NC_058137.1_433145_C_A	C	C	M	C	C	C	M	M	C	M	M	M	M	A	M	A	A	A	M	M	C	M	A	C	M	A	A	M	M	M	M	M	A	N	A	A	M	A	A	M	A	C	C	M	M	M	C	C	C
NC_058137.1_433184_C_A	C	C	M	C	C	C	M	M	C	M	M	M	M	A	M	A	A	A	M	M	C	M	A	C	M	A	A	M	M	M	M	M	A	M	A	A	M	A	A	M	A	C	C	M	M	M	C	C	C
NC_058137.1_433300_G_C	G	G	S	G	G	G	S	S	G	N	S	S	S	C	S	C	C	C	S	S	G	S	C	G	S	C	C	S	S	S	S	S	C	S	C	C	S	C	C	S	C	G	G	S	S	S	G	G	G
NC_058137.1_433645_G_A	A	A	G	A	A	R	N	R	A	N	R	R	R	G	R	G	G	G	R	R	A	R	G	A	R	G	G	G	R	R	R	R	G	R	G	G	R	G	G	R	G	A	A	R	R	R	A	A	A
NC_058137.1_433723_A_G	A	A	R	A	A	A	R	R	A	R	R	R	R	G	R	G	G	G	R	R	A	R	G	A	R	G	G	R	R	R	R	R	G	R	G	G	R	G	G	R	G	A	A	R	R	R	A	A	A
NC_058137.1_433732_T_G	G	G	K	G	G	K	K	K	G	K	K	K	K	T	K	T	T	T	K	K	G	K	T	G	K	T	T	T	K	K	K	K	T	K	T	T	K	T	T	K	T	G	G	K	K	K	G	G	G
NC_058137.1_433817_T_C	C	C	Y	C	C	Y	Y	Y	C	Y	Y	Y	Y	T	Y	T	T	T	Y	Y	C	Y	T	C	Y	T	T	T	Y	Y	Y	Y	T	Y	T	T	Y	T	T	Y	T	C	C	Y	Y	Y	C	C	N
NC_058137.1_433831_C_T	T	T	Y	T	T	Y	Y	Y	T	Y	Y	Y	Y	C	Y	C	C	C	Y	Y	T	Y	C	T	Y	C	C	C	Y	Y	Y	Y	C	N	C	C	Y	C	C	Y	C	T	T	Y	Y	Y	T	T	T
NC_058137.1_435667_T_C	C	C	Y	C	C	T	Y	N	C	Y	Y	Y	Y	T	Y	T	T	T	Y	Y	C	T	T	C	Y	T	T	T	Y	T	Y	Y	T	Y	T	T	Y	T	T	Y	T	C	C	Y	Y	Y	Y	C	C
NC_058137.1_435688_A_G	G	G	R	G	G	A	R	R	G	R	R	R	R	A	R	A	A	A	R	R	G	A	A	G	R	A	A	A	R	A	R	R	A	R	A	A	R	A	A	R	A	G	G	R	R	R	R	G	G
NC_058137.1_438072_A_G	A	A	R	A	A	A	R	R	A	R	R	R	R	G	R	G	G	G	R	R	A	R	G	A	R	G	G	R	R	R	R	R	A	R	G	G	R	G	G	R	R	A	A	R	A	R	A	A	A
NC_058137.1_438187_A_G	G	G	R	G	G	R	R	R	G	R	R	R	R	A	R	A	A	A	R	R	G	N	A	G	R	A	A	A	R	R	R	R	A	R	A	A	R	A	A	R	A	G	G	R	R	R	R	G	G
NC_058137.1_439408_C_A	M	M	M	M	M	C	M	M	M	M	C	M	M	C	M	C	C	C	M	M	M	C	C	M	M	C	C	C	M	C	M	M	C	C	C	C	C	C	C	M	C	A	M	M	C	C	C	M	N
NC_058137.1_444364_T_G	T	T	K	K	T	K	K	K	T	K	K	K	K	G	K	G	G	G	K	K	T	K	G	T	K	G	G	G	K	K	K	K	T	G	G	G	K	G	G	K	K	T	T	K	T	K	T	T	T
NC_058137.1_444764_A_C	M	C	A	M	C	A	M	M	C	M	M	M	M	A	M	A	A	A	M	M	C	A	A	C	M	A	A	A	M	A	M	M	A	A	A	A	M	A	A	M	A	C	C	M	A	M	M	C	C
NC_058137.1_445598_G_A	G	G	R	G	G	G	R	R	G	R	R	R	R	A	R	A	A	A	R	R	G	R	A	G	R	A	A	R	R	R	R	R	G	R	A	A	R	A	A	R	R	G	G	R	G	R	G	G	G
NC_058137.1_449313_G_A	R	A	R	R	A	G	R	R	A	R	R	R	R	G	R	G	G	G	R	R	A	G	G	A	R	G	G	G	R	G	R	R	G	G	G	G	R	G	G	R	G	A	A	R	G	R	R	A	A
NC_058137.1_453549_G_A	R	A	R	R	A	G	R	R	A	R	R	R	R	G	R	G	G	G	R	R	A	G	G	A	R	G	G	G	R	G	R	R	G	G	G	G	R	G	G	R	G	A	A	R	G	R	A	A	A
NC_058137.1_453614_G_A	R	A	R	R	A	G	R	R	A	R	R	R	R	G	R	G	G	G	R	R	A	G	G	A	R	G	G	G	R	G	R	R	G	G	G	G	R	G	G	R	G	A	A	R	G	R	R	A	A
NC_058137.1_456159_A_G	R	G	R	R	G	A	R	R	G	R	R	R	R	A	R	A	A	A	R	R	G	A	A	G	R	A	A	A	R	A	R	R	A	N	A	A	R	A	A	R	A	G	G	R	A	R	R	G	G
NC_058137.1_456162_G_A	R	A	R	R	A	G	R	R	A	R	R	R	R	G	R	G	G	G	R	R	A	G	G	A	R	G	G	G	R	G	R	R	G	G	G	G	R	G	G	R	G	A	A	R	G	R	R	A	A
NC_058137.1_476744_T_G	K	G	K	K	G	T	K	K	G	K	K	K	K	T	K	T	T	T	K	K	G	T	T	G	K	T	T	T	K	T	K	K	T	T	T	T	K	T	T	K	T	G	G	K	T	K	K	G	G
NC_058137.1_476754_T_C	Y	C	Y	Y	C	T	Y	Y	C	Y	Y	Y	Y	T	Y	T	T	T	Y	Y	C	T	T	C	Y	T	T	T	Y	T	Y	Y	T	T	T	T	Y	T	T	Y	T	C	C	Y	T	Y	Y	C	C
NC_058137.1_482810_A_G	R	G	R	R	G	A	R	R	G	R	R	R	R	A	R	A	A	A	R	R	G	A	A	G	R	A	A	A	R	A	R	R	A	N	A	A	R	A	A	R	A	G	G	R	A	R	R	G	G
NC_058137.1_484040_G_C	G	S	S	G	S	G	G	G	S	G	S	G	G	G	G	G	G	G	G	G	S	G	G	S	G	G	G	G	G	G	G	G	G	N	G	G	S	G	G	G	G	G	S	G	G	S	S	S	G
NC_058137.1_500546_A_G	R	G	R	R	G	A	R	R	G	R	R	R	R	A	R	A	A	A	R	R	G	A	A	G	R	A	A	A	R	A	R	R	A	N	A	A	R	A	A	R	A	G	G	R	A	R	R	G	G
NC_058137.1_504838_T_C	Y	C	Y	Y	C	T	Y	Y	C	Y	Y	Y	Y	T	Y	T	T	T	Y	Y	C	T	T	C	Y	T	T	T	Y	T	Y	Y	T	N	T	T	Y	T	T	Y	T	C	C	Y	T	Y	C	C	C
NC_058137.1_505065_A_G	R	G	R	R	G	A	R	R	G	R	R	R	R	A	R	A	A	A	R	R	G	A	A	G	R	A	A	A	R	A	R	R	A	A	A	A	R	A	A	R	A	G	G	R	A	R	R	G	G
NC_058137.1_506487_A_C	M	A	A	A	A	A	M	M	A	A	M	M	A	M	M	M	M	A	M	A	A	C	M	A	M	C	C	M	A	M	M	M	C	N	A	M	M	C	A	M	A	A	A	A	A	A	M	A	A
NC_058137.1_517266_C_T	Y	T	Y	Y	T	C	Y	Y	T	Y	Y	Y	Y	C	Y	C	C	C	Y	Y	T	C	C	T	Y	C	C	C	Y	C	Y	Y	C	C	C	C	Y	C	C	Y	C	T	T	Y	C	Y	Y	T	T
NC_058137.1_517381_G_A	R	A	R	R	A	G	R	R	A	R	R	R	R	G	R	G	G	G	R	R	A	G	G	A	R	G	G	G	R	G	R	R	G	G	G	G	R	G	G	R	G	A	A	R	G	R	R	A	A
NC_058137.1_531593_A_G	R	G	R	A	G	A	R	R	G	R	R	R	R	A	R	A	A	A	R	R	G	A	A	G	A	A	A	A	R	A	R	R	A	A	A	A	R	A	A	R	A	G	G	R	A	R	G	R	G
NC_058137.1_535997_T_C	T	T	T	Y	T	T	T	T	T	Y	T	Y	T	Y	T	Y	T	T	T	T	T	Y	T	T	Y	T	T	Y	T	T	T	T	T	Y	T	T	Y	T	T	T	T	T	T	T	T	T	T	Y	T
NC_058137.1_536841_T_C	Y	C	C	Y	C	Y	C	C	C	Y	C	Y	C	Y	C	Y	C	C	C	C	C	Y	C	C	T	C	C	Y	C	Y	C	C	C	Y	C	C	Y	C	C	C	C	C	C	C	C	C	Y	Y	C
NC_058137.1_550494_T_A	T	W	T	T	W	T	N	W	T	N	W	W	T	T	T	T	T	T	T	W	W	T	T	W	T	T	T	T	T	T	T	T	T	T	T	T	T	T	T	W	T	W	T	T	T	W	T	T	W
NC_058137.1_550495_C_A	C	M	C	C	M	C	N	M	C	N	M	M	C	C	C	C	C	C	C	M	M	C	C	M	C	C	C	C	C	C	C	C	C	C	C	C	C	C	C	M	C	M	C	C	C	M	C	C	M
NC_058137.1_550563_A_T	T	T	W	W	T	W	W	T	T	N	W	W	W	A	T	W	W	T	W	W	T	T	A	T	W	A	W	A	W	T	T	T	T	W	A	A	W	T	A	W	A	T	T	W	W	W	T	W	T
NC_058137.1_551973_T_C	C	C	Y	Y	C	Y	Y	C	C	Y	Y	Y	Y	T	C	Y	Y	C	Y	Y	C	C	T	C	Y	T	Y	T	Y	C	C	C	C	Y	T	T	Y	C	T	Y	T	C	C	Y	Y	Y	C	Y	C
NC_058137.1_552009_G_A	R	A	R	G	A	G	R	R	A	R	R	R	R	G	R	G	G	G	R	R	A	G	G	A	G	G	G	G	R	G	R	R	G	G	G	G	R	G	G	R	G	A	A	R	G	R	R	R	A
NC_058137.1_553324_C_T	Y	T	Y	Y	T	Y	Y	T	T	Y	Y	Y	Y	C	T	Y	Y	T	Y	Y	T	T	C	T	Y	C	Y	C	Y	T	T	T	T	Y	C	C	Y	T	C	Y	C	T	T	Y	Y	Y	Y	Y	T
NC_058137.1_553405_T_C	Y	T	Y	T	Y	T	T	T	Y	N	T	T	Y	T	Y	T	T	T	Y	T	Y	T	T	Y	T	T	T	T	Y	T	Y	Y	T	T	T	T	Y	T	T	T	T	T	Y	T	T	T	T	T	Y
NC_058137.1_553479_A_G	A	R	A	A	R	A	N	A	R	A	A	A	A	A	A	A	A	A	A	A	A	A	A	A	A	A	A	A	A	A	A	A	A	A	A	A	A	A	A	A	A	R	R	R	A	A	R	R	A
NC_058137.1_555655_C_G	S	G	S	C	G	C	S	S	G	S	S	S	S	C	S	C	C	C	S	S	G	C	C	G	C	C	C	C	S	C	S	S	C	C	C	C	S	C	C	S	C	G	G	S	C	S	S	S	G
NC_058137.1_555787_G_C	C	C	S	S	C	S	S	C	C	S	S	S	S	G	C	S	S	C	S	S	C	C	G	C	S	G	S	G	S	C	C	C	C	S	G	G	S	C	G	S	G	C	C	S	S	S	C	S	C
NC_058137.1_557286_C_T	Y	T	Y	C	T	C	Y	Y	T	Y	Y	Y	Y	C	Y	C	C	C	Y	Y	T	C	C	T	C	C	C	C	Y	C	Y	Y	C	N	C	C	Y	C	C	Y	C	T	T	Y	C	Y	Y	Y	T
NC_058137.1_557442_T_C	Y	C	Y	Y	C	T	Y	Y	C	Y	Y	Y	Y	T	Y	T	T	T	Y	Y	C	T	T	C	T	T	T	T	Y	T	Y	Y	T	T	T	T	Y	T	T	Y	T	C	C	Y	T	Y	Y	Y	C
NC_058137.1_562326_A_C	C	C	M	M	C	M	M	C	C	M	M	M	M	A	C	M	M	C	M	M	C	C	A	C	M	A	M	A	M	C	C	C	C	M	A	A	M	C	A	M	A	C	C	M	M	M	C	M	C
NC_058137.1_568404_G_A	A	A	A	R	A	R	R	R	A	R	G	R	A	R	A	A	A	A	R	A	A	A	R	A	R	G	R	G	A	A	A	R	A	A	A	R	A	A	A	A	A	A	A	A	A	R	A	R	A
NC_058137.1_569185_T_C	T	T	Y	T	T	T	T	Y	T	Y	T	T	Y	Y	Y	C	C	C	T	Y	T	Y	Y	T	T	T	Y	T	Y	Y	Y	Y	C	C	C	Y	Y	C	C	Y	Y	T	T	Y	T	Y	T	T	T
NC_058137.1_569353_C_T	C	C	Y	C	C	C	C	Y	C	Y	C	C	Y	Y	Y	T	T	T	C	Y	C	Y	Y	C	C	C	Y	C	Y	Y	Y	Y	T	T	T	Y	Y	T	T	Y	Y	C	C	Y	C	Y	Y	C	C
NC_058137.1_569563_C_G	C	C	S	C	C	C	C	S	C	S	C	C	S	S	S	G	G	S	C	S	C	S	S	C	C	C	S	C	S	S	S	S	G	G	G	S	S	G	G	S	S	C	C	S	C	S	C	C	C
NC_058137.1_569584_A_G	R	G	R	R	G	A	R	R	G	R	R	R	R	A	R	A	A	A	R	R	G	A	A	G	A	A	A	A	R	A	R	R	A	A	A	A	R	A	A	R	A	G	G	R	A	R	R	R	G
NC_058137.1_569614_G_A	A	A	A	R	A	R	R	A	A	R	R	R	A	R	A	A	A	R	R	A	A	A	R	A	R	G	R	G	A	A	A	A	A	A	A	R	A	A	A	A	A	A	A	A	A	A	A	R	A
NC_058137.1_569964_G_T	K	T	K	K	T	G	K	K	T	K	K	K	K	G	K	G	G	G	K	K	T	G	G	T	G	G	G	G	K	G	K	K	G	G	G	G	K	G	G	K	G	T	T	K	G	K	K	K	T
NC_058137.1_569965_C_T	Y	T	Y	Y	T	C	Y	Y	T	Y	Y	Y	Y	C	Y	C	C	C	Y	Y	T	C	C	T	C	C	C	C	Y	C	Y	Y	C	C	C	C	Y	C	C	Y	C	T	T	Y	C	Y	Y	Y	T
NC_058137.1_579383_A_T	A	A	W	W	A	A	A	W	A	N	A	A	W	W	W	T	T	W	A	W	A	W	W	A	A	A	W	A	W	W	W	W	T	W	T	W	W	T	T	W	W	A	A	W	A	W	A	A	A
NC_058137.1_579840_A_T	W	T	W	A	T	A	W	W	T	W	W	W	W	A	W	A	A	A	W	W	T	A	A	T	A	A	A	A	W	A	W	W	A	A	A	A	W	A	A	W	A	T	T	W	A	W	W	W	T
NC_058137.1_582058_A_C	A	A	M	M	A	A	A	M	A	A	A	A	M	M	M	C	C	C	A	M	A	M	M	A	A	A	M	A	M	M	M	M	C	M	C	M	M	C	C	M	M	A	A	M	A	M	A	A	A
NC_058137.1_582071_A_C	M	C	M	A	C	A	M	M	C	N	M	M	M	A	M	A	A	A	M	M	C	A	A	C	A	A	A	A	M	A	M	M	A	A	A	A	M	A	A	M	A	C	C	M	A	M	M	M	C
NC_058137.1_582199_T_C	Y	C	Y	T	C	T	Y	Y	C	Y	Y	Y	Y	T	Y	T	T	T	Y	Y	C	T	T	C	T	T	T	T	Y	T	Y	Y	T	T	T	T	Y	T	T	Y	T	C	C	Y	T	Y	C	Y	C
NC_058137.1_584884_A_G	G	G	G	A	G	R	R	R	G	R	R	R	G	R	G	G	G	G	R	G	G	G	R	G	R	A	R	A	G	G	G	G	G	R	G	R	G	G	G	G	G	G	G	G	G	G	G	N	G
NC_058137.1_585955_C_A	A	A	A	M	A	M	M	A	A	M	M	M	A	M	A	A	A	A	M	A	A	A	M	A	M	C	M	C	A	A	A	A	A	M	A	M	A	A	A	A	A	A	A	A	A	A	A	M	A
NC_058137.1_591106_G_A	R	R	R	G	R	G	R	G	A	G	R	G	R	G	R	G	G	G	R	G	R	G	G	R	G	G	G	G	R	G	R	G	G	G	G	G	R	G	G	G	G	G	A	G	G	R	R	R	R
NC_058137.1_591145_T_C	T	Y	T	T	Y	T	Y	Y	T	Y	T	Y	T	T	T	T	T	T	T	Y	Y	T	T	Y	T	T	T	T	T	T	T	Y	T	T	T	T	T	T	T	Y	T	C	T	Y	T	T	T	T	Y
NC_058137.1_591285_A_G	R	R	R	A	G	A	N	A	G	A	R	A	R	A	R	A	A	A	R	A	R	R	A	R	A	A	A	A	R	A	R	A	A	A	A	A	R	A	A	A	A	A	G	A	A	R	R	R	R
NC_058137.1_593751_G_A	R	R	R	G	R	G	N	G	A	G	R	G	R	G	R	G	G	G	R	G	R	G	G	R	G	G	G	G	R	G	R	G	G	G	G	G	R	G	G	G	G	G	A	G	G	R	R	R	N
NC_058137.1_593767_A_G	A	A	R	G	A	A	A	R	A	R	A	R	R	G	R	G	G	G	A	R	A	R	R	A	R	A	R	R	R	R	R	R	G	G	G	R	R	G	G	R	R	A	A	R	A	R	A	R	N
NC_058137.1_593880_C_G	C	C	S	G	C	C	C	S	C	S	C	S	S	G	S	S	G	G	C	S	C	S	S	C	S	C	S	S	S	S	S	S	G	G	G	S	S	G	G	S	S	C	C	S	C	S	C	S	C
NC_058137.1_593918_A_T	A	W	A	A	W	A	W	A	A	A	W	A	A	A	W	A	A	A	A	A	A	A	A	W	A	A	A	A	A	A	W	A	A	N	A	A	W	A	A	A	A	A	A	A	A	W	W	W	A
NC_058137.1_607663_C_T	Y	Y	Y	T	Y	C	Y	Y	Y	Y	Y	T	Y	Y	Y	C	C	Y	Y	Y	T	C	C	T	Y	C	C	Y	Y	C	Y	Y	C	N	C	C	Y	C	C	Y	C	T	Y	Y	C	Y	C	Y	T
NC_058137.1_609109_G_A	G	G	G	A	G	G	G	G	G	G	G	R	G	R	G	G	G	R	G	G	G	G	G	G	R	G	G	R	G	G	G	G	G	R	G	G	G	G	G	G	G	R	G	R	G	G	G	R	G
NC_058137.1_610321_T_C	Y	Y	Y	T	Y	T	Y	Y	Y	Y	Y	Y	Y	T	Y	T	T	T	Y	Y	C	T	T	C	T	T	T	T	Y	T	Y	Y	T	T	T	T	Y	T	T	Y	T	Y	Y	T	T	Y	T	T	C
NC_058137.1_622030_G_T	K	K	K	G	K	G	K	K	K	K	G	K	K	G	K	G	G	G	K	K	T	G	G	T	G	G	G	G	K	G	K	G	G	G	G	G	K	G	G	K	G	K	K	G	G	G	G	G	T
NC_058137.1_622225_A_T	A	W	A	A	W	A	A	A	W	A	A	A	A	A	A	W	W	A	A	A	A	W	A	A	W	A	A	W	A	A	W	W	A	A	A	A	A	A	A	A	W	A	W	A	T	A	W	W	A
NC_058137.1_622687_C_T	C	C	Y	T	C	C	C	Y	C	Y	C	Y	Y	T	Y	Y	Y	T	C	Y	C	C	Y	C	Y	C	Y	Y	Y	Y	C	C	T	T	T	Y	Y	T	T	Y	Y	Y	C	T	C	Y	Y	Y	C
NC_058137.1_622752_T_C	C	C	Y	T	C	Y	Y	Y	C	Y	T	Y	Y	T	Y	Y	Y	T	Y	Y	C	C	T	C	Y	T	T	Y	Y	Y	C	Y	T	T	T	T	Y	T	T	Y	Y	Y	C	T	C	T	Y	Y	Y
NC_058137.1_624948_C_T	T	T	T	C	T	Y	Y	T	T	Y	Y	Y	T	Y	T	T	T	Y	Y	T	T	T	Y	T	Y	C	Y	Y	T	T	T	T	T	Y	T	Y	T	T	T	T	T	Y	T	Y	T	T	T	Y	T
NC_058137.1_792998_A_G	A	A	A	R	A	A	A	A	A	R	A	A	A	A	A	A	A	R	A	A	A	A	R	A	R	A	A	R	A	A	A	A	A	A	A	A	A	A	A	A	A	R	A	R	A	A	A	R	A
NC_058137.1_796978_A_C	A	M	A	A	M	M	A	A	M	A	A	A	A	A	A	M	M	A	A	A	A	C	A	A	A	A	A	A	A	M	M	A	A	N	A	A	A	A	A	A	A	A	M	A	M	A	C	M	A
NC_058137.1_797135_C_T	C	Y	C	C	Y	Y	C	C	Y	C	C	C	C	C	C	Y	Y	C	C	C	C	T	C	C	C	C	C	C	C	Y	Y	C	C	N	C	C	C	C	C	C	C	C	Y	C	Y	C	T	Y	C
NC_058137.1_802894_A_G	R	R	N	A	N	A	R	R	R	R	R	G	R	R	R	A	A	A	R	R	R	A	A	R	A	A	A	R	R	A	R	R	A	A	A	A	A	A	A	R	A	R	R	A	A	R	A	A	G
NC_058137.1_815818_A_C	M	C	M	A	M	M	M	M	C	M	M	C	M	M	C	M	M	C	M	M	M	C	A	M	M	A	M	C	M	M	C	C	A	A	A	A	A	A	A	M	A	M	C	A	M	M	C	M	C
NC_058137.1_815865_C_A	C	M	C	C	M	M	C	C	M	C	C	C	C	C	C	M	M	C	C	C	C	A	C	C	C	C	C	C	C	M	M	C	C	C	C	C	C	C	C	C	C	C	M	C	M	C	A	M	C
NC_058137.1_823598_C_T	Y	Y	Y	C	Y	C	Y	Y	Y	Y	Y	T	Y	Y	Y	C	C	C	Y	Y	Y	C	C	Y	C	C	C	Y	Y	C	Y	Y	C	C	C	C	C	C	C	Y	C	Y	Y	C	C	Y	C	C	Y
NC_058137.1_823616_A_T	W	T	W	A	W	W	W	W	T	W	W	T	W	W	W	W	W	W	W	W	W	T	A	W	A	A	A	T	W	W	T	W	A	A	A	A	A	A	A	W	A	W	T	A	W	W	T	W	W
NC_058137.1_823933_G_A	R	R	R	G	N	G	R	R	R	R	R	A	R	R	R	G	G	G	R	R	R	G	G	R	G	G	G	R	R	G	R	R	G	G	G	G	G	G	G	R	G	R	R	G	G	R	G	G	A
NC_058137.1_827155_G_A	R	A	R	G	R	R	R	R	A	R	R	A	R	R	R	R	R	R	R	R	R	A	G	R	G	G	G	A	R	R	A	R	G	R	G	G	G	G	G	R	G	R	A	G	R	R	A	R	A
NC_058137.1_841090_C_G	S	S	S	C	S	C	S	S	S	S	C	G	S	S	S	C	C	C	S	S	S	C	C	S	C	C	C	S	S	C	S	S	C	S	C	C	C	C	C	G	C	S	S	C	C	C	C	C	S
NC_058137.1_841108_C_A	M	M	M	C	M	C	M	M	M	M	C	A	M	M	M	C	C	C	M	M	M	C	C	M	C	C	C	M	M	C	M	M	C	M	C	C	C	C	C	A	C	M	M	C	C	C	C	C	M
NC_058137.1_843454_T_C	Y	T	Y	T	N	T	T	T	T	Y	T	T	Y	Y	Y	T	T	C	T	Y	Y	T	T	Y	Y	T	Y	Y	Y	T	T	Y	T	N	C	Y	Y	T	C	T	Y	T	T	Y	T	Y	T	T	T
NC_058137.1_843790_G_A	A	A	A	G	A	R	R	R	A	R	G	A	A	A	A	R	R	A	R	A	A	A	G	A	R	G	R	A	A	R	A	A	G	G	A	R	R	G	A	R	R	R	A	R	R	R	A	R	A
NC_058137.1_860212_G_A	G	G	G	G	G	G	G	G	G	G	G	G	G	G	G	A	R	G	G	G	G	A	G	G	G	G	G	R	G	G	R	G	G	G	G	G	R	G	G	G	G	G	G	G	R	G	R	G	G
NC_058137.1_860363_C_T	C	C	C	C	C	C	C	C	C	C	C	C	C	C	C	T	Y	C	C	C	C	T	C	C	C	C	C	Y	C	C	Y	C	C	C	C	C	Y	C	C	C	C	C	C	C	Y	C	Y	C	C
NC_058137.1_860367_T_C	T	T	T	T	T	T	T	T	T	T	T	T	T	T	T	C	Y	T	T	T	T	C	T	T	T	T	T	Y	T	T	Y	T	T	T	T	T	Y	T	T	T	T	T	T	T	Y	T	Y	T	T
NC_058137.1_877242_C_T	T	Y	T	C	Y	Y	Y	Y	Y	Y	C	T	T	T	Y	Y	C	Y	Y	T	T	C	C	T	C	C	C	T	T	Y	Y	Y	C	C	T	Y	T	C	T	Y	Y	Y	Y	Y	Y	Y	C	C	Y
NC_058137.1_882155_C_G	S	S	S	G	S	S	G	G	S	S	G	G	S	S	G	G	G	G	G	S	S	G	G	S	G	G	G	S	S	S	G	G	G	G	C	S	S	G	C	G	S	G	S	S	S	S	S	S	G
NC_058137.1_884110_C_T	Y	T	Y	Y	Y	Y	T	T	T	Y	T	T	Y	Y	T	T	T	T	T	Y	Y	T	T	Y	T	T	T	Y	Y	Y	T	T	T	Y	C	Y	Y	Y	C	T	Y	T	T	Y	Y	Y	T	T	T
NC_058137.1_890318_T_G	T	K	T	T	K	T	T	T	K	T	T	T	T	T	T	T	T	T	T	T	T	T	T	T	T	T	T	T	T	T	T	T	T	N	T	T	T	T	T	T	T	T	K	T	T	T	K	K	T
NC_058137.1_898359_A_T	W	W	W	T	W	W	T	T	W	W	T	T	W	W	T	W	W	T	T	W	W	A	T	W	T	T	T	W	W	W	W	T	T	T	A	W	W	T	A	T	W	T	W	W	W	W	A	W	T
NC_058137.1_902786_C_A	M	A	M	A	M	M	A	A	A	M	A	A	M	M	A	A	A	A	A	M	M	A	A	M	A	A	A	A	M	M	A	A	A	N	C	M	M	A	C	A	M	A	A	M	M	M	A	A	A
NC_058137.1_926131_T_C	Y	Y	Y	T	Y	T	Y	Y	Y	Y	T	C	Y	Y	Y	T	T	T	Y	Y	Y	T	T	Y	T	T	T	Y	Y	T	Y	Y	T	T	T	T	T	T	T	Y	T	Y	Y	T	T	T	T	T	C
NC_058137.1_926163_T_C	Y	Y	Y	T	Y	T	Y	Y	Y	Y	T	C	Y	Y	Y	T	T	T	Y	Y	Y	T	T	Y	T	T	T	Y	Y	T	Y	Y	T	T	T	T	T	T	T	Y	T	Y	Y	T	T	T	T	T	C
NC_058137.1_932668_G_A	R	R	N	R	R	G	R	R	R	G	G	A	R	R	R	R	R	G	R	R	R	R	G	A	G	G	G	A	R	R	A	R	G	G	G	G	R	A	G	R	G	R	R	G	G	G	G	G	A
NC_058137.1_932868_C_G	S	S	S	C	S	C	S	S	S	N	C	G	S	S	S	C	C	C	S	S	S	C	C	S	C	C	C	S	S	C	S	S	C	C	C	C	C	C	C	S	C	S	S	C	C	C	C	C	G
NC_058137.1_932874_A_G	A	A	A	R	A	R	R	R	A	N	G	A	A	A	R	A	A	G	R	A	A	A	G	A	G	G	G	A	A	A	A	R	A	G	A	R	A	A	A	R	R	R	A	G	R	R	A	R	A
NC_058137.1_932922_A_T	A	A	A	W	A	W	W	W	A	A	T	A	A	A	W	A	A	T	W	A	A	A	T	A	T	T	T	A	A	A	A	W	A	T	A	W	A	A	A	W	W	W	A	T	W	W	A	W	A
NC_058137.1_933319_C_T	C	C	C	Y	C	Y	Y	Y	C	Y	T	C	C	C	Y	C	C	T	Y	C	C	C	T	C	T	T	T	C	C	C	C	Y	C	Y	C	Y	C	C	C	C	Y	Y	C	Y	Y	Y	C	Y	C
NC_058137.1_936698_G_C	G	G	G	G	G	S	S	S	G	G	S	G	G	G	G	G	G	G	S	G	G	G	S	G	G	C	S	G	G	G	G	G	G	G	G	S	G	G	G	G	G	G	G	S	G	G	G	G	G
NC_058137.1_939651_T_A	W	W	W	A	N	W	A	A	W	W	A	A	W	W	A	W	A	A	A	W	W	A	A	A	A	A	A	A	W	W	A	A	A	W	T	W	W	A	T	A	W	A	W	A	W	W	T	W	A
NC_058137.1_939662_G_T	G	G	G	T	G	K	K	K	G	N	T	G	G	G	K	K	K	T	K	G	G	K	T	K	K	T	T	K	G	K	K	K	G	K	G	K	K	T	G	G	K	K	G	T	K	K	G	K	G
NC_058137.1_940402_A_T	A	W	A	A	W	A	A	A	W	A	A	A	A	A	A	A	A	A	A	A	A	A	A	A	A	A	A	A	A	A	A	A	A	A	A	A	A	A	A	A	A	A	W	A	A	A	W	W	A
NC_058137.1_946138_G_A	G	G	G	G	G	R	R	R	G	G	R	G	G	G	G	G	G	G	R	G	G	G	R	G	G	A	R	G	G	G	G	G	G	A	G	R	G	G	G	R	G	G	G	G	G	G	G	G	G
NC_058137.1_946264_G_C	G	G	G	G	G	S	S	G	G	G	S	G	G	G	G	G	G	G	S	G	G	G	S	G	G	C	S	G	G	G	G	G	G	S	G	S	G	G	G	G	G	G	G	G	G	G	G	G	G
NC_058137.1_965603_C_T	C	Y	C	C	Y	C	C	C	Y	C	C	C	C	C	C	C	C	C	C	C	C	C	C	C	C	C	C	C	C	C	C	C	C	C	C	C	C	C	C	C	C	C	Y	Y	C	C	Y	Y	C
NC_058137.1_970238_C_G	C	C	C	S	C	S	S	S	C	S	G	C	C	C	S	C	C	G	S	C	C	C	G	C	G	G	G	C	C	S	C	S	C	N	C	S	C	G	C	S	S	S	C	S	S	S	C	S	C
NC_058137.1_970341_G_A	R	R	N	G	R	G	R	R	R	R	G	A	R	R	R	G	G	G	R	R	R	G	G	R	G	G	G	R	R	G	R	R	G	N	G	G	G	G	G	R	G	R	R	G	G	G	G	G	A
NC_058137.1_984328_T_A	W	W	W	T	W	T	W	W	W	W	T	A	W	W	W	T	T	T	W	W	W	T	T	W	T	T	T	W	W	T	W	W	T	T	T	T	T	T	T	W	T	W	W	T	T	T	T	T	A
NC_058137.1_984330_T_A	W	W	W	T	W	T	W	W	W	W	T	A	W	W	W	T	T	T	W	W	W	T	T	W	T	T	T	W	W	T	W	W	T	T	T	T	T	T	T	W	T	W	W	T	T	T	T	T	A
NC_058137.1_989904_C_A	M	M	M	C	M	C	M	N	M	M	C	A	M	M	M	C	C	C	M	M	M	C	C	M	C	C	C	M	M	C	M	M	C	C	C	C	C	C	C	M	C	M	M	C	C	C	C	C	A
NC_058137.1_989946_G_C	S	S	S	G	S	G	S	S	S	S	G	C	S	S	S	G	G	G	S	S	S	G	G	S	G	G	G	S	S	G	S	S	G	G	G	G	G	G	G	S	G	S	S	G	G	G	G	G	C
NC_058137.1_997660_A_G	R	R	R	A	R	A	R	R	R	R	A	G	R	R	R	A	A	A	R	R	R	A	A	R	A	A	A	R	R	A	R	R	A	A	A	A	A	A	A	R	A	R	R	A	A	A	A	A	G
NC_058137.1_998189_T_G	G	K	G	G	K	T	K	G	K	G	K	G	G	G	G	G	K	G	K	G	G	T	K	G	G	T	K	G	G	K	K	G	T	G	G	K	G	G	G	G	G	G	K	K	G	G	K	K	G
NC_058137.1_1013198_G_A	R	R	R	G	N	G	R	R	R	R	G	A	R	R	R	G	G	G	R	R	R	G	G	R	G	G	G	R	R	G	R	R	G	G	G	G	G	G	G	R	G	R	R	G	G	G	G	G	A
NC_058137.1_1021007_A_G	A	R	A	G	R	R	R	R	R	R	G	A	A	A	R	G	R	G	R	A	A	A	G	R	G	G	G	R	A	R	A	R	G	N	A	R	R	G	A	R	R	R	R	G	G	R	G	G	A
NC_058137.1_1021178_A_G	R	R	R	A	N	A	R	R	R	R	A	G	R	R	R	A	A	A	R	R	R	A	A	R	A	A	A	R	R	A	R	R	A	N	A	A	A	A	A	R	A	R	R	A	A	A	A	A	G
NC_058137.1_1021190_C_G	S	G	S	G	S	S	G	S	G	S	G	G	S	S	G	G	S	G	G	S	S	C	G	G	G	G	G	G	S	S	S	G	G	S	C	S	S	G	C	G	S	G	G	G	G	S	G	G	G
NC_058137.1_1026036_T_C	Y	C	Y	C	T	Y	C	Y	C	N	C	C	Y	Y	C	C	Y	C	C	Y	Y	T	C	C	Y	C	C	C	Y	T	Y	C	C	Y	T	Y	Y	Y	T	C	T	C	C	C	T	Y	C	C	C
NC_058137.1_1026142_T_C	Y	T	Y	T	Y	Y	T	N	T	Y	T	T	Y	Y	T	T	Y	T	T	Y	Y	C	T	T	T	T	T	T	Y	Y	Y	T	T	T	C	Y	Y	T	C	T	Y	T	T	T	T	Y	T	T	T
NC_058137.1_1026145_C_T	Y	T	Y	T	Y	Y	T	T	T	Y	T	T	Y	Y	T	T	Y	T	T	Y	Y	C	T	T	T	T	T	T	Y	Y	Y	T	T	Y	C	Y	Y	T	C	T	Y	T	T	T	Y	Y	T	T	T
NC_058137.1_1051244_T_A	W	W	T	T	W	T	W	W	T	W	T	W	T	W	T	T	T	T	T	W	W	T	T	T	T	T	T	T	T	T	T	W	T	T	T	T	T	T	T	W	T	W	T	T	T	T	T	T	W
NC_058137.1_1051245_G_T	K	K	G	G	K	G	K	K	G	K	G	K	G	K	G	G	G	G	G	K	K	G	G	G	G	G	G	G	G	G	G	K	G	G	G	G	G	G	G	K	G	K	G	G	G	G	G	G	K
NC_058137.1_1051954_T_A	T	W	T	T	W	T	W	T	W	T	T	T	T	T	W	T	T	T	T	T	T	T	T	T	W	T	W	T	T	T	T	T	T	N	T	T	T	W	T	T	T	T	W	T	T	T	W	W	T
NC_058137.1_1052890_T_C	Y	C	Y	C	C	T	Y	C	C	C	Y	C	Y	Y	C	C	T	C	Y	Y	Y	T	Y	C	C	T	Y	C	Y	Y	Y	C	C	N	T	T	Y	C	T	C	Y	C	C	C	C	Y	C	C	C
NC_058137.1_1052905_T_C	Y	Y	Y	T	Y	T	Y	Y	Y	Y	Y	C	Y	Y	Y	T	T	T	Y	Y	Y	T	T	Y	T	T	T	Y	Y	T	Y	C	T	N	T	T	T	T	T	Y	T	Y	Y	T	T	Y	T	T	C
NC_058137.1_1056068_C_T	C	C	C	Y	C	C	C	C	C	Y	C	C	C	C	C	Y	C	Y	C	C	C	C	Y	Y	Y	C	C	Y	C	Y	C	C	C	N	C	C	Y	C	C	C	C	Y	C	T	Y	C	C	Y	C
NC_058137.1_1056087_G_A	G	R	G	R	R	G	R	G	R	R	G	G	G	G	R	R	G	R	G	G	G	G	R	R	A	G	R	R	G	R	G	G	G	N	G	G	R	R	G	G	G	R	R	A	R	G	R	A	G
NC_058137.1_1059969_T_C	C	C	C	C	C	T	Y	C	C	C	Y	C	C	C	C	C	Y	C	Y	C	C	T	Y	C	C	T	Y	C	C	Y	Y	C	C	C	C	Y	C	C	C	C	C	C	C	C	C	C	C	C	C
NC_058137.1_1060180_T_C	C	C	C	C	C	T	Y	C	C	C	Y	C	C	C	C	C	Y	C	Y	C	C	T	Y	C	C	T	Y	C	C	Y	Y	C	C	C	C	Y	C	C	C	C	C	C	C	C	C	C	C	C	C
NC_058137.1_1060392_C_A	A	M	A	A	M	C	M	M	M	A	M	A	A	A	M	M	M	M	M	A	A	C	M	A	M	C	C	A	A	M	M	A	C	C	A	M	A	M	A	M	M	M	M	A	M	A	C	M	A
NC_058137.1_1070753_T_A	W	T	W	T	N	T	T	T	T	W	T	T	W	W	T	T	T	T	T	W	W	T	T	T	T	T	T	T	W	T	T	T	T	T	A	W	W	T	A	T	W	T	T	T	T	W	T	T	N
NC_058137.1_1079509_G_A	R	R	R	G	G	G	R	R	R	N	R	A	R	R	R	G	G	G	R	R	R	G	G	R	G	G	G	R	R	G	R	R	G	G	G	G	G	R	G	R	G	R	R	G	G	R	G	G	A
NC_058137.1_1079529_G_A	R	G	R	G	N	G	G	G	G	R	G	G	R	R	G	G	R	G	G	R	R	G	G	G	G	G	G	G	R	G	G	G	G	G	A	R	R	G	A	G	R	G	G	G	G	R	G	G	G
NC_058137.1_1080172_T_C	Y	Y	Y	C	Y	Y	T	Y	Y	Y	T	T	Y	Y	Y	C	Y	C	T	Y	Y	Y	Y	Y	C	T	Y	Y	Y	Y	T	Y	C	C	C	Y	C	Y	C	Y	C	Y	Y	C	C	Y	C	C	T
NC_058137.1_1080200_G_T	K	K	K	K	K	K	G	G	K	K	G	G	K	K	K	K	K	K	G	K	K	G	K	K	T	G	K	K	K	K	G	G	G	G	T	K	T	G	T	G	K	K	K	T	G	K	K	T	G
NC_058137.1_1080600_A_C	M	M	M	A	M	A	M	M	M	M	M	C	M	M	M	A	A	A	M	M	M	A	A	M	A	A	A	M	M	A	M	M	A	A	A	A	A	M	A	M	A	M	M	A	A	M	A	A	C
NC_058137.1_1080793_A_G	R	R	R	G	R	R	A	R	R	R	A	A	R	R	R	G	R	G	A	R	R	R	R	R	G	A	R	R	R	R	A	R	G	G	G	R	G	R	G	R	G	R	R	G	R	R	G	G	A
NC_058137.1_1080823_G_C	S	S	S	G	S	G	S	S	S	S	S	C	S	S	S	G	G	G	S	S	S	G	G	S	G	G	G	S	S	G	S	S	G	G	G	G	G	S	G	S	G	S	S	G	G	S	G	G	C
NC_058137.1_1081168_A_G	R	R	R	R	R	R	A	A	R	R	A	A	R	R	R	R	R	R	A	R	R	A	R	R	G	A	R	R	R	R	A	R	A	A	G	R	G	A	G	A	R	R	R	G	R	R	R	G	A
NC_058137.1_1081194_G_A	R	R	R	G	R	G	R	R	R	R	R	A	R	R	R	G	G	G	R	R	R	G	G	R	G	G	G	R	R	G	R	R	G	G	G	G	G	R	G	R	G	R	R	G	G	R	G	G	A
NC_058137.1_1081236_C_T	Y	Y	Y	C	Y	C	Y	Y	Y	Y	Y	T	Y	Y	Y	C	C	C	Y	Y	Y	C	C	Y	C	C	C	Y	Y	C	Y	Y	C	C	C	C	C	Y	C	Y	C	Y	Y	C	C	Y	C	C	T
NC_058137.1_1081247_G_A	R	R	R	R	R	R	G	G	R	N	G	G	R	R	R	R	R	R	G	R	R	G	R	R	A	G	R	R	R	R	G	G	G	G	A	R	A	G	A	G	R	R	R	A	G	R	R	A	G
NC_058137.1_1083013_T_A	A	A	A	W	A	W	W	A	A	A	W	A	A	A	A	W	W	W	W	A	A	T	W	A	A	T	W	A	A	W	W	W	T	T	A	W	A	W	A	W	W	A	A	A	T	A	W	A	A
NC_058137.1_1083247_C_T	Y	Y	Y	Y	Y	Y	C	C	Y	Y	C	C	Y	Y	Y	Y	Y	Y	C	Y	Y	C	Y	Y	T	C	Y	Y	Y	Y	C	C	C	C	T	Y	T	C	T	C	Y	Y	Y	T	C	Y	Y	T	N
NC_058137.1_1083311_A_G	R	R	R	R	R	A	R	G	R	R	R	G	R	R	R	R	A	R	R	R	R	R	A	R	A	A	A	R	R	A	R	G	G	G	A	A	A	G	A	G	R	R	R	A	R	R	R	A	G
NC_058137.1_1083324_T_C	Y	Y	Y	Y	Y	T	Y	C	Y	Y	Y	C	Y	Y	Y	Y	T	Y	Y	Y	Y	Y	T	Y	T	T	T	Y	Y	T	Y	C	C	C	T	T	T	C	T	C	Y	Y	Y	T	Y	Y	Y	T	C
NC_058137.1_1089850_G_T	K	K	K	G	K	G	K	T	K	K	K	K	K	K	K	G	K	G	K	K	K	K	G	K	G	G	G	G	K	G	T	T	T	K	G	G	G	K	G	K	K	K	K	G	K	K	G	G	K
NC_058137.1_1101626_G_C	G	S	G	G	S	S	G	G	S	G	G	G	G	G	G	S	G	G	G	G	G	G	G	S	G	G	G	G	G	S	G	G	G	N	G	G	S	G	G	G	G	G	S	G	G	G	S	S	G
NC_058137.1_1101775_G_C	S	S	S	G	S	G	S	C	S	S	S	S	S	S	S	G	S	G	S	S	S	S	G	S	G	G	G	G	S	G	C	C	C	N	G	G	G	S	G	C	G	S	S	G	G	S	G	G	S
NC_058137.1_1101947_C_G	S	S	N	S	S	C	S	G	S	S	S	S	S	S	S	S	S	S	S	S	S	G	C	S	C	C	C	C	S	C	G	G	G	G	C	C	C	G	C	G	S	S	S	C	S	S	S	C	S
NC_058137.1_1105786_G_A	R	R	R	R	R	G	R	A	R	R	R	R	R	R	R	R	R	R	R	R	R	A	G	R	G	G	G	G	R	G	A	A	A	R	G	G	G	A	G	A	R	R	R	G	R	R	R	G	R
NC_058137.1_1113060_G_A	G	G	G	R	G	G	G	G	G	R	G	R	G	G	G	R	R	G	G	G	G	G	R	R	R	G	G	A	G	G	G	G	G	G	G	G	R	G	G	G	G	R	G	R	G	G	G	R	G
NC_058137.1_1113083_T_C	Y	Y	T	T	Y	T	Y	C	Y	N	Y	Y	Y	Y	Y	T	T	T	Y	Y	Y	T	T	Y	T	T	T	T	Y	T	Y	C	T	T	T	T	T	Y	T	Y	T	Y	Y	T	T	Y	T	T	Y
NC_058137.1_1117041_G_A	R	R	R	R	R	G	R	A	R	R	R	R	R	R	A	R	R	R	R	R	R	A	G	R	R	G	R	G	R	G	A	A	A	A	G	G	G	A	G	A	R	R	R	G	A	R	R	G	R
NC_058137.1_1122454_A_T	W	W	N	A	W	A	W	W	W	W	W	W	W	A	W	A	A	A	W	W	W	A	A	W	A	A	A	A	W	A	W	W	A	A	A	A	A	W	A	W	A	W	W	A	A	W	A	A	W
NC_058137.1_1122799_C_A	C	C	C	M	C	C	C	C	C	M	C	M	C	C	C	M	M	C	C	C	C	C	M	M	M	C	C	A	C	C	C	C	C	N	C	C	M	C	C	C	C	M	C	M	C	C	C	M	C
NC_058137.1_1127037_C_T	Y	Y	Y	C	Y	C	Y	Y	Y	Y	Y	Y	Y	Y	Y	C	C	C	Y	Y	Y	C	C	Y	C	C	C	C	Y	C	Y	T	C	C	C	C	C	Y	C	Y	C	Y	Y	C	C	Y	C	C	Y
NC_058137.1_1129913_A_C	A	M	A	A	M	M	A	A	M	A	A	A	A	A	A	A	A	A	A	A	A	A	A	A	A	A	A	A	A	M	A	A	A	N	A	A	A	A	A	A	A	A	M	A	A	A	M	M	A
NC_058137.1_1132910_A_G	A	A	R	A	A	A	R	R	R	R	R	A	R	R	R	A	A	A	R	A	A	A	A	R	A	A	A	A	R	A	R	G	A	A	A	A	A	R	A	A	A	A	R	A	A	R	A	A	A
NC_058137.1_1137520_T_C	Y	Y	Y	T	Y	T	Y	Y	Y	Y	Y	Y	Y	Y	Y	T	T	T	Y	Y	Y	T	T	Y	T	T	T	T	Y	T	Y	C	T	T	T	T	T	Y	T	Y	T	Y	Y	T	T	Y	T	T	Y
NC_058137.1_1143786_C_T	Y	Y	Y	C	Y	C	Y	Y	Y	Y	Y	Y	Y	Y	Y	C	C	C	Y	Y	Y	C	C	Y	C	C	C	C	Y	C	Y	T	C	C	C	C	C	Y	C	Y	C	Y	Y	C	C	Y	C	C	Y
NC_058137.1_1143800_C_A	M	C	M	C	N	M	M	C	C	M	M	C	M	M	M	C	C	M	M	M	M	C	M	C	M	A	A	C	M	M	C	C	C	C	A	A	M	C	A	C	M	C	C	M	C	M	C	C	M
NC_058137.1_1143920_T_G	K	K	K	T	K	T	K	K	K	K	K	K	K	K	K	T	T	T	K	K	K	T	T	K	T	T	T	T	K	T	K	G	T	T	T	T	T	K	T	K	T	K	K	T	T	K	T	T	K
NC_058137.1_1145685_C_T	Y	Y	Y	Y	Y	C	Y	T	Y	Y	Y	Y	Y	Y	Y	Y	Y	Y	Y	Y	Y	T	C	Y	C	C	C	C	Y	C	T	T	T	Y	C	C	C	T	C	T	Y	Y	Y	C	T	Y	Y	C	Y
NC_058137.1_1163234_C_G	S	S	S	C	C	C	S	S	S	N	S	S	S	S	S	C	C	C	S	S	S	C	C	S	C	C	C	C	S	C	S	G	C	C	C	C	C	S	C	S	C	S	S	C	C	S	C	C	S
NC_058137.1_1163247_C_T	C	C	C	Y	C	Y	Y	C	C	Y	Y	Y	C	C	Y	Y	Y	Y	Y	C	C	C	T	Y	T	T	T	T	C	Y	C	C	C	C	C	Y	Y	C	C	C	C	Y	C	Y	C	C	C	Y	C
NC_058137.1_1166375_C_T	Y	Y	N	C	Y	C	Y	Y	Y	Y	Y	Y	Y	Y	Y	C	C	C	Y	Y	Y	C	C	Y	C	C	C	C	Y	C	Y	T	C	C	C	C	C	Y	C	Y	C	Y	Y	C	C	Y	C	C	Y
NC_058137.1_1180501_A_G	R	R	A	A	R	A	A	A	A	R	A	R	A	A	A	A	A	A	A	R	R	A	A	A	A	A	A	A	A	A	A	A	A	A	A	A	A	A	A	R	A	R	A	A	A	A	A	A	R
NC_058137.1_1218023_T_C	Y	C	Y	Y	Y	Y	C	Y	C	Y	C	Y	Y	Y	C	Y	Y	C	C	Y	Y	C	Y	Y	C	C	C	Y	Y	C	C	C	C	C	T	Y	T	C	T	C	Y	Y	C	T	C	Y	C	C	Y
NC_058137.1_1221839_G_A	G	G	R	G	G	G	R	G	R	G	G	G	R	G	R	G	G	G	R	G	G	G	G	R	G	G	G	G	R	G	R	A	G	G	G	G	G	G	G	G	G	G	R	G	G	G	G	G	G
NC_058137.1_1225584_A_G	R	R	R	A	R	A	R	R	R	R	R	R	R	R	R	A	A	A	R	R	R	A	A	R	A	A	A	A	R	A	R	G	A	A	A	A	A	R	A	R	A	R	R	A	A	R	A	A	R
NC_058137.1_1226212_G_A	R	A	N	A	R	R	A	R	A	R	A	A	R	R	A	A	R	A	A	R	R	A	A	A	A	A	A	A	R	A	A	A	A	A	G	R	R	A	G	A	R	A	A	R	A	R	A	A	R
NC_058137.1_1256129_A_G	A	R	A	R	R	A	A	A	R	R	A	R	A	A	A	R	R	A	A	A	A	R	R	R	R	A	A	R	A	A	R	A	G	A	A	A	R	A	A	A	A	A	R	A	A	A	R	R	A
NC_058137.1_1273906_C_T	Y	Y	Y	C	N	C	Y	Y	Y	Y	Y	Y	Y	Y	Y	C	C	C	Y	Y	Y	C	C	Y	C	C	C	C	Y	C	Y	T	C	C	C	C	C	Y	C	Y	C	Y	Y	C	C	Y	C	C	Y
NC_058137.1_1273918_C_T	C	C	C	C	C	Y	Y	Y	C	C	Y	C	C	C	C	C	C	C	Y	C	C	C	Y	C	C	T	Y	Y	C	Y	C	C	C	C	C	Y	C	C	C	C	C	C	C	C	C	C	C	C	C
NC_058137.1_1274995_G_A	R	R	R	G	N	G	R	R	R	R	R	R	R	R	R	G	G	G	R	R	R	G	G	R	G	G	G	G	R	G	R	A	G	G	G	G	G	R	G	R	G	R	R	G	G	R	G	G	R
NC_058137.1_1275069_A_G	R	G	R	G	R	R	G	G	G	R	G	G	R	R	G	G	R	G	G	R	R	G	G	G	G	G	G	G	R	G	G	G	G	G	A	R	R	G	A	G	R	G	G	R	G	R	G	G	R
NC_058137.1_1288356_T_C	Y	Y	Y	C	Y	T	Y	T	Y	Y	T	Y	Y	Y	Y	C	C	C	T	Y	Y	C	Y	Y	C	T	Y	C	Y	Y	Y	T	C	C	C	Y	C	T	C	Y	C	T	Y	Y	Y	Y	C	C	Y
NC_058137.1_1290139_A_G	R	A	R	A	A	A	A	A	A	N	A	A	R	R	A	A	A	A	A	R	R	A	A	A	A	A	A	A	R	A	A	A	A	A	G	R	R	A	G	A	R	A	A	R	A	R	A	A	R
NC_058137.1_1291634_C_T	C	Y	C	Y	Y	C	C	C	Y	C	C	Y	C	C	Y	T	T	T	C	C	C	T	C	Y	T	C	Y	T	C	Y	Y	C	T	T	C	C	Y	C	C	Y	Y	C	Y	C	Y	C	T	T	C
NC_058137.1_1292781_T_A	T	W	T	W	W	T	T	T	W	T	T	W	T	T	W	A	A	A	T	T	T	A	T	W	A	T	W	A	T	W	W	T	A	W	T	T	W	T	T	W	W	T	W	T	W	T	A	A	T
NC_058137.1_1331330_G_A	R	A	R	A	R	G	R	R	A	R	R	A	R	R	A	A	A	A	R	R	R	A	R	A	A	G	R	A	R	R	A	A	A	R	G	G	R	A	G	A	R	A	A	R	R	R	A	A	R
NC_058137.1_1398576_T_C	C	C	C	Y	C	Y	N	C	C	C	Y	C	C	C	Y	Y	Y	T	C	C	C	Y	Y	C	T	T	T	C	C	Y	C	C	T	T	C	Y	C	C	C	Y	C	C	C	C	C	C	Y	Y	C
NC_058137.1_1407055_C_T	Y	Y	Y	Y	Y	C	Y	Y	Y	Y	Y	Y	Y	Y	Y	C	C	C	T	Y	Y	C	C	Y	C	C	C	C	Y	C	Y	T	C	C	C	C	C	T	C	Y	C	T	Y	Y	C	C	C	C	Y
NC_058137.1_1426777_C_T	Y	T	Y	Y	Y	C	Y	Y	T	Y	Y	Y	Y	C	Y	C	C	C	T	Y	Y	C	C	Y	C	C	C	C	Y	C	Y	T	C	C	C	C	C	T	C	Y	C	T	T	Y	C	Y	Y	Y	Y
NC_058137.1_1442402_G_A	R	A	G	G	A	G	R	R	R	R	R	R	G	G	G	G	G	G	R	R	R	G	G	G	G	G	G	G	G	G	G	G	G	G	G	G	G	R	G	R	G	A	R	R	G	R	R	R	R
NC_058137.1_1454289_T_C	C	C	C	C	C	T	Y	C	C	C	Y	C	C	Y	C	C	Y	Y	C	C	C	C	Y	C	C	T	Y	Y	C	Y	C	C	C	C	C	Y	C	C	C	C	Y	C	C	C	T	C	C	C	C
NC_058137.1_1454358_A_T	A	A	W	W	A	A	W	W	W	N	A	A	W	A	W	A	A	A	W	A	A	A	A	W	A	A	A	A	W	A	W	T	A	A	A	A	A	T	A	A	A	W	W	W	A	A	A	A	A
NC_058137.1_1461516_A_G	R	G	R	R	R	A	R	R	G	R	R	R	R	A	R	A	A	A	G	R	R	A	A	R	A	A	A	A	R	A	R	G	A	A	A	A	A	G	A	R	A	G	G	R	A	R	R	R	R
NC_058137.1_1463016_T_C	Y	C	Y	Y	Y	T	Y	Y	C	Y	Y	Y	Y	T	Y	T	T	T	C	Y	Y	T	T	Y	T	T	T	T	Y	T	Y	C	T	T	T	T	T	Y	T	Y	T	Y	C	T	T	Y	Y	Y	Y
NC_058137.1_1464515_C_G	S	G	S	S	S	C	S	S	G	S	S	S	S	C	S	S	C	C	G	S	S	C	C	S	S	C	C	S	S	C	S	G	C	C	C	C	C	G	C	S	S	G	G	S	S	S	G	S	S
NC_058137.1_1472834_C_T	Y	T	Y	Y	Y	C	Y	T	T	Y	Y	Y	Y	Y	Y	Y	Y	C	T	Y	Y	C	C	Y	C	C	C	C	Y	C	Y	Y	C	C	C	C	C	T	C	Y	C	T	T	Y	Y	Y	T	Y	Y
NC_058137.1_1472921_A_T	A	A	A	A	A	A	A	W	A	A	A	A	A	W	A	W	W	A	A	A	A	A	A	A	A	A	A	A	A	A	A	A	A	A	A	A	A	A	A	A	A	A	A	A	W	A	W	A	A
NC_058137.1_1472935_A_G	A	A	A	A	A	A	A	R	A	A	A	A	A	R	A	R	R	A	A	A	A	A	A	A	A	A	A	A	A	A	A	A	A	A	A	A	A	A	A	A	A	A	A	A	R	A	R	A	A
NC_058137.1_1473208_T_A	W	A	W	W	W	T	W	W	A	W	W	W	W	T	W	T	T	T	A	W	W	T	T	W	T	T	T	T	W	T	W	W	T	T	T	T	T	A	T	W	T	A	A	W	T	W	W	W	W
NC_058137.1_1473655_C_A	M	A	M	M	M	C	M	M	A	M	M	M	M	C	M	C	C	C	A	M	M	C	C	M	C	C	C	C	M	C	M	M	C	C	C	C	C	A	C	M	C	A	A	M	C	M	M	M	M
NC_058137.1_1488591_C_T	Y	Y	C	C	Y	C	C	Y	C	Y	Y	Y	C	C	C	C	C	C	Y	Y	Y	C	C	C	C	C	C	C	C	C	C	C	C	N	C	C	C	T	C	Y	C	T	C	Y	C	Y	C	C	Y
NC_058137.1_1488743_A_T	W	W	A	A	A	A	A	W	A	A	W	W	A	W	A	A	W	A	W	W	W	A	A	A	A	A	A	A	A	A	A	A	A	A	A	A	A	T	A	W	A	T	A	W	W	W	A	A	W
NC_058137.1_1491029_A_G	R	R	A	A	R	A	A	R	A	R	R	R	A	A	A	A	A	A	R	R	R	A	A	A	A	A	A	A	A	A	A	A	A	N	A	A	A	G	A	R	A	R	A	R	A	R	A	A	R
NC_058137.1_1514253_A_G	R	G	R	G	R	R	R	R	G	R	R	G	R	A	G	G	R	R	G	R	R	R	R	G	G	A	R	G	R	A	G	G	A	R	A	A	R	G	A	G	A	G	G	R	A	R	G	G	R
NC_058137.1_1514645_T_G	K	G	K	G	K	K	K	K	G	K	K	G	K	T	G	G	K	K	G	K	K	K	K	G	G	T	K	G	K	T	G	G	T	K	T	T	K	G	T	G	T	G	G	K	T	K	G	G	K
NC_058137.1_1528317_C_A	C	C	C	C	C	C	N	C	M	C	C	C	M	C	A	M	C	C	M	C	C	C	C	M	M	C	M	C	M	C	M	M	C	C	C	C	C	C	C	C	C	C	M	C	C	C	M	C	C
NC_058137.1_1530998_G_A	R	G	R	G	R	G	G	G	G	N	G	G	R	R	G	G	R	G	G	R	R	R	G	G	G	G	G	G	R	G	R	G	G	N	A	R	R	G	A	G	A	G	G	R	R	R	G	G	R
NC_058137.1_1540238_C_G	S	G	C	C	S	C	S	S	S	S	S	S	C	C	C	S	C	C	S	S	S	C	S	S	C	C	C	C	C	C	C	C	C	N	C	C	S	G	C	S	C	S	S	S	C	S	S	S	S
NC_058137.1_1547854_C_T	Y	T	C	C	T	C	Y	Y	Y	Y	Y	Y	C	C	C	Y	C	C	Y	Y	Y	C	Y	Y	C	C	C	C	C	C	C	C	C	C	C	C	Y	T	C	Y	C	Y	Y	Y	C	Y	Y	Y	Y
NC_058137.1_1561363_C_T	Y	Y	C	C	Y	C	Y	Y	C	Y	Y	Y	C	C	C	T	C	C	Y	Y	Y	C	C	Y	C	C	C	C	C	C	C	C	C	C	C	C	Y	T	C	Y	C	T	C	Y	C	Y	Y	C	Y
NC_058137.1_1561397_T_A	W	W	T	T	W	T	W	W	T	W	W	W	T	T	T	A	T	T	W	W	W	T	T	W	T	T	T	T	T	T	T	T	T	T	T	T	W	A	T	W	T	A	T	W	T	W	W	T	W
NC_058137.1_1577808_C_T	C	C	Y	C	C	Y	Y	C	Y	C	Y	C	Y	C	T	C	C	T	Y	C	C	C	Y	Y	C	T	T	C	Y	T	Y	T	C	C	C	Y	C	C	C	C	C	C	Y	C	C	C	C	C	C
NC_058137.1_1578742_A_T	A	W	A	W	N	A	A	A	W	W	A	A	A	A	A	A	A	A	A	A	A	A	A	A	A	A	A	A	A	A	A	A	A	A	A	A	A	A	A	A	A	A	W	A	A	A	W	W	A
NC_058137.1_1596982_T_G	G	G	K	K	G	T	K	K	K	G	K	G	K	G	T	G	K	T	K	G	G	K	T	K	T	T	T	K	K	T	T	T	G	T	G	K	G	G	G	K	G	G	K	G	G	G	G	K	G
NC_058137.1_1597002_G_C	C	C	S	S	C	G	S	S	S	C	S	C	S	C	G	C	S	G	S	C	C	S	G	S	G	G	G	S	S	G	G	G	C	G	C	S	C	C	C	S	C	C	S	C	C	C	C	S	C
NC_058137.1_1597055_G_C	S	G	G	S	S	G	S	S	S	S	S	C	G	G	G	C	G	G	S	S	S	G	G	S	G	G	G	S	G	G	G	G	G	G	G	G	S	C	G	S	G	C	S	S	G	S	C	S	N
NC_058137.1_1597682_C_A	M	A	C	M	M	C	M	M	M	M	M	A	C	C	C	A	C	C	M	M	M	C	C	M	C	C	C	M	C	C	C	C	C	C	C	C	M	A	C	M	C	A	M	M	C	M	A	M	M
NC_058137.1_1597707_G_T	K	T	G	K	K	G	K	K	K	K	K	T	G	G	G	T	G	G	K	K	K	G	G	K	G	G	G	K	G	G	G	G	G	G	G	G	K	T	G	K	G	T	K	K	G	K	T	K	K
NC_058137.1_1597993_T_A	W	A	T	W	W	T	W	W	W	W	W	A	T	T	T	A	T	T	W	W	W	T	T	W	T	T	T	W	T	T	T	T	T	T	T	T	W	A	T	W	T	A	W	W	T	W	A	W	W
NC_058137.1_1599672_T_C	Y	C	T	Y	C	T	Y	Y	Y	Y	Y	C	T	T	T	C	T	T	Y	Y	Y	T	T	Y	T	T	T	Y	T	T	T	T	T	T	T	T	Y	C	T	Y	T	C	Y	Y	T	Y	C	Y	Y
NC_058137.1_1600214_G_T	T	T	K	K	T	G	K	K	K	T	K	T	K	T	G	T	K	G	K	T	T	K	G	K	G	G	G	K	K	G	G	G	T	G	T	K	T	T	T	K	T	T	K	T	T	T	T	K	T
NC_058137.1_1600449_T_G	K	T	K	T	K	T	T	T	T	T	T	T	K	K	T	T	K	T	T	K	K	T	T	T	T	T	T	T	K	T	T	T	T	T	G	K	K	T	G	T	G	T	T	K	G	K	T	T	K
NC_058137.1_1600493_T_C	Y	T	Y	T	N	T	T	N	T	Y	T	T	Y	C	T	T	Y	T	T	Y	Y	Y	T	T	T	T	T	T	Y	T	T	T	C	T	C	Y	Y	T	C	T	C	T	T	Y	C	Y	T	T	Y
NC_058137.1_1600501_T_C	C	C	Y	Y	C	T	Y	Y	Y	C	Y	C	Y	C	T	C	Y	T	Y	C	C	Y	T	Y	T	T	T	Y	Y	T	T	T	C	T	C	Y	C	C	C	Y	C	C	Y	C	C	C	C	Y	C
NC_058137.1_1602283_G_T	K	T	G	K	K	G	K	N	K	K	K	T	G	G	G	T	G	G	K	K	K	G	G	K	G	G	G	K	G	G	G	G	G	G	G	G	K	T	G	K	G	T	K	K	G	K	T	K	K
NC_058137.1_1602789_C_A	M	A	C	M	M	C	M	M	M	M	M	A	C	C	C	A	C	C	M	M	M	C	C	M	C	C	C	M	C	C	C	C	C	C	C	C	M	A	C	M	C	A	M	M	C	M	A	M	M
NC_058137.1_1614715_G_T	K	T	G	K	K	G	K	K	K	K	K	T	G	G	G	T	G	G	K	K	K	G	G	K	G	G	G	K	G	G	G	G	G	N	G	G	K	K	G	K	G	T	K	K	G	K	T	K	K
NC_058137.1_1617253_T_C	C	C	C	Y	C	Y	Y	C	C	C	Y	C	C	C	Y	C	Y	C	C	C	C	Y	Y	C	Y	T	T	C	C	T	Y	Y	C	T	C	Y	Y	C	C	Y	C	C	C	C	C	C	C	Y	C
NC_058137.1_1622143_G_A	R	A	G	R	R	G	R	R	R	R	R	A	G	G	G	A	G	G	R	R	R	G	G	R	G	G	G	R	G	G	G	G	G	G	G	G	R	R	G	R	G	A	R	R	G	R	A	R	R
NC_058137.1_1623524_G_A	R	A	G	R	A	G	R	R	R	A	R	A	G	G	G	A	G	G	R	R	R	G	G	R	G	G	G	R	G	G	G	G	G	G	G	G	R	R	G	R	G	A	R	R	G	R	A	R	R
NC_058137.1_1635707_C_T	Y	Y	C	C	Y	C	Y	Y	C	Y	Y	Y	C	C	C	T	C	C	Y	Y	Y	C	C	Y	C	C	C	C	C	C	C	C	C	N	C	C	Y	C	C	Y	C	Y	C	Y	C	Y	Y	C	Y
NC_058137.1_1635799_G_A	A	A	R	R	A	G	R	R	R	A	R	A	R	A	G	A	R	G	R	A	A	R	G	R	R	G	G	R	R	G	G	G	A	N	A	R	A	R	A	A	A	A	R	A	A	A	A	A	A
NC_058137.1_1641651_G_T	T	K	K	G	K	G	K	K	G	K	K	K	K	K	G	T	G	G	K	T	T	G	G	K	G	G	G	G	K	G	G	G	G	N	T	K	T	G	T	K	T	K	G	T	T	T	K	G	T
NC_058137.1_1641656_T_C	C	Y	Y	T	Y	T	Y	Y	T	Y	Y	Y	Y	Y	T	C	T	T	Y	C	C	T	T	Y	T	T	T	T	Y	T	T	T	T	N	C	Y	C	T	C	Y	C	Y	T	C	C	C	Y	T	C
NC_058137.1_1642072_T_A	A	A	W	A	A	T	W	W	W	A	W	A	W	A	T	A	W	A	W	A	A	W	T	W	W	T	T	W	W	T	T	T	A	A	A	W	A	W	A	A	A	A	W	A	A	A	A	A	A
NC_058137.1_1642097_C_G	G	G	G	G	G	C	S	G	G	G	S	G	G	G	G	G	S	G	G	G	G	S	C	G	G	C	S	S	G	S	S	S	G	G	G	S	G	G	G	G	G	G	G	G	G	G	G	G	G
NC_058137.1_1645571_A_T	T	T	T	W	T	A	W	T	T	T	W	T	T	T	T	T	W	T	T	T	T	W	A	T	T	A	W	W	T	W	W	W	T	T	T	W	T	T	T	T	T	T	T	T	T	T	T	T	T
NC_058137.1_1660417_T_C	C	C	Y	Y	C	T	Y	Y	Y	Y	Y	C	Y	Y	T	C	Y	T	Y	C	C	T	T	Y	T	T	T	Y	Y	T	T	T	T	N	C	Y	C	Y	C	Y	C	C	Y	C	Y	C	C	Y	C
NC_058137.1_1660424_G_T	T	T	K	K	T	G	K	K	K	K	K	K	K	K	G	T	K	G	K	T	T	G	G	K	G	G	G	K	K	G	G	G	G	N	T	K	T	K	T	K	T	T	K	T	K	T	T	K	T
NC_058137.1_1665540_T_G	K	G	T	K	K	T	K	K	K	K	K	G	T	T	T	G	T	T	K	K	K	T	T	K	T	T	T	K	T	T	T	T	T	T	T	T	K	K	T	K	T	G	K	K	T	K	G	K	K
NC_058137.1_1671871_T_G	G	G	K	K	G	T	K	K	K	G	K	G	K	G	T	G	K	T	K	G	G	K	T	K	T	T	T	K	K	T	T	T	G	N	G	K	G	T	G	K	G	G	K	G	G	G	G	K	G
NC_058137.1_1671881_A_C	M	A	M	A	M	A	A	A	A	M	A	A	M	C	A	A	M	A	A	M	M	M	A	A	A	A	A	A	M	A	A	A	C	N	C	M	M	A	C	A	C	A	A	M	C	M	A	A	M
NC_058137.1_1672114_A_G	R	A	R	A	R	A	A	A	A	A	A	A	R	R	A	A	A	A	A	R	R	A	A	A	A	A	A	A	R	A	A	A	A	A	G	R	R	A	G	A	G	A	A	R	R	R	A	A	R
NC_058137.1_1672122_T_C	Y	C	T	Y	Y	T	Y	Y	Y	Y	Y	C	T	T	T	C	T	T	Y	Y	Y	T	T	Y	T	T	T	Y	T	T	T	T	T	T	T	T	Y	T	T	Y	T	C	Y	Y	T	Y	C	Y	Y
NC_058137.1_1672135_T_A	W	A	W	A	W	W	A	A	A	W	A	A	W	T	A	A	T	A	A	W	W	T	W	A	W	A	A	W	W	A	W	W	T	A	T	W	W	W	T	A	T	A	A	W	T	W	A	A	W
NC_058137.1_1672152_A_C	C	C	M	M	C	M	M	M	M	C	M	C	M	C	A	C	C	A	M	C	C	C	M	M	M	A	A	C	M	A	M	M	C	A	C	M	C	M	C	M	C	C	M	C	C	C	C	M	C
NC_058137.1_1691981_T_C	C	C	C	Y	C	T	Y	C	C	C	Y	C	C	C	C	C	Y	C	C	C	C	Y	T	C	Y	T	Y	Y	C	Y	Y	Y	C	C	C	Y	C	C	C	C	C	C	C	C	C	C	C	C	C
NC_058137.1_1694711_T_C	Y	C	T	Y	Y	T	Y	Y	Y	Y	Y	C	T	T	T	C	T	T	Y	Y	Y	T	T	Y	T	T	T	Y	T	T	T	T	T	T	T	T	Y	Y	T	Y	T	C	Y	Y	T	Y	C	Y	Y
NC_058137.1_1695210_A_G	A	A	R	A	A	A	R	R	R	A	A	A	R	A	G	A	A	G	R	A	A	A	A	R	R	A	R	A	R	R	R	R	A	G	A	A	A	R	A	R	A	A	R	A	A	A	A	R	A
NC_058137.1_1695214_A_G	R	R	A	R	R	A	R	R	A	R	R	G	A	A	A	G	A	A	R	R	R	A	A	R	A	A	A	R	A	A	A	A	A	A	A	A	R	A	A	R	A	G	A	R	A	R	R	A	R
NC_058137.1_1695787_C_T	T	T	T	Y	T	C	Y	T	T	T	Y	T	T	T	T	T	Y	T	T	T	T	Y	C	T	Y	C	Y	Y	T	Y	Y	Y	T	T	T	Y	T	T	T	T	T	T	T	T	T	T	T	T	T
NC_058137.1_1695871_A_T	W	A	W	A	W	A	A	A	A	W	A	A	W	T	A	A	W	A	A	W	W	W	A	A	A	A	A	A	W	A	A	A	T	A	T	W	W	A	T	A	T	A	A	W	T	W	A	A	W
NC_058137.1_1698390_A_G	A	A	R	A	A	A	N	R	R	A	A	A	R	A	G	A	A	R	R	A	A	A	A	R	A	A	R	A	R	R	R	R	A	N	A	A	A	R	A	A	A	A	R	A	A	A	A	A	A
NC_058137.1_1698427_C_G	S	G	C	S	S	C	S	S	S	S	S	G	C	C	C	G	C	S	S	S	S	C	C	S	S	C	C	S	C	C	C	C	C	N	C	C	S	S	C	G	C	G	S	S	C	S	G	G	S
NC_058137.1_1698475_T_A	W	T	W	T	N	T	T	T	T	T	T	T	W	W	T	T	T	T	T	W	W	T	T	T	T	T	T	T	W	T	T	T	T	T	A	W	W	T	A	T	A	T	T	W	W	W	T	T	W
NC_058137.1_1698489_T_C	Y	C	T	Y	Y	T	N	Y	Y	Y	Y	C	T	T	T	C	T	Y	Y	Y	Y	T	T	Y	Y	T	T	Y	T	T	T	T	T	Y	T	T	Y	Y	T	C	T	C	Y	Y	T	Y	C	C	Y
NC_058137.1_1698510_C_T	Y	C	T	C	N	C	N	Y	Y	C	C	C	T	Y	T	C	C	Y	Y	Y	Y	C	C	Y	C	C	Y	C	T	Y	Y	Y	C	Y	T	Y	Y	Y	T	C	T	C	Y	Y	Y	Y	C	C	Y
NC_058137.1_1698524_T_C	C	C	C	Y	C	T	Y	C	C	Y	Y	C	C	Y	C	C	T	C	C	C	C	T	T	C	Y	T	Y	Y	C	Y	Y	Y	T	C	C	Y	C	C	C	C	C	C	C	C	Y	C	C	C	C
NC_058137.1_1703793_A_G	R	A	R	R	R	R	A	R	A	R	A	A	R	G	A	A	G	A	A	R	R	G	R	A	R	A	A	R	R	A	R	R	G	A	G	R	R	A	G	A	G	A	A	R	G	R	A	A	G
NC_058137.1_1704898_C_T	C	C	C	Y	C	Y	C	Y	C	Y	C	C	C	Y	C	C	T	C	C	C	C	T	Y	C	Y	C	C	Y	C	C	Y	Y	T	C	C	C	C	C	C	C	C	C	C	C	Y	C	C	C	C
NC_058137.1_1721334_C_T	Y	C	Y	C	N	C	C	C	C	C	C	C	Y	Y	C	C	C	C	C	Y	Y	C	C	C	C	C	C	C	Y	C	C	C	C	C	T	Y	Y	C	T	C	T	C	C	Y	Y	Y	C	C	Y
NC_058137.1_1721341_C_G	C	C	S	C	C	S	S	S	S	C	S	C	S	C	S	C	C	S	S	C	C	C	S	S	C	G	S	C	S	G	S	S	C	S	C	S	C	S	C	C	C	C	S	C	C	C	C	C	C
NC_058137.1_1721346_G_A	R	G	R	G	R	G	G	G	G	G	G	G	R	R	G	G	G	G	G	R	R	G	G	G	G	G	G	G	R	G	G	G	G	G	A	R	R	G	A	G	A	G	G	R	R	R	G	G	R
NC_058137.1_1721374_A_T	W	A	W	A	N	A	A	A	A	A	A	A	W	W	A	A	A	A	A	W	W	A	A	A	A	A	A	A	W	A	A	A	A	A	T	W	W	A	T	A	T	A	A	W	W	W	A	A	W
NC_058137.1_1721438_G_A	A	A	R	R	A	G	R	R	R	A	R	A	R	A	R	A	A	G	R	A	A	A	G	R	A	G	R	R	R	G	R	R	A	R	A	R	A	R	A	A	A	A	R	A	A	A	A	A	A
NC_058137.1_1723801_C_G	G	G	S	S	G	C	S	S	S	G	S	G	S	G	S	G	G	C	S	G	G	G	C	S	G	C	S	S	S	C	S	S	G	S	G	S	G	S	G	G	G	G	S	G	G	G	G	G	G
NC_058137.1_1726435_G_A	R	A	G	R	A	G	N	R	R	R	R	A	G	G	R	A	G	G	R	R	R	G	G	R	G	G	R	R	G	G	G	G	G	G	G	G	R	R	G	R	G	A	R	R	G	R	A	R	R
NC_058137.1_1727472_A_T	A	A	W	A	A	A	W	W	W	A	A	A	W	A	W	A	A	T	W	A	A	A	A	W	A	A	A	A	W	W	W	W	A	W	A	A	A	W	A	A	A	A	W	A	A	A	A	A	A
NC_058137.1_1731686_G_C	S	C	G	S	C	G	S	S	S	S	S	C	G	G	S	C	G	G	S	S	S	G	G	S	G	G	S	S	G	G	G	G	G	N	G	G	S	S	G	S	G	C	S	S	G	S	C	S	N
NC_058137.1_1732536_G_C	C	C	C	C	C	G	S	C	C	C	S	C	C	C	C	C	C	C	C	C	C	C	G	C	C	G	S	S	C	N	C	C	C	C	C	S	C	C	C	C	C	C	C	C	C	C	C	C	S
NC_058137.1_1746256_C_A	M	A	C	M	M	C	M	M	M	M	M	A	C	C	M	A	C	C	M	M	M	C	C	M	C	C	M	M	C	C	C	C	C	M	C	C	M	M	C	M	C	A	M	M	C	M	A	M	M
NC_058137.1_1746867_A_C	M	C	A	M	M	A	M	M	M	M	M	C	A	A	M	C	A	A	M	M	M	A	A	M	A	A	M	M	A	A	A	A	A	M	A	A	M	M	A	M	A	C	M	M	A	M	C	M	M
NC_058137.1_1746872_G_A	R	A	G	R	R	G	R	R	R	R	R	A	G	G	R	A	G	G	R	R	R	G	G	R	G	G	R	R	G	G	G	G	G	R	G	G	R	R	G	R	G	A	R	R	G	R	A	R	R
NC_058137.1_1747039_G_A	R	A	G	R	R	G	R	R	R	R	R	A	G	G	R	A	G	G	R	R	R	G	G	R	G	G	R	R	G	G	G	G	G	R	G	G	R	R	G	R	G	A	R	R	G	R	A	R	R
NC_058137.1_1747063_C_G	S	G	C	S	S	C	S	S	S	S	S	G	C	C	S	G	C	C	S	S	S	C	C	S	C	C	S	S	C	C	C	C	C	S	C	C	S	S	C	S	C	G	S	S	C	S	G	S	S
NC_058137.1_1747969_T_C	Y	C	T	Y	Y	T	Y	T	Y	Y	Y	C	T	T	Y	C	T	T	Y	Y	Y	T	T	Y	T	T	Y	Y	T	T	T	T	T	N	T	T	Y	Y	T	Y	T	C	Y	Y	T	Y	C	Y	Y
NC_058137.1_1747972_C_A	M	A	C	M	M	C	M	C	M	A	M	A	C	C	M	A	C	C	M	M	M	C	C	M	C	C	M	M	C	C	C	C	C	N	C	C	M	M	C	M	C	A	M	M	C	M	A	M	M
NC_058137.1_1751404_G_A	R	A	G	R	R	G	R	R	R	R	R	A	G	G	R	A	G	G	R	R	R	G	G	R	G	G	R	R	G	G	G	G	G	G	G	G	R	R	G	R	G	A	R	R	G	R	A	R	R
NC_058137.1_1751580_A_G	G	G	R	R	G	R	R	A	R	G	G	G	R	G	R	G	G	R	R	G	G	G	R	R	G	G	G	R	R	R	R	G	G	R	G	G	G	R	G	G	G	G	R	G	G	G	G	G	G
NC_058137.1_1759350_G_C	G	G	S	G	G	G	G	G	G	G	G	G	G	S	G	G	G	G	G	G	S	G	G	G	G	G	G	G	G	G	G	G	G	G	S	S	S	G	S	G	C	G	G	G	S	S	G	G	G
NC_058137.1_1764352_C_T	Y	T	C	Y	T	C	Y	Y	Y	T	Y	T	C	C	Y	T	C	C	Y	Y	Y	C	C	Y	C	C	Y	Y	C	C	C	C	C	N	C	C	Y	Y	C	Y	C	T	Y	Y	C	Y	T	Y	Y
NC_058137.1_1766790_A_T	W	T	A	W	W	A	W	W	W	N	W	T	A	A	W	T	A	A	W	W	W	A	A	W	A	A	W	W	A	A	A	A	A	A	A	A	W	W	A	W	A	T	W	W	A	W	T	W	W
NC_058137.1_1766795_G_C	S	C	G	C	S	G	S	S	S	S	S	C	G	G	S	C	G	G	S	S	S	G	G	S	G	G	S	S	G	G	G	G	G	S	G	G	S	S	G	S	G	C	S	S	G	S	C	S	S
NC_058137.1_1766830_A_C	M	C	A	M	M	A	M	N	M	M	M	C	A	A	M	C	A	A	M	M	M	A	A	M	A	A	M	M	A	A	A	A	A	N	A	A	M	M	A	M	A	C	M	M	A	M	C	M	M
NC_058137.1_1766962_C_T	T	T	T	T	T	Y	Y	T	T	T	Y	T	T	T	T	T	T	T	T	T	T	T	Y	T	Y	C	Y	T	T	N	T	T	T	N	T	Y	T	T	T	Y	T	T	T	T	T	T	T	Y	T
NC_058137.1_1769177_T_C	Y	C	T	Y	Y	Y	Y	T	Y	Y	C	C	T	T	Y	C	T	T	Y	Y	Y	T	Y	Y	Y	C	C	Y	T	Y	T	T	T	Y	T	Y	Y	Y	T	C	T	C	Y	Y	T	Y	C	C	Y
NC_058137.1_1773442_G_C	C	C	S	C	C	G	S	S	S	C	S	C	S	C	G	C	G	G	S	C	C	G	G	S	G	G	G	S	S	G	G	G	C	G	C	S	C	S	C	S	C	C	S	C	S	C	C	S	C
NC_058137.1_1778550_G_A	R	A	G	G	R	G	R	G	R	R	R	A	G	G	G	R	G	G	R	R	R	G	G	G	G	G	G	R	G	G	G	G	G	G	G	G	G	G	G	R	G	A	R	G	G	R	A	R	N
NC_058137.1_1779650_G_C	S	C	G	G	C	G	S	G	S	S	S	C	G	G	G	S	G	G	S	S	S	G	G	G	G	G	G	S	G	G	G	G	G	N	G	G	G	G	G	S	G	C	S	G	G	S	C	S	S
NC_058137.1_1783113_C_T	Y	T	Y	Y	T	C	Y	Y	Y	Y	Y	T	C	T	C	T	T	C	Y	Y	T	T	C	Y	T	C	C	Y	C	C	Y	Y	T	T	Y	Y	T	C	Y	T	T	T	Y	Y	T	T	T	T	T
NC_058137.1_1785427_T_C	Y	C	Y	C	C	T	Y	Y	Y	C	Y	C	T	C	T	C	C	T	Y	Y	C	C	Y	Y	Y	T	T	Y	T	T	Y	Y	C	T	Y	Y	C	Y	Y	Y	C	C	Y	Y	C	C	C	Y	C
NC_058137.1_1787274_A_G	R	G	A	R	R	A	R	R	R	R	R	G	A	A	A	G	A	A	R	R	R	A	A	R	A	A	A	R	A	A	A	A	A	A	A	A	R	R	A	R	A	G	R	R	A	R	G	R	N
NC_058137.1_1787302_A_C	M	C	A	A	M	A	M	M	M	N	M	C	A	A	A	C	A	A	M	M	M	A	A	M	A	A	A	M	A	A	A	A	A	A	A	A	M	A	A	M	A	C	M	M	A	M	C	M	M
NC_058137.1_1792371_G_C	S	C	G	S	S	G	S	G	S	S	G	C	G	G	G	S	G	G	S	S	S	G	G	G	G	G	G	S	G	G	G	G	G	G	G	G	G	G	G	S	G	S	S	S	G	G	C	N	S
NC_058137.1_1797653_C_T	T	T	Y	T	Y	C	Y	T	T	T	Y	T	T	C	Y	T	T	T	T	T	Y	T	Y	T	Y	C	C	Y	T	Y	T	T	C	C	Y	C	Y	T	Y	Y	C	T	T	T	C	Y	T	Y	Y
NC_058137.1_1797659_C_T	Y	Y	C	C	Y	C	C	Y	C	Y	C	T	C	C	C	Y	C	C	Y	Y	Y	C	C	C	C	C	C	Y	C	C	C	C	C	C	C	C	C	Y	C	Y	C	Y	C	C	C	C	Y	C	Y
NC_058137.1_1798572_A_G	A	A	N	A	A	A	R	R	R	A	A	A	R	A	R	A	A	G	R	A	A	A	A	R	A	A	A	A	R	R	R	R	A	A	A	A	A	R	A	A	A	A	R	A	A	A	A	A	A
NC_058137.1_1798696_C_G	G	G	G	G	G	C	S	G	G	G	S	G	G	G	S	G	G	G	G	G	G	G	S	G	S	C	C	S	G	S	G	G	G	C	G	S	G	G	G	S	G	G	G	G	S	G	G	S	G
NC_058137.1_1799404_G_A	G	R	G	G	R	G	G	G	R	G	G	G	G	G	G	R	G	G	G	G	G	G	G	G	G	G	G	G	G	G	G	G	N	G	G	G	G	G	G	G	G	G	R	G	G	G	A	R	G
NC_058137.1_1810053_G_A	G	G	R	G	G	G	N	R	R	G	G	G	R	G	R	G	G	A	R	G	G	G	G	R	R	G	G	G	R	R	R	R	G	A	G	G	G	R	G	R	G	G	R	G	G	G	G	R	G
NC_058137.1_1812463_T_C	Y	Y	T	Y	Y	T	Y	T	T	Y	Y	C	T	T	T	Y	T	T	Y	Y	Y	T	T	Y	T	T	T	Y	T	T	T	T	T	T	T	T	Y	T	T	Y	T	C	T	Y	T	Y	T	T	Y
NC_058137.1_1813777_G_A	R	R	G	R	R	G	R	G	G	R	R	A	G	G	G	R	G	G	R	R	R	G	G	R	G	G	G	R	G	G	G	G	G	G	G	G	R	G	G	R	G	A	G	R	G	R	G	G	R
NC_058137.1_1814025_A_G	R	R	A	R	R	A	R	A	A	R	R	G	A	A	A	R	A	A	R	R	R	A	A	R	A	A	A	R	A	A	A	A	A	N	A	A	R	A	A	R	A	G	A	R	A	R	A	A	R
NC_058137.1_1822512_G_T	T	T	T	T	T	G	N	T	T	T	K	T	T	K	K	T	T	T	T	T	T	T	K	T	K	G	G	K	T	K	T	T	G	G	T	K	T	T	T	K	T	T	T	T	K	T	T	K	T
NC_058137.1_1822516_T_A	A	A	A	A	A	T	N	A	A	A	W	A	A	W	W	A	A	A	A	A	A	A	W	A	W	T	T	W	A	W	A	A	T	T	A	W	A	A	A	W	A	A	A	A	W	A	A	W	A
NC_058137.1_1822647_T_A	T	W	T	T	W	T	T	T	W	T	T	T	T	T	T	W	T	T	T	T	T	T	T	T	T	T	T	T	T	T	T	T	T	T	T	T	T	T	T	T	T	T	W	T	T	T	A	W	T
NC_058137.1_1822653_C_T	Y	Y	T	T	Y	C	N	T	T	Y	Y	C	T	Y	Y	T	T	T	Y	Y	Y	T	Y	T	T	C	C	C	T	Y	T	T	C	T	T	Y	T	T	T	Y	T	Y	T	T	Y	T	T	T	Y
NC_058137.1_1822677_C_T	C	C	Y	C	C	C	N	T	Y	C	C	C	Y	Y	Y	C	C	T	Y	C	Y	C	C	Y	C	C	C	C	Y	N	Y	Y	C	C	Y	Y	Y	Y	Y	C	T	C	Y	C	Y	Y	C	C	Y
NC_058137.1_1824282_C_A	C	M	C	C	M	C	C	C	M	C	C	C	C	C	C	M	C	C	C	C	C	C	C	C	C	C	C	C	C	C	C	C	C	C	C	C	C	C	C	C	C	C	M	C	C	C	A	M	N
NC_058137.1_1830215_T_C	T	Y	T	T	Y	Y	Y	T	Y	T	Y	T	T	T	T	Y	T	T	T	T	T	T	Y	T	T	C	Y	T	T	Y	T	T	T	T	T	Y	T	T	T	T	T	T	Y	T	T	T	C	Y	T
NC_058137.1_1830259_G_A	R	G	R	R	G	G	G	G	G	R	G	G	R	G	G	G	A	G	G	R	G	A	R	G	R	G	G	G	R	G	R	R	G	G	R	G	G	G	R	G	G	G	G	R	G	G	G	G	G
NC_058137.1_1830296_A_G	A	R	A	A	R	R	R	A	R	A	R	A	A	A	A	R	A	A	A	A	A	A	R	A	A	G	R	A	A	R	A	A	A	A	A	R	A	A	A	A	A	A	R	A	A	A	G	R	A
NC_058137.1_1830360_T_C	Y	Y	T	T	Y	T	T	T	T	Y	T	C	T	T	T	T	T	T	Y	Y	Y	T	T	T	T	T	T	Y	T	T	T	T	T	T	T	T	T	T	T	Y	T	Y	T	T	T	T	T	T	Y
NC_058137.1_1835331_A_T	A	A	A	W	A	A	W	A	A	W	W	A	A	A	A	W	A	A	A	A	A	A	A	W	A	A	A	A	A	A	A	W	A	A	A	A	W	W	A	A	A	W	A	W	A	W	A	A	A
NC_058137.1_1835341_A_T	A	W	A	A	W	A	A	W	W	A	A	A	A	A	A	W	A	A	A	A	A	A	A	A	A	A	A	A	A	A	A	A	A	A	A	A	A	A	A	A	A	A	W	A	A	A	T	W	A
NC_058137.1_1835355_G_C	S	G	C	S	S	S	S	G	G	S	S	G	S	C	G	G	C	G	G	S	S	C	C	G	C	C	S	G	S	S	S	G	C	C	C	C	S	G	C	S	C	G	G	S	S	S	G	S	S
NC_058137.1_1835370_G_A	R	G	A	R	R	R	R	G	G	R	R	G	R	A	G	G	A	G	G	R	R	A	A	G	A	A	R	G	R	R	R	G	A	A	A	A	R	G	A	R	A	G	G	R	R	R	G	R	R
NC_058137.1_1836977_T_A	A	W	W	W	W	T	T	T	T	W	T	A	W	W	T	T	A	T	W	A	W	A	W	T	W	T	T	W	W	T	W	T	A	T	W	T	T	W	W	W	T	W	T	W	T	T	T	T	W
NC_058137.1_1837007_T_C	Y	Y	T	T	N	T	T	T	T	N	T	C	T	T	T	T	T	T	Y	Y	Y	T	T	T	T	T	T	Y	T	T	T	T	T	T	T	T	T	Y	T	Y	T	Y	T	T	T	T	T	T	Y
NC_058137.1_1841726_A_C	M	A	A	M	A	A	A	A	A	N	A	A	M	M	A	A	C	A	A	M	A	C	M	A	M	A	A	A	M	A	M	A	C	A	M	A	A	A	M	A	A	A	A	M	A	A	A	A	A
NC_058137.1_1844835_G_T	G	G	N	G	G	G	K	K	K	G	G	G	K	G	K	G	G	T	K	G	G	G	G	K	G	G	G	G	K	K	K	K	G	N	G	G	G	K	G	G	G	G	K	G	G	G	G	G	G
NC_058137.1_1844855_G_A	G	R	G	G	R	G	G	R	R	G	G	G	G	G	G	G	G	G	G	G	G	G	G	G	G	G	G	G	G	G	G	G	G	N	G	G	G	R	G	G	G	G	R	G	G	G	R	R	G
NC_058137.1_1850012_T_C	Y	C	T	T	Y	T	T	Y	Y	Y	T	C	T	T	T	T	T	T	Y	Y	Y	T	T	T	T	T	T	Y	T	T	T	T	T	T	T	T	T	T	T	Y	T	Y	Y	T	T	T	Y	Y	Y
NC_058137.1_1850147_A_G	R	G	A	A	R	A	A	R	R	R	A	R	A	A	A	A	A	A	R	R	R	A	A	A	A	A	A	R	A	A	A	A	A	A	A	A	A	A	A	R	A	R	R	A	A	A	R	R	R
NC_058137.1_1850161_T_G	K	G	T	T	K	T	T	K	K	N	T	K	T	T	T	T	T	T	K	K	K	T	T	T	T	T	T	K	T	T	T	T	T	T	T	T	T	T	T	K	T	K	K	T	T	T	K	K	K
NC_058137.1_1853337_G_T	K	G	K	K	G	G	G	G	G	G	G	G	K	K	G	G	T	G	G	K	G	T	K	G	K	G	G	G	K	G	K	G	T	N	K	G	G	G	K	G	G	G	G	K	G	G	G	G	G
NC_058137.1_1857553_T_C	C	Y	C	Y	Y	Y	Y	Y	Y	Y	Y	C	C	C	C	T	C	C	C	C	C	C	C	Y	C	C	C	Y	C	C	C	Y	C	C	C	C	Y	Y	C	C	C	Y	Y	Y	C	Y	T	Y	C
NC_058137.1_1859447_C_A	A	M	M	M	M	C	M	M	M	M	C	A	A	M	M	C	M	A	A	A	M	M	M	M	M	C	C	M	A	M	M	M	A	C	M	C	C	M	M	M	C	M	M	M	C	C	C	C	M
NC_058137.1_1864126_T_C	C	Y	C	Y	Y	Y	Y	Y	Y	Y	Y	C	C	C	C	T	C	C	C	C	C	C	C	Y	C	C	C	Y	C	C	C	Y	C	C	C	C	Y	Y	C	C	C	Y	Y	Y	C	Y	T	Y	C
NC_058137.1_1864200_G_A	A	R	A	R	R	R	R	R	R	R	R	A	A	A	A	G	A	A	A	A	A	A	A	R	A	A	A	R	A	A	A	R	A	N	A	A	R	R	A	A	A	R	R	R	A	R	G	R	A
NC_058137.1_1864251_A_T	T	W	T	W	W	W	W	W	W	W	W	T	T	T	T	A	T	T	T	T	T	T	T	W	T	T	T	W	T	T	T	W	T	T	T	T	W	W	T	T	T	W	W	W	T	W	A	W	T
NC_058137.1_1864488_C_A	C	C	M	C	C	C	M	M	M	C	C	C	M	C	M	C	C	A	M	C	C	C	C	M	C	C	C	C	M	M	M	M	C	N	C	C	C	M	C	C	C	C	M	C	C	C	C	C	C
NC_058137.1_1866717_G_T	K	K	G	G	G	G	G	G	G	G	G	T	G	G	G	G	G	G	K	K	K	G	G	G	G	G	G	K	G	G	G	G	G	G	G	G	G	G	G	K	G	K	G	G	G	G	G	G	K
NC_058137.1_1869196_C_G	S	S	C	C	N	C	C	C	C	S	C	G	C	C	C	C	C	C	S	S	S	C	C	C	C	C	C	S	C	C	C	C	C	C	C	C	C	C	C	S	C	S	C	C	C	C	C	C	S
NC_058137.1_1869203_C_T	Y	C	Y	Y	C	C	N	Y	Y	C	C	C	T	Y	Y	C	T	T	Y	Y	C	T	Y	Y	Y	C	C	C	T	Y	T	Y	T	Y	Y	C	C	Y	Y	C	C	C	Y	Y	C	C	C	C	C
NC_058137.1_1869208_T_C	Y	T	Y	T	T	T	T	T	T	T	T	T	Y	Y	T	T	Y	T	T	Y	T	T	T	T	T	T	T	T	Y	T	T	T	C	T	Y	T	T	T	Y	T	T	T	T	Y	T	T	T	T	T
NC_058137.1_1889902_G_C	S	G	S	S	G	G	S	S	S	S	G	G	C	G	S	G	C	C	S	S	G	C	S	S	S	G	G	G	C	S	C	S	C	G	S	G	G	S	S	G	G	G	S	S	G	G	G	G	G
NC_058137.1_1893256_A_G	R	R	A	R	R	A	R	R	A	R	A	G	A	A	A	A	A	A	R	R	R	A	A	A	A	A	A	R	A	A	A	R	A	A	A	A	A	A	A	R	A	R	A	A	A	A	A	A	R
NC_058137.1_1893259_C_G	S	C	G	S	C	S	N	S	S	S	S	C	G	G	G	C	G	G	S	S	S	G	G	S	G	G	G	C	G	G	G	S	G	G	G	G	S	S	G	S	G	C	S	S	G	S	C	S	S
NC_058137.1_1897973_A_G	R	R	A	R	R	A	R	R	A	R	A	G	A	A	A	A	A	A	R	R	R	A	A	A	A	A	A	R	A	A	A	R	A	A	A	A	A	A	A	R	A	R	A	A	A	A	A	A	R
NC_058137.1_1910601_T_C	C	Y	C	C	Y	Y	C	C	Y	C	C	C	C	C	C	C	C	C	C	C	C	C	C	C	C	C	C	Y	C	C	C	C	C	C	C	C	C	C	C	C	C	C	Y	C	C	C	Y	Y	C
NC_058137.1_1914164_G_T	K	G	T	K	N	G	K	K	K	G	G	G	T	K	K	G	T	T	K	K	K	T	K	K	K	G	G	G	T	K	T	K	G	K	T	K	K	K	T	G	T	G	K	K	K	K	G	G	K
NC_058137.1_1922509_T_G	K	T	G	K	T	T	T	K	K	T	T	T	G	K	K	T	T	K	K	K	K	K	K	K	K	T	T	T	G	K	K	T	G	K	G	K	K	K	G	T	G	T	K	K	G	K	T	T	N
NC_058137.1_1922519_A_T	W	A	T	W	A	A	A	W	W	A	A	A	T	W	W	A	A	W	W	W	W	W	W	W	W	A	A	A	T	W	W	A	T	W	T	W	W	W	T	A	T	A	W	W	T	W	A	A	W
NC_058137.1_1927344_G_T	K	G	T	K	N	K	K	K	K	K	K	G	T	T	T	G	T	T	K	K	K	T	K	K	T	T	T	G	T	T	T	K	T	T	T	T	K	K	T	K	T	G	K	K	T	K	G	K	N
NC_058137.1_1927351_C_T	C	C	Y	C	N	Y	Y	Y	Y	C	Y	C	Y	T	T	C	C	Y	Y	C	Y	C	Y	Y	Y	T	T	C	Y	T	Y	C	C	Y	Y	T	Y	Y	Y	Y	T	C	Y	C	Y	Y	C	Y	N
NC_058137.1_1927356_G_A	A	R	A	A	R	R	A	N	R	A	A	A	A	A	A	A	A	A	A	A	A	A	R	A	A	A	A	R	A	A	A	A	A	A	A	A	A	A	A	A	A	A	R	A	A	A	R	R	N
NC_058137.1_1931227_C_A	C	C	C	C	C	M	M	C	C	C	M	C	C	M	M	C	C	C	C	C	C	C	M	C	M	A	A	C	C	M	C	C	C	M	C	M	C	C	C	M	C	C	C	C	C	C	C	M	C
NC_058137.1_1931506_G_C	C	S	C	C	S	S	C	S	S	C	C	C	C	C	C	C	C	C	C	C	C	C	S	C	C	C	C	S	C	C	C	C	C	N	C	C	C	C	C	C	C	C	S	C	C	C	S	S	C
NC_058137.1_1931783_C_T	T	Y	T	T	Y	Y	T	Y	Y	T	T	T	T	T	T	T	T	T	T	T	T	T	Y	T	T	T	T	Y	T	T	T	T	T	N	T	T	T	T	T	T	T	T	Y	T	T	T	Y	Y	T
NC_058137.1_1935718_C_T	Y	C	Y	C	C	C	C	C	C	Y	C	C	Y	C	C	C	C	Y	C	Y	C	C	C	C	C	C	C	C	Y	C	C	Y	C	Y	Y	C	C	C	Y	C	C	C	C	Y	Y	C	C	C	C
NC_058137.1_1948225_T_A	W	T	A	W	T	W	W	W	W	W	W	T	A	A	A	T	T	A	W	W	W	W	W	W	A	A	A	T	A	A	W	W	A	A	A	A	W	W	A	W	A	T	W	W	A	W	T	W	W
NC_058137.1_1954999_G_A	R	G	R	R	G	G	G	R	G	R	G	G	R	G	G	G	R	R	G	R	G	R	G	G	R	G	G	G	R	G	G	R	A	G	R	G	G	G	R	G	G	G	G	A	R	G	G	G	G
NC_058137.1_1969875_A_C	M	A	C	A	M	A	M	M	M	M	A	A	C	M	M	A	A	M	M	M	M	A	A	M	A	A	A	A	C	M	M	A	C	A	C	M	M	M	C	A	C	A	M	M	C	M	A	A	M
NC_058137.1_2038811_T_C	Y	T	Y	T	Y	T	T	Y	T	Y	T	T	Y	C	Y	T	T	C	T	Y	Y	Y	T	T	Y	T	Y	T	Y	Y	T	Y	C	T	C	Y	Y	Y	C	T	C	T	T	Y	Y	Y	T	T	Y
NC_058137.1_2038821_A_T	A	A	W	A	A	A	N	A	W	A	A	A	W	A	W	A	W	A	W	A	A	W	A	W	W	A	A	A	W	A	T	A	A	W	A	A	A	A	A	W	A	A	W	A	W	A	A	W	A
NC_058137.1_2046158_C_T	C	C	Y	Y	C	C	Y	Y	Y	C	C	C	Y	T	T	C	C	T	Y	C	Y	C	C	Y	C	C	Y	C	Y	Y	Y	Y	T	C	Y	Y	Y	Y	Y	C	T	C	Y	C	Y	Y	C	C	Y
NC_058137.1_2065456_T_A	W	T	W	T	T	T	T	T	T	W	T	T	W	W	T	T	W	W	T	W	T	W	T	T	W	T	T	T	W	T	T	W	T	T	W	T	T	T	W	T	T	T	T	W	T	T	T	T	T
NC_058137.1_2065603_A_T	A	A	W	A	A	W	N	A	W	A	W	A	W	A	W	A	W	W	W	A	A	W	W	W	W	T	W	A	W	W	T	A	A	W	A	W	A	A	A	W	A	A	W	A	W	A	A	W	A
NC_058137.1_2065627_A_T	T	W	T	W	W	W	W	W	W	N	T	T	T	T	T	A	T	T	T	T	T	T	W	W	T	T	T	W	T	T	T	W	T	T	T	T	W	W	T	T	T	T	W	W	T	T	A	W	T
NC_058137.1_2065678_T_A	W	W	T	T	W	T	T	T	T	W	T	A	T	T	T	T	T	T	W	W	W	T	T	T	T	T	T	W	T	T	T	T	T	T	T	T	T	T	T	W	T	W	T	T	T	T	T	T	W
NC_058137.1_2072639_G_C	G	G	S	G	G	S	S	G	S	G	S	G	S	G	S	G	S	S	S	G	G	S	S	S	S	C	S	G	S	S	C	G	G	C	G	S	G	G	G	S	G	G	S	G	S	G	G	S	G
NC_058137.1_2073471_T_C	Y	T	Y	Y	T	T	T	Y	T	Y	T	T	Y	C	Y	T	Y	Y	T	Y	Y	Y	T	T	Y	T	Y	T	Y	Y	T	Y	C	N	C	Y	Y	Y	C	T	C	T	T	Y	Y	Y	T	T	C
NC_058137.1_2073474_T_C	Y	T	Y	Y	T	T	T	Y	T	Y	T	T	Y	C	Y	T	Y	Y	T	Y	Y	Y	T	T	Y	T	Y	T	Y	Y	T	Y	C	N	C	Y	Y	Y	C	T	C	T	T	Y	Y	Y	T	T	C
NC_058137.1_2073500_G_A	R	G	R	R	G	G	G	R	G	R	G	G	R	A	R	G	R	R	G	R	R	R	G	G	R	G	R	G	R	R	G	R	A	N	A	R	R	R	A	G	A	G	G	R	R	R	G	G	A
NC_058137.1_2078836_C_T	Y	Y	C	C	N	C	C	C	C	Y	C	T	C	C	C	C	C	C	Y	Y	Y	C	C	C	C	C	C	Y	C	C	C	C	C	C	C	C	C	C	C	Y	C	Y	C	C	C	C	C	C	N
NC_058137.1_2081934_C_T	Y	C	T	Y	Y	Y	Y	Y	Y	Y	Y	C	T	T	T	C	T	T	Y	Y	Y	T	Y	Y	T	T	T	C	T	T	T	Y	T	T	T	T	Y	Y	T	Y	T	C	Y	Y	T	Y	C	Y	T
NC_058137.1_2097635_G_T	K	G	K	K	G	K	K	G	K	K	K	G	T	K	K	G	T	K	K	K	G	K	K	K	G	T	K	G	T	K	T	K	G	G	K	K	G	G	K	G	G	G	K	K	K	G	G	G	G
NC_058137.1_2097641_G_A	G	G	R	G	G	G	G	R	G	G	G	G	G	R	R	G	G	R	G	G	R	R	G	G	R	G	R	G	G	R	G	G	A	R	R	R	R	R	R	G	A	G	G	G	R	R	G	G	A
NC_058137.1_2098849_T_C	Y	T	C	Y	Y	Y	Y	Y	Y	Y	Y	T	C	C	C	T	C	C	Y	Y	Y	C	Y	Y	C	C	C	T	C	C	C	Y	C	C	C	C	Y	Y	C	Y	C	T	Y	Y	C	Y	T	Y	C
NC_058137.1_2098862_G_A	R	G	A	R	R	R	R	R	R	R	R	G	A	A	A	G	A	A	R	R	R	A	R	R	R	A	A	G	A	A	A	R	A	R	A	A	R	R	A	G	A	G	R	R	A	R	G	G	A
NC_058137.1_2098876_A_T	W	A	W	W	A	A	A	A	A	W	A	A	W	W	A	A	A	W	A	W	A	A	A	A	A	A	A	A	W	A	A	W	A	A	W	A	A	A	W	A	A	A	A	W	A	A	A	A	A
NC_058137.1_2107743_A_T	A	A	W	A	A	W	W	A	W	A	W	A	W	A	W	A	T	A	W	A	A	W	W	W	W	T	W	A	W	W	T	A	A	W	A	W	A	A	A	W	A	A	W	A	W	A	A	W	A
NC_058137.1_2111996_G_A	G	G	G	G	G	G	R	R	G	N	R	G	G	G	G	R	G	G	G	G	G	G	R	R	G	G	G	G	G	G	G	R	G	G	G	G	R	G	G	G	G	R	G	R	G	R	G	G	G
NC_058137.1_2114019_A_G	R	A	R	A	A	A	A	A	A	N	A	A	R	R	A	A	A	G	A	R	A	A	A	A	R	A	A	A	R	R	A	R	A	A	R	A	A	A	R	A	R	A	A	R	A	A	A	A	A
NC_058137.1_2117148_T_C	Y	T	Y	T	T	T	T	T	T	Y	T	T	Y	Y	T	T	T	C	T	Y	T	T	T	T	Y	T	T	T	Y	Y	T	Y	T	T	Y	T	T	T	Y	T	Y	T	T	Y	T	T	T	T	T
NC_058137.1_2119922_A_G	A	A	N	A	A	R	N	A	R	A	A	A	R	A	R	A	G	A	R	A	A	R	A	R	A	A	A	A	R	R	G	A	A	R	A	A	A	A	A	A	A	A	R	A	R	A	A	A	A
NC_058137.1_2142363_C_A	M	C	M	C	C	M	N	C	M	M	M	C	A	C	M	C	A	M	M	M	C	A	M	M	C	A	M	C	A	A	A	M	C	M	M	M	C	C	M	C	M	C	M	M	M	C	C	C	C
NC_058137.1_2142376_G_T	G	G	K	K	N	G	G	K	G	G	G	G	G	T	K	G	G	K	G	G	K	G	G	G	K	G	K	G	G	G	G	G	T	G	K	K	K	K	K	G	K	G	G	G	K	K	G	G	T
NC_058137.1_2142388_A_C	M	A	N	A	A	M	A	A	M	M	M	A	C	A	M	A	C	M	M	M	A	C	M	M	A	C	M	A	C	C	C	M	A	M	M	M	A	A	M	A	M	A	M	M	M	A	A	A	A
NC_058137.1_2142400_T_G	G	K	G	K	K	K	K	K	K	G	K	K	G	G	G	T	G	G	G	G	G	G	G	K	G	G	G	K	G	G	G	K	G	G	G	G	K	K	G	G	G	K	K	G	G	K	T	K	G
NC_058137.1_2142798_A_G	R	R	A	A	R	A	A	A	A	R	A	G	A	A	A	A	A	A	R	R	R	A	R	A	A	A	A	R	A	A	A	A	A	A	A	A	A	A	A	R	A	R	A	R	A	A	A	A	A
NC_058137.1_2147982_C_T	T	T	T	T	T	Y	Y	Y	T	T	Y	T	T	T	T	Y	T	T	T	T	T	T	T	Y	T	T	T	Y	T	T	T	T	T	T	T	T	Y	T	T	T	T	Y	T	T	T	Y	T	T	T
NC_058137.1_2154088_T_C	Y	T	C	Y	Y	Y	Y	Y	Y	Y	Y	T	C	C	C	T	C	C	Y	Y	Y	C	Y	Y	C	C	C	T	C	C	C	Y	C	C	C	C	Y	Y	C	Y	C	T	Y	Y	C	Y	T	Y	Y
NC_058137.1_2163396_G_T	G	G	K	G	G	G	K	G	K	G	K	G	K	G	K	G	G	K	K	G	G	G	K	K	K	T	K	G	K	K	K	K	G	T	G	K	G	G	G	K	G	G	K	G	K	G	G	K	G
NC_058137.1_2180199_G_T	K	G	K	G	G	K	N	G	G	K	K	G	K	G	G	G	K	K	G	K	G	K	K	G	K	T	K	G	K	T	K	K	G	K	K	K	G	G	K	K	K	G	G	K	K	G	G	K	G
NC_058137.1_2181260_G_A	G	G	R	R	R	G	R	R	R	G	G	G	R	A	A	G	G	R	R	G	R	R	G	R	R	G	R	G	R	G	R	G	A	G	R	R	R	R	R	G	R	G	R	G	R	R	G	G	A
NC_058137.1_2181293_A_G	A	A	A	R	A	A	A	R	A	R	A	A	A	A	A	R	A	A	A	A	A	A	R	A	A	A	A	A	A	A	A	A	A	A	A	A	A	A	A	A	A	A	A	R	A	A	R	A	A
NC_058137.1_2182735_T_A	T	T	T	W	T	T	T	W	T	W	T	T	T	T	T	W	T	T	T	T	T	T	W	T	T	T	T	T	T	T	T	T	T	T	T	T	T	T	T	T	T	T	T	W	T	T	W	T	T
NC_058137.1_2188524_A_G	G	G	R	G	G	R	R	G	G	G	R	G	G	A	G	G	R	R	G	G	R	G	R	G	R	A	R	R	G	G	G	G	A	R	R	A	R	G	R	G	R	G	G	G	R	R	G	G	A
NC_058137.1_2188566_A_G	G	G	R	G	R	R	R	G	G	G	R	G	G	A	G	G	R	R	G	G	R	G	R	G	R	A	R	R	G	G	G	G	A	N	R	A	R	G	R	G	R	G	G	G	R	R	G	G	A
NC_058137.1_2203402_T_A	W	T	A	W	N	W	W	W	W	T	W	T	A	A	A	T	A	A	W	W	W	A	W	W	A	A	A	T	A	A	A	W	A	A	A	A	W	W	A	W	A	T	W	W	A	W	T	W	A
NC_058137.1_2209560_T_C	Y	T	Y	Y	T	Y	Y	Y	Y	Y	T	T	C	T	C	T	Y	T	Y	Y	T	C	T	Y	T	T	Y	T	C	Y	C	T	T	Y	Y	T	T	Y	Y	T	Y	T	Y	Y	T	T	T	T	T
NC_058137.1_2213249_T_C	Y	T	C	Y	N	Y	Y	Y	Y	Y	Y	T	C	C	C	T	C	C	Y	Y	Y	C	Y	Y	C	C	C	T	C	C	C	Y	C	C	C	C	Y	Y	C	Y	C	T	Y	Y	C	Y	T	Y	C
NC_058137.1_2221476_T_C	Y	T	C	Y	Y	Y	Y	Y	Y	Y	Y	T	C	C	C	T	C	C	Y	Y	Y	C	Y	Y	C	C	C	T	C	C	C	Y	C	N	C	C	Y	Y	C	Y	C	T	Y	Y	C	Y	T	Y	C
NC_058137.1_2221486_T_C	T	T	Y	T	Y	T	T	T	T	T	T	T	T	Y	T	T	T	T	T	T	Y	T	T	T	T	T	T	T	T	T	T	T	C	N	Y	Y	Y	T	Y	T	Y	T	T	T	Y	Y	T	T	C
NC_058137.1_2221536_G_T	G	G	K	G	K	G	G	G	G	G	G	G	G	K	G	G	G	G	G	G	K	G	G	G	G	G	G	G	G	G	G	G	T	G	K	K	K	G	K	G	K	G	G	G	K	K	G	G	T
NC_058137.1_2226286_T_C	T	T	Y	T	N	T	T	T	T	T	T	T	T	Y	T	T	T	T	T	T	Y	T	T	T	T	T	T	T	T	T	T	T	T	T	Y	Y	Y	T	Y	T	Y	T	T	T	Y	Y	T	T	Y
NC_058137.1_2236803_A_G	R	A	G	R	R	R	R	G	R	R	G	A	G	G	G	G	G	G	R	R	R	G	G	G	G	G	G	A	G	G	G	G	G	G	G	G	G	G	G	R	G	A	R	G	G	R	R	R	R
NC_058137.1_2253527_G_A	R	A	G	R	R	R	R	R	R	R	R	A	G	G	G	A	G	G	R	R	R	G	R	R	G	G	G	A	G	G	G	R	G	G	G	G	R	G	G	R	G	A	R	R	G	R	A	R	G
NC_058137.1_2267190_C_A	C	C	M	C	M	C	M	C	C	C	C	C	C	M	C	C	M	M	C	C	M	C	C	C	C	C	C	C	C	M	C	C	C	C	M	M	M	C	M	C	M	C	C	C	M	M	C	C	A
NC_058137.1_2267388_G_C	G	G	S	G	S	G	S	G	G	G	G	G	G	S	G	G	S	S	G	G	S	G	G	G	G	G	G	G	G	S	G	G	N	G	S	S	S	G	S	G	S	G	G	G	S	S	G	G	C
NC_058137.1_2267402_G_A	G	G	R	G	R	G	R	G	G	G	G	G	G	R	G	G	R	R	G	G	R	G	G	G	G	G	G	G	G	R	G	G	G	G	R	R	R	G	R	G	R	G	G	G	R	R	G	G	A
NC_058137.1_2269641_A_G	R	G	R	R	G	R	R	R	R	R	G	G	A	R	R	G	R	R	G	R	G	A	G	R	G	G	G	G	A	R	A	A	A	G	R	G	G	R	A	G	R	G	R	R	R	G	G	G	G
NC_058137.1_2292992_G_C	S	C	G	S	S	S	S	S	S	S	S	C	G	G	G	C	G	G	C	S	S	G	S	S	G	G	G	C	G	G	G	G	G	N	G	G	S	S	G	S	G	C	S	S	G	S	C	S	G
NC_058137.1_2294527_C_A	C	C	M	C	C	C	M	M	M	C	C	C	M	C	A	C	C	C	C	C	C	C	C	M	M	C	M	C	M	C	M	M	C	M	M	M	C	M	C	M	M	C	M	C	A	C	C	M	M
NC_058137.1_2317959_G_A	R	A	R	R	R	R	A	R	A	R	A	A	R	G	R	A	R	A	A	R	R	G	A	A	G	R	R	A	R	R	R	R	A	G	R	A	R	R	G	R	R	A	A	R	R	R	A	R	R
NC_058137.1_2322090_G_A	R	R	G	R	N	R	R	R	G	R	R	A	G	G	G	A	G	G	A	R	R	G	R	R	G	G	G	A	G	G	G	G	G	N	G	G	R	R	G	R	G	A	G	R	G	R	R	G	G
NC_058137.1_2328108_G_C	S	S	C	S	N	S	C	S	C	S	C	G	C	C	C	S	C	C	G	S	S	C	C	C	C	C	C	G	C	C	C	C	C	C	C	C	C	S	C	S	C	S	C	C	C	C	S	C	C
NC_058137.1_2370128_A_C	A	M	C	C	M	M	M	M	C	M	M	A	C	C	C	M	C	C	A	M	M	C	M	M	C	C	C	A	C	C	C	C	C	C	C	C	M	M	C	M	C	A	C	M	C	M	C	C	C
NC_058137.1_2377577_C_G	C	S	C	C	S	S	C	C	S	C	C	C	C	C	C	C	C	G	C	C	C	C	C	C	C	C	S	C	C	G	C	S	G	C	C	C	C	C	C	C	C	C	S	C	C	C	S	S	C
NC_058137.1_2377600_T_A	A	W	W	W	W	T	T	W	T	W	T	A	W	A	W	W	W	T	A	A	A	A	T	T	A	W	W	W	W	T	W	W	T	A	W	T	W	W	A	A	W	W	T	W	W	W	W	W	W
NC_058137.1_2377610_A_G	G	R	R	R	R	A	A	R	A	R	A	G	R	G	R	R	R	A	G	G	G	G	A	A	G	R	R	R	R	A	R	R	A	G	R	A	R	R	G	G	R	R	A	R	R	R	R	R	R
NC_058137.1_2388184_G_C	G	G	S	G	G	G	S	G	S	G	G	G	S	G	S	G	G	G	G	G	G	G	G	S	G	G	G	G	S	G	S	G	G	N	S	S	G	G	G	G	S	G	S	G	S	G	G	G	S
NC_058137.1_2393897_T_C	C	C	C	Y	C	Y	T	Y	Y	Y	T	C	Y	C	Y	Y	C	C	C	C	C	C	T	T	C	Y	C	Y	Y	C	Y	C	T	C	C	Y	Y	Y	C	C	C	Y	Y	Y	C	Y	C	C	Y
NC_058137.1_2393910_A_T	A	A	W	A	A	A	N	A	W	A	A	A	W	A	W	A	A	A	A	A	A	A	A	W	A	A	A	A	W	A	W	A	T	A	A	A	A	A	A	A	A	A	W	A	A	A	A	A	W
NC_058137.1_2393928_C_T	T	T	T	Y	T	Y	C	Y	T	Y	C	T	T	T	T	Y	T	T	T	T	T	T	C	Y	T	Y	T	Y	T	T	T	T	T	T	T	Y	Y	Y	T	T	T	Y	T	Y	T	Y	T	T	T
NC_058137.1_2397422_C_T	C	Y	Y	C	Y	Y	C	C	Y	C	C	C	C	C	C	C	C	T	C	C	C	C	C	C	C	C	Y	C	C	T	C	Y	C	Y	C	C	C	C	C	C	Y	C	Y	C	Y	C	Y	Y	C
NC_058137.1_2399678_G_A	A	R	A	R	A	G	G	R	R	R	G	A	A	A	A	R	A	G	A	A	A	A	G	R	A	R	R	R	A	G	A	R	G	R	A	R	R	R	A	A	R	A	R	R	G	A	R	R	A
NC_058137.1_2405614_G_C	C	C	C	S	C	S	S	S	C	S	S	C	C	C	C	S	C	C	C	C	C	C	S	S	C	C	C	S	C	C	C	C	C	C	C	C	S	S	C	C	C	C	C	S	C	C	C	C	C
NC_058137.1_2450637_T_C	C	C	C	Y	C	Y	Y	Y	C	Y	Y	C	C	C	C	Y	C	C	C	C	C	C	Y	Y	C	C	C	Y	C	C	C	C	C	C	C	C	Y	T	C	C	C	C	C	Y	C	C	C	C	C
NC_058137.1_2450645_G_T	T	K	K	G	K	G	G	K	G	K	G	T	G	T	K	K	K	G	T	K	T	G	G	G	K	G	K	K	K	G	G	K	G	G	K	K	K	G	T	K	K	K	G	G	G	K	K	G	K
NC_058137.1_2455776_A_T	T	W	W	A	W	A	A	W	A	W	W	T	W	T	W	W	W	A	T	T	T	W	W	A	T	T	W	W	W	A	A	W	A	W	T	T	W	A	T	T	W	T	A	W	A	T	W	W	W
NC_058137.1_2459891_T_C	T	T	Y	Y	T	T	Y	T	Y	T	T	T	Y	T	Y	T	Y	T	T	T	T	Y	T	Y	T	T	T	T	Y	T	C	T	T	T	T	T	T	T	T	T	T	T	Y	T	Y	T	T	T	Y
NC_058137.1_2460862_T_A	T	W	W	T	W	W	T	T	W	T	T	T	T	T	T	T	T	A	T	T	T	T	T	T	T	T	W	T	T	A	T	W	A	W	T	T	T	T	T	T	W	T	W	T	W	T	W	W	W
NC_058137.1_2460869_A_G	A	R	R	N	R	R	A	A	R	A	A	A	A	A	A	A	A	G	A	A	A	A	A	A	A	A	R	A	A	G	A	R	G	R	A	A	A	A	A	A	R	A	R	A	R	A	R	R	R
NC_058137.1_2465595_G_C	G	S	S	G	S	S	G	G	S	G	G	G	G	G	G	G	G	C	G	G	G	G	G	G	G	G	S	G	G	S	G	S	G	S	G	G	G	G	G	G	S	G	S	G	S	G	S	S	G
NC_058137.1_2469541_G_C	C	C	C	S	C	S	S	S	C	S	C	C	C	C	C	S	C	C	C	C	C	C	C	S	C	C	C	S	C	C	C	C	C	C	C	C	S	G	C	C	C	C	C	C	C	C	C	C	C
NC_058137.1_2471871_C_T	T	T	T	Y	T	Y	Y	Y	T	Y	Y	T	T	T	T	Y	T	T	T	T	T	T	Y	Y	T	T	T	Y	T	T	T	T	T	T	T	T	Y	C	T	T	T	T	T	Y	T	T	T	T	T
NC_058137.1_2472180_A_C	A	M	M	A	M	M	A	A	M	A	A	A	A	A	A	A	A	C	A	A	A	A	A	A	A	A	M	A	A	C	A	M	A	M	A	A	A	A	A	A	M	A	M	A	M	A	M	M	A
NC_058137.1_2472190_C_T	C	C	C	C	C	C	C	Y	C	C	C	C	Y	C	C	C	C	C	C	Y	C	Y	C	C	T	Y	C	C	C	C	C	Y	C	Y	Y	C	C	C	C	Y	C	C	C	Y	C	C	Y	Y	C
NC_058137.1_2478499_C_G	G	S	S	C	S	C	S	S	C	S	S	G	S	G	S	S	C	C	G	G	G	S	S	C	G	G	S	S	S	S	C	S	G	S	G	G	S	C	G	G	S	G	C	S	C	G	S	S	S
NC_058137.1_2487223_T_C	C	C	C	Y	C	Y	Y	Y	C	Y	Y	C	C	C	C	Y	C	C	C	C	C	C	Y	Y	C	C	C	Y	C	C	C	C	C	C	C	C	Y	T	C	C	C	C	C	Y	C	C	C	C	C
NC_058137.1_2499109_A_G	A	R	R	A	R	R	A	A	R	A	A	A	A	A	A	A	A	R	A	A	A	A	A	A	R	A	A	A	A	G	A	A	A	G	A	A	A	A	A	R	R	A	R	A	R	A	R	G	A
NC_058137.1_2505133_T_A	A	W	W	T	W	T	W	W	T	W	W	A	T	W	W	W	T	T	A	W	A	W	W	T	T	W	A	W	W	T	T	W	T	T	W	A	W	T	A	W	W	A	T	T	T	A	T	T	W
NC_058137.1_2506744_A_G	G	G	R	A	G	R	R	R	R	R	R	G	R	G	R	R	R	R	G	G	G	R	R	A	R	G	G	R	R	G	A	R	G	G	G	G	R	A	G	G	G	G	R	R	R	G	G	G	R
NC_058137.1_2511365_C_T	C	Y	Y	C	Y	Y	C	C	Y	C	C	C	C	C	C	C	C	Y	C	C	C	C	C	C	Y	C	C	C	C	T	C	C	C	N	C	C	C	C	C	Y	Y	C	Y	C	Y	C	Y	T	C
NC_058137.1_2539116_T_C	T	Y	Y	T	Y	Y	T	T	Y	T	T	T	T	T	T	T	T	Y	T	T	T	T	T	T	Y	T	T	T	T	C	T	T	T	C	T	T	T	T	T	Y	Y	T	Y	T	Y	T	Y	C	T
NC_058137.1_2540269_A_T	W	W	A	A	N	A	W	A	A	W	A	T	A	A	A	A	A	A	T	W	W	A	A	A	A	A	A	W	A	A	A	A	A	A	A	A	A	A	A	W	A	T	A	A	A	W	A	A	A
NC_058137.1_2547420_G_C	C	C	S	S	C	G	G	S	C	S	S	C	C	C	C	S	C	S	C	C	C	C	S	S	G	C	C	S	C	G	C	S	C	G	C	C	S	G	C	S	S	C	C	S	S	C	C	S	C
NC_058137.1_2556392_A_C	M	M	M	A	M	A	A	A	M	N	A	A	M	M	A	A	A	A	A	M	M	A	A	A	A	M	A	A	M	A	A	A	A	A	C	M	M	A	C	A	C	A	M	M	A	M	M	M	M
NC_058137.1_2556409_A_T	A	A	A	W	A	A	W	W	A	W	W	A	A	A	A	W	A	W	A	A	A	A	W	W	W	A	A	A	A	A	A	W	A	A	A	A	W	W	A	A	A	A	A	W	W	A	A	A	A
NC_058137.1_2562071_A_T	W	A	T	W	A	W	N	A	W	W	A	A	T	W	T	A	W	W	A	W	W	W	A	W	W	W	W	A	T	T	T	A	T	T	T	W	W	A	T	W	T	A	W	W	W	W	A	W	T
NC_058137.1_2577362_C_G	S	C	G	G	C	C	S	S	S	S	C	C	G	S	G	C	S	G	C	S	S	S	C	S	G	S	S	C	G	S	G	S	G	G	G	S	S	S	G	S	G	C	S	S	S	S	C	S	G
NC_058137.1_2591470_T_A	W	W	T	T	W	T	T	T	T	W	T	A	T	T	T	T	T	T	A	W	W	T	T	T	T	T	T	W	T	T	T	T	T	N	T	T	T	T	T	W	T	A	T	T	T	T	T	T	T
NC_058137.1_2601699_G_C	G	S	G	G	S	S	G	S	S	G	G	G	G	S	G	S	S	G	G	G	G	G	G	G	G	G	S	G	G	S	G	S	G	G	G	S	G	G	G	G	G	G	S	G	G	G	C	S	G
NC_058137.1_2602905_C_T	T	T	T	Y	T	Y	T	T	T	Y	Y	T	T	T	T	T	T	T	T	T	T	T	Y	T	T	T	T	Y	T	T	T	T	T	T	T	T	T	T	T	T	T	Y	T	Y	Y	T	T	T	T
NC_058137.1_2602908_A_T	W	A	W	A	W	A	A	A	A	W	A	A	W	W	A	A	A	A	A	W	W	A	A	A	A	W	A	A	W	A	A	A	W	N	T	W	W	A	T	A	T	A	A	W	A	W	A	A	W
NC_058137.1_2610255_T_C	T	Y	T	T	Y	Y	T	T	Y	T	T	T	T	T	T	Y	Y	T	T	T	T	Y	T	T	T	T	Y	T	T	Y	T	T	T	T	T	Y	T	T	T	T	T	T	Y	T	T	T	Y	Y	T
NC_058137.1_2611074_A_G	R	R	G	R	R	R	R	R	G	R	G	A	G	G	G	R	G	R	A	R	R	G	G	R	R	G	G	A	G	G	G	R	G	G	G	G	R	A	G	R	G	A	G	G	G	G	G	G	G
NC_058137.1_2611192_T_C	Y	Y	C	Y	Y	Y	Y	Y	C	N	C	T	C	C	C	Y	C	Y	T	Y	Y	C	C	Y	Y	C	C	T	C	C	C	Y	C	C	C	C	Y	T	C	Y	C	T	C	C	C	C	C	C	C
NC_058137.1_2611207_C_A	C	C	C	C	C	C	M	M	C	C	C	C	C	M	C	C	C	C	C	C	C	C	C	C	C	C	C	C	C	C	C	M	C	C	C	C	C	C	C	C	C	C	C	C	C	M	M	C	C
NC_058137.1_2611208_G_A	R	R	A	R	R	R	R	R	A	G	G	G	A	A	A	R	A	R	G	R	R	A	G	R	R	N	A	G	A	A	A	R	A	A	A	A	R	G	A	R	A	G	A	R	R	A	A	A	A
NC_058137.1_2612678_C_T	Y	Y	T	Y	Y	Y	Y	Y	T	Y	C	C	T	T	T	Y	T	Y	C	Y	Y	T	C	Y	Y	Y	T	C	T	T	T	Y	T	T	T	T	Y	C	T	Y	T	C	T	Y	Y	T	T	T	N
NC_058137.1_2618623_T_A	W	T	W	T	T	T	T	T	T	N	T	T	T	W	T	T	T	T	T	T	W	T	T	T	W	T	T	T	W	W	T	T	A	W	W	W	W	T	A	W	A	T	T	T	T	W	T	W	W
NC_058137.1_2622289_T_C	Y	Y	C	C	Y	Y	C	C	C	Y	C	T	C	C	C	C	C	C	T	Y	Y	C	C	C	Y	C	C	T	C	C	C	C	C	C	C	C	C	C	C	Y	C	Y	C	C	C	C	C	C	C
NC_058137.1_2624441_C_T	Y	C	Y	C	C	C	C	C	C	C	C	C	Y	Y	C	C	C	Y	C	Y	Y	C	C	C	Y	Y	C	C	Y	Y	C	C	T	Y	T	Y	Y	C	T	Y	T	C	C	Y	C	Y	C	Y	T
NC_058137.1_2624461_T_C	Y	Y	Y	T	N	Y	T	Y	Y	T	C	T	Y	C	T	Y	Y	Y	T	Y	Y	Y	C	T	Y	C	Y	T	Y	C	T	Y	C	C	C	C	Y	T	C	Y	C	T	Y	C	Y	C	C	C	C
NC_058137.1_2625110_A_G	R	R	G	R	R	R	R	R	G	R	G	A	G	G	G	R	G	R	A	R	R	G	G	R	R	G	G	A	G	G	G	R	G	N	G	G	R	A	G	R	G	A	G	G	G	G	G	G	N
NC_058137.1_2631242_T_C	Y	Y	C	Y	N	Y	T	Y	C	T	C	T	C	C	C	Y	C	Y	T	Y	Y	C	C	Y	Y	C	C	T	C	C	C	Y	C	C	C	C	Y	T	C	Y	C	T	C	C	C	C	C	C	C
NC_058137.1_2632345_T_A	T	W	T	T	T	T	W	W	W	T	T	T	T	W	T	T	T	T	T	T	T	T	T	T	T	T	T	T	T	T	T	W	T	T	T	T	T	T	T	T	T	T	W	T	T	W	A	W	T
NC_058137.1_2632353_A_G	R	A	G	R	A	R	A	A	R	R	G	A	G	R	G	R	G	R	A	R	R	G	G	R	R	G	G	A	G	G	G	A	G	G	G	G	R	A	G	R	G	A	R	G	G	R	A	R	G
NC_058137.1_2633803_G_A	R	R	A	R	R	R	R	R	A	R	A	G	A	A	A	R	A	R	G	R	R	A	A	R	R	A	A	G	A	A	A	R	A	A	A	A	R	G	A	R	A	G	A	A	A	A	A	A	A
NC_058137.1_2636531_A_T	W	A	W	A	A	A	A	A	A	W	A	A	A	W	A	A	A	A	A	A	W	A	A	A	A	A	A	A	W	A	A	A	W	A	W	W	W	A	T	A	T	A	A	A	A	W	A	A	W
NC_058137.1_2636548_T_C	C	C	C	C	C	Y	Y	Y	C	C	C	C	C	C	C	Y	Y	C	C	C	C	Y	C	C	C	C	Y	C	C	Y	C	Y	C	Y	C	Y	C	C	C	C	C	C	C	C	C	Y	C	C	C
NC_058137.1_2642856_C_T	T	Y	T	T	Y	Y	Y	Y	Y	T	T	T	T	Y	T	Y	Y	T	T	T	T	Y	T	T	T	T	Y	T	T	Y	T	Y	T	Y	T	Y	T	T	T	T	T	T	Y	T	T	Y	C	Y	T
NC_058137.1_2651670_C_T	Y	Y	C	Y	Y	Y	Y	Y	C	Y	C	T	C	C	C	Y	C	Y	T	Y	Y	C	C	Y	Y	C	C	T	C	C	C	Y	C	C	C	C	Y	T	C	Y	C	T	C	C	C	C	C	C	C
NC_058137.1_2652210_G_T	G	K	G	G	K	G	G	K	K	G	G	G	G	K	G	G	G	G	G	G	G	G	G	G	G	G	G	G	G	G	G	K	G	G	G	G	G	G	G	G	G	G	K	G	G	G	K	K	G
NC_058137.1_2652749_G_A	A	R	A	A	R	R	R	R	R	A	A	A	A	R	A	R	A	A	A	A	A	R	A	A	A	A	R	A	A	R	A	R	A	R	A	R	A	A	A	A	A	A	R	A	A	R	R	R	A
NC_058137.1_2656862_A_G	R	R	A	R	R	R	R	R	A	R	A	G	A	A	A	R	A	R	G	R	R	A	A	R	R	A	A	G	A	A	A	R	A	A	A	A	R	G	A	R	A	G	A	A	A	A	A	A	A
NC_058137.1_2662263_G_C	S	S	G	S	S	S	S	S	G	S	G	C	G	G	G	S	G	S	C	S	S	G	G	S	G	G	G	C	G	G	G	S	G	G	G	G	S	C	G	S	G	C	G	G	G	G	G	G	G
NC_058137.1_2665588_A_G	G	R	R	G	R	R	G	G	R	G	G	G	G	G	G	G	G	G	G	G	G	G	G	G	G	G	G	G	G	R	G	R	G	R	G	G	G	G	G	G	G	G	R	G	G	G	R	R	G
NC_058137.1_2666720_G_A	G	R	G	G	R	G	R	R	R	R	R	G	G	G	G	G	G	G	G	G	G	G	R	G	G	G	G	G	G	G	G	G	G	N	G	G	G	G	G	G	G	G	R	R	R	R	R	R	G
NC_058137.1_2677566_T_A	W	W	T	A	W	W	N	W	T	W	W	A	T	T	T	W	W	W	A	W	W	T	W	W	A	T	T	A	T	W	T	W	T	A	T	T	W	A	T	A	T	A	T	W	W	T	T	W	T
NC_058137.1_2677614_A_G	A	A	R	A	A	A	N	A	R	A	A	A	G	A	G	A	R	A	A	R	A	R	A	R	A	R	R	A	R	A	G	A	R	A	R	A	A	A	A	A	A	A	R	R	R	A	A	A	A
NC_058137.1_2680137_A_G	R	R	A	R	R	R	R	R	A	N	A	G	A	A	A	R	A	R	G	R	R	A	A	R	R	A	A	G	A	A	A	R	A	R	A	A	R	G	A	R	A	G	A	A	A	A	A	A	A
NC_058137.1_2686179_G_T	G	G	K	G	G	G	K	G	K	G	G	G	T	G	T	G	K	G	G	K	G	K	G	K	G	K	K	G	K	G	T	G	K	G	K	G	G	G	G	G	G	G	K	K	K	G	G	G	G
NC_058137.1_2686303_A_G	A	A	R	A	A	A	R	A	R	A	A	A	G	A	G	A	R	A	A	R	A	R	A	R	A	R	R	A	R	A	G	A	A	A	R	A	A	A	A	A	A	A	R	R	R	A	A	A	A
NC_058137.1_2689889_G_C	C	S	S	C	S	S	S	S	S	C	C	C	C	S	C	S	C	C	C	C	C	S	C	C	C	C	S	C	C	S	C	S	C	C	C	S	C	C	C	C	C	C	S	C	C	S	G	S	C
NC_058137.1_2701606_A_T	T	T	T	T	T	W	W	W	T	T	T	T	T	T	T	W	T	T	T	T	T	W	T	T	T	T	W	T	T	W	T	W	T	T	T	W	T	T	T	T	T	T	T	T	T	W	T	T	T
NC_058137.1_2702172_T_A	W	W	T	W	W	W	W	W	T	W	T	A	T	T	T	W	T	W	A	W	W	T	T	W	W	T	T	A	T	T	T	W	T	W	T	T	W	A	T	W	T	A	T	T	T	T	T	T	T
NC_058137.1_2744278_A_G	R	A	R	A	A	A	N	A	A	R	R	A	R	R	A	A	A	R	A	R	R	A	R	A	A	G	A	A	R	A	A	A	G	A	G	R	R	A	G	A	G	A	A	R	A	R	A	A	G
NC_058137.1_2745513_T_C	Y	Y	T	Y	Y	Y	Y	Y	T	Y	T	C	T	T	T	T	T	T	Y	Y	Y	T	T	T	Y	T	T	C	T	T	T	Y	T	N	T	T	T	C	T	Y	T	C	T	T	T	T	T	T	T
NC_058137.1_2746813_T_G	K	K	T	T	N	K	T	T	T	K	T	G	T	T	T	T	T	T	K	K	K	T	T	T	T	T	T	G	T	T	T	T	T	N	T	T	T	T	T	K	T	K	T	T	T	T	T	T	T
NC_058137.1_2746826_C_G	S	C	S	C	C	C	S	C	C	C	S	C	S	S	C	C	C	S	C	S	S	C	S	C	C	G	C	C	S	C	C	C	G	N	G	S	S	C	G	C	G	C	C	S	C	S	C	C	G
NC_058137.1_2751605_T_C	Y	Y	T	Y	Y	Y	Y	Y	T	Y	T	C	T	T	T	T	T	T	Y	Y	Y	T	T	T	Y	T	T	C	T	T	T	T	T	N	T	T	T	C	T	Y	T	C	T	T	T	T	T	T	T
NC_058137.1_2752374_A_C	M	M	A	C	M	M	M	M	A	M	A	C	A	A	A	A	M	A	M	M	M	A	A	A	M	A	A	C	A	A	A	A	M	A	A	A	A	C	A	M	A	C	A	A	A	A	A	A	A
NC_058137.1_2753902_C_T	Y	Y	C	Y	Y	Y	Y	Y	C	Y	C	T	C	C	C	C	C	C	Y	Y	Y	C	C	C	T	C	C	T	C	Y	C	C	C	Y	C	C	C	T	C	T	C	T	C	C	C	C	C	Y	C
NC_058137.1_2760946_T_A	T	W	T	T	W	T	T	W	W	T	T	T	T	T	T	W	T	T	W	T	T	T	T	W	T	T	T	T	T	T	T	T	T	T	T	T	W	T	T	T	T	T	W	T	T	T	W	W	T
NC_058137.1_2766362_G_T	K	G	K	T	K	K	K	N	K	K	K	G	T	K	T	G	K	K	G	G	K	K	K	K	K	K	K	K	T	G	T	K	K	G	K	K	K	T	T	G	T	G	K	G	K	K	G	G	T
NC_058137.1_2766363_C_G	S	C	S	G	S	S	S	S	S	S	S	C	G	S	G	C	S	S	C	C	S	S	S	S	S	S	S	S	G	C	G	S	S	C	S	S	S	G	G	C	G	C	S	C	S	S	C	C	G
NC_058137.1_2766380_G_T	K	T	G	G	T	G	G	G	K	K	G	T	G	G	G	G	G	G	T	K	K	K	G	G	G	G	G	K	G	G	G	G	G	K	G	G	G	G	G	K	G	T	K	G	G	G	K	K	G
NC_058137.1_2773043_T_C	C	C	C	C	C	Y	Y	Y	C	C	C	C	C	C	C	T	C	Y	C	C	C	C	C	Y	C	C	Y	C	C	Y	C	Y	C	C	C	Y	Y	C	C	C	C	C	C	C	C	Y	Y	C	C
NC_058137.1_2779213_A_G	R	R	A	A	R	A	A	A	A	R	A	G	A	A	A	A	A	A	R	R	R	A	A	A	A	A	A	R	A	A	A	A	A	R	A	A	A	A	A	R	A	G	A	A	A	A	A	A	A
NC_058137.1_2793997_G_A	R	G	R	R	R	G	G	G	G	R	G	G	G	A	G	G	R	G	G	R	R	G	G	G	R	R	G	G	R	R	G	G	R	R	R	G	R	G	A	R	G	G	G	R	G	R	G	R	A
NC_058137.1_2813074_C_T	C	C	C	C	C	Y	C	Y	C	C	C	Y	C	Y	C	C	C	C	C	C	C	C	C	C	Y	C	Y	T	C	C	C	C	C	Y	C	Y	C	Y	C	C	C	C	C	C	C	C	C	C	C
NC_058137.1_2825246_C_T	Y	T	C	C	Y	Y	Y	Y	Y	Y	Y	Y	C	C	C	T	C	C	T	Y	Y	C	Y	Y	Y	C	Y	Y	C	C	C	Y	C	N	C	Y	Y	Y	C	Y	C	T	Y	Y	C	Y	T	Y	C
NC_058137.1_2825643_G_A	R	A	R	R	A	R	A	R	A	R	R	A	R	R	A	A	A	R	A	R	R	R	R	A	A	G	A	A	R	R	A	A	R	A	G	R	R	A	G	A	R	A	A	R	G	R	A	A	G
NC_058137.1_2841093_C_G	C	S	C	C	S	C	S	S	S	C	C	C	C	C	C	S	C	C	S	C	C	C	C	S	C	C	C	C	C	C	C	C	C	C	C	C	S	C	C	C	C	C	S	C	C	S	G	S	C
NC_058137.1_2843842_A_T	A	W	A	A	W	A	W	A	W	A	A	A	A	A	A	W	A	A	W	A	A	W	A	W	A	A	A	A	A	A	A	A	A	A	A	A	W	A	A	A	A	A	W	A	A	W	T	W	A
NC_058137.1_2847745_G_A	G	G	G	R	G	R	R	G	G	R	G	R	G	R	G	G	G	G	G	G	G	G	G	G	R	G	R	A	G	G	G	G	G	R	G	R	G	A	G	G	G	G	G	G	G	G	G	G	G
NC_058137.1_2852230_T_C	C	Y	C	C	Y	Y	Y	T	Y	C	Y	C	C	C	C	T	C	Y	Y	Y	C	Y	Y	Y	C	T	C	C	C	Y	C	Y	Y	C	Y	C	Y	C	C	C	C	C	Y	Y	Y	Y	T	Y	Y
NC_058137.1_2853351_C_A	C	M	C	C	M	C	M	C	M	C	C	C	C	C	C	M	C	C	M	C	C	M	C	M	C	C	C	C	C	C	C	C	C	C	C	C	M	C	C	C	C	C	M	C	C	M	A	M	C
NC_058137.1_2853383_T_G	G	K	K	G	K	K	T	T	T	G	K	G	K	G	T	T	G	K	K	K	G	K	K	T	K	T	K	G	K	T	K	K	K	K	K	G	K	G	G	K	G	G	T	K	K	K	T	T	K
NC_058137.1_2853391_A_T	A	A	W	A	A	A	W	A	W	A	A	A	W	A	T	A	A	A	A	A	A	A	A	W	W	A	W	A	W	W	W	A	A	W	A	A	A	A	A	W	A	A	W	A	A	A	A	W	A
NC_058137.1_2853395_A_G	G	R	G	G	R	R	R	A	R	G	R	G	G	G	G	A	G	R	R	R	G	R	R	R	G	A	G	G	G	R	G	R	R	G	R	G	R	G	G	G	G	G	R	R	R	R	A	R	R
NC_058137.1_2853409_T_C	T	T	Y	T	T	T	Y	T	Y	T	T	T	Y	T	C	T	T	T	T	T	T	T	T	Y	Y	T	Y	T	Y	Y	Y	T	T	Y	T	T	T	T	T	Y	T	T	Y	T	T	T	T	Y	T
NC_058137.1_2864793_C_G	C	S	C	C	S	C	S	S	S	C	C	C	C	C	C	S	C	S	S	C	C	C	C	S	C	C	C	C	C	C	C	C	C	C	C	C	S	C	C	C	C	C	S	C	C	S	G	S	C
NC_058137.1_2865038_C_A	M	M	C	C	C	C	C	C	C	M	M	M	C	C	C	C	C	C	M	M	M	C	M	C	C	C	C	C	C	C	C	C	C	C	C	C	C	C	C	M	C	A	C	M	C	C	C	C	C
NC_058137.1_2879345_A_G	R	R	R	G	N	R	R	A	R	R	G	G	R	R	G	A	G	A	R	G	R	R	G	R	R	G	G	G	R	R	G	A	G	R	R	R	A	G	A	R	R	G	R	G	G	A	A	A	R
NC_058137.1_2879364_C_G	C	S	C	C	S	C	C	S	S	C	C	C	C	C	C	S	C	S	S	C	C	C	C	C	C	C	C	C	C	C	C	C	C	C	C	C	C	C	C	C	C	C	S	C	C	C	G	S	C
NC_058137.1_2881551_G_A	R	R	G	G	R	R	R	G	G	R	R	A	G	R	G	G	G	G	R	R	R	G	R	G	R	G	R	A	G	G	G	G	G	R	G	R	G	G	G	R	G	A	R	R	G	G	G	G	G
NC_058137.1_2886892_G_C	S	S	G	G	S	S	S	G	G	S	S	C	G	S	G	G	G	G	S	S	S	G	S	G	S	G	S	S	G	G	G	G	G	S	G	S	G	G	G	S	G	S	S	S	G	G	G	G	G
NC_058137.1_2888411_G_A	R	R	G	G	R	R	R	G	G	R	R	R	G	G	G	G	G	G	R	R	R	G	R	G	G	G	R	G	G	G	G	G	G	R	G	R	G	G	G	R	G	R	R	R	G	G	G	G	G
NC_058137.1_2888463_G_A	R	R	R	R	R	R	R	G	R	R	A	A	R	R	A	G	G	G	R	A	R	G	A	R	R	A	A	R	R	R	R	G	A	R	R	R	G	G	G	R	G	A	R	A	A	G	G	G	R
NC_058137.1_2893098_T_C	Y	Y	T	T	Y	Y	Y	T	T	Y	Y	C	T	Y	T	T	T	T	Y	Y	Y	T	Y	T	Y	T	Y	Y	T	T	T	T	T	Y	T	Y	T	T	T	Y	T	C	Y	Y	T	T	T	T	T
NC_058137.1_2895631_A_G	A	A	R	R	A	A	R	A	A	N	A	A	A	A	A	A	G	A	A	A	A	R	A	A	R	A	A	A	A	A	R	A	A	R	A	A	A	G	A	R	R	A	A	A	A	A	A	R	A
NC_058137.1_2896792_C_T	C	C	Y	Y	C	C	Y	C	Y	C	C	C	Y	C	T	C	C	C	C	Y	C	C	C	Y	C	Y	Y	C	Y	Y	Y	C	Y	C	Y	C	C	C	C	C	C	C	C	Y	Y	C	C	C	Y
NC_058137.1_2897544_G_A	R	R	R	R	R	R	R	G	R	R	A	A	R	R	A	G	G	G	R	A	R	G	A	R	R	A	A	R	R	R	R	G	A	R	R	R	G	G	G	R	G	A	R	A	A	G	G	G	R
NC_058137.1_2914892_T_G	K	K	T	T	K	T	T	T	T	K	K	G	T	K	T	T	T	T	K	K	K	T	K	T	T	T	T	K	T	T	T	T	T	K	T	T	T	T	T	K	T	G	K	K	K	T	T	T	T
NC_058137.1_2927532_C_T	Y	Y	C	Y	Y	C	Y	C	Y	Y	T	T	Y	Y	T	C	C	C	Y	T	Y	C	T	Y	T	T	Y	Y	Y	Y	Y	C	T	T	Y	C	C	C	C	T	C	T	Y	T	Y	C	C	Y	Y
NC_058137.1_2928812_A_G	R	R	A	A	R	A	A	A	A	R	A	R	A	A	A	A	A	A	R	R	R	A	A	A	A	A	A	A	A	A	A	A	A	A	A	A	A	A	A	R	A	G	R	A	A	A	A	A	A
NC_058137.1_2933405_C_A	M	A	M	A	M	M	M	A	A	M	A	A	M	M	A	M	A	M	A	A	M	A	A	M	A	A	M	A	M	A	A	M	A	A	M	C	C	A	C	A	M	A	A	A	M	C	A	A	M
NC_058137.1_2933418_T_C	T	T	Y	T	T	T	Y	Y	T	T	T	T	T	T	Y	T	Y	T	T	T	T	T	T	T	T	T	Y	T	T	T	T	T	T	T	T	T	T	C	T	T	Y	T	T	T	T	T	T	T	T
NC_058137.1_2934785_C_A	M	A	M	A	M	M	M	A	A	M	A	A	M	M	A	M	A	M	A	A	M	A	A	M	A	A	M	A	M	A	A	M	A	A	M	C	C	A	C	A	M	A	A	A	M	C	A	A	N
NC_058137.1_2945838_T_C	T	Y	Y	Y	Y	Y	Y	Y	C	Y	Y	T	C	T	C	C	Y	C	Y	T	T	T	Y	C	T	Y	Y	Y	Y	C	Y	C	Y	T	Y	Y	Y	Y	T	T	Y	T	Y	T	Y	Y	C	Y	Y
NC_058137.1_2950489_A_G	R	G	R	R	N	R	R	R	G	R	G	G	G	R	G	G	G	G	G	R	R	G	G	G	G	R	R	G	R	G	G	G	R	R	R	R	R	R	A	G	R	G	G	R	R	R	G	G	R
NC_058137.1_2986651_G_A	G	G	R	G	G	G	R	G	R	G	G	G	R	G	R	A	G	R	G	G	G	G	G	R	G	G	G	G	R	R	R	G	G	G	G	G	G	G	G	G	G	G	G	G	G	G	R	G	R
NC_058137.1_2999515_A_G	R	G	R	R	R	A	R	R	G	R	G	G	R	R	G	R	A	R	G	R	R	A	G	R	R	R	R	R	R	A	R	R	A	R	A	A	A	R	A	R	A	G	G	R	A	A	G	R	R
NC_058137.1_2999518_A_G	R	A	R	A	R	A	A	A	A	R	A	A	A	R	A	A	A	A	A	R	R	A	A	A	A	R	A	A	R	A	A	A	R	A	R	A	R	A	G	A	R	A	A	R	R	R	A	A	R
NC_058137.1_2999948_C_T	T	T	T	T	T	Y	Y	T	T	T	T	T	Y	T	T	T	Y	T	T	T	T	Y	T	T	Y	T	Y	T	T	T	T	T	Y	N	Y	C	T	T	T	Y	Y	T	T	T	T	T	T	Y	T
NC_058137.1_2999968_A_G	R	G	A	R	R	A	A	A	R	R	G	G	A	R	A	A	A	A	G	R	R	A	G	A	R	R	A	R	A	A	A	A	A	R	A	A	A	A	A	R	A	G	G	R	A	A	R	R	A
NC_058137.1_3005830_A_G	R	G	R	R	R	A	R	R	G	R	G	R	R	A	G	R	A	R	G	R	R	A	G	R	R	R	R	A	R	A	R	R	A	A	A	A	A	R	A	R	A	G	G	R	A	A	G	R	R
NC_058137.1_3025212_C_A	C	M	M	M	M	M	M	M	M	C	C	C	M	C	M	M	M	A	M	C	C	M	C	C	C	C	A	C	C	M	C	M	M	C	M	A	C	M	C	C	M	C	M	C	M	C	M	M	C
NC_058137.1_3028735_A_C	M	M	A	M	M	A	A	A	A	M	M	M	A	A	M	A	A	A	M	M	M	A	M	A	A	A	A	A	A	A	A	A	A	A	A	A	A	A	A	M	A	C	M	M	A	A	A	A	A
NC_058137.1_3066907_C_T	Y	C	Y	Y	Y	Y	Y	T	C	Y	Y	C	C	Y	C	Y	T	Y	C	Y	Y	T	Y	Y	Y	T	Y	C	Y	C	Y	Y	T	N	Y	Y	T	T	T	Y	Y	C	C	Y	T	Y	Y	Y	Y
NC_058137.1_3066936_A_G	R	A	R	R	R	R	R	G	A	R	R	A	A	R	A	R	G	R	A	R	R	G	R	R	R	G	R	A	R	A	R	R	G	N	R	R	G	G	G	R	R	A	A	R	G	R	R	R	R
NC_058137.1_3068598_C_T	Y	T	C	Y	Y	C	C	C	Y	Y	Y	T	C	C	Y	C	C	C	T	Y	Y	C	Y	C	Y	C	C	Y	C	C	C	C	C	C	C	C	C	C	C	Y	C	T	T	Y	C	C	Y	Y	C
NC_058137.1_3074580_T_A	A	A	W	A	A	W	W	W	W	W	A	A	T	A	W	W	A	T	A	A	A	A	A	W	A	A	W	W	W	T	W	W	A	W	W	W	A	A	A	A	W	A	A	A	W	W	A	A	W
NC_058137.1_3076257_G_A	G	R	G	R	R	G	G	G	R	R	G	R	G	R	G	G	G	G	R	G	G	G	R	G	G	G	G	R	G	G	G	G	G	G	G	G	G	G	G	G	G	G	R	R	G	G	R	R	G
NC_058137.1_3084200_T_G	K	K	T	T	K	T	T	T	T	T	K	K	T	T	K	T	T	T	K	K	K	T	T	T	K	T	T	T	T	T	T	T	T	T	T	T	T	T	T	K	T	G	K	T	T	T	T	T	T
NC_058137.1_3091224_C_G	S	S	N	G	S	S	N	N	S	S	C	S	C	G	C	C	S	S	S	S	S	S	S	C	C	S	S	S	S	C	C	C	G	C	S	S	S	S	G	C	S	C	S	G	S	S	S	S	S
NC_058137.1_3091235_A_G	G	G	R	G	G	R	R	R	R	R	R	G	A	G	R	A	R	R	G	G	G	R	R	A	R	R	R	R	R	A	A	A	G	A	R	R	R	R	G	R	R	G	G	G	R	R	R	R	R
NC_058137.1_3091693_A_G	R	R	R	G	R	R	R	R	R	R	A	R	A	G	A	A	R	R	R	R	R	R	R	A	A	R	R	R	R	A	A	A	G	A	R	R	R	R	G	A	R	A	R	G	R	R	R	R	R
NC_058137.1_3093437_C_T	T	T	Y	T	T	Y	Y	N	Y	Y	Y	T	C	T	Y	C	Y	Y	T	T	T	Y	Y	C	Y	Y	Y	Y	Y	C	C	C	T	C	Y	Y	Y	Y	T	Y	Y	T	T	T	Y	Y	Y	Y	Y
NC_058137.1_3112524_G_A	R	R	R	R	R	R	R	R	R	R	G	G	R	R	G	G	R	R	R	R	R	R	G	G	G	R	R	G	R	G	G	G	A	G	A	A	R	R	A	G	A	G	R	R	R	R	R	R	R
NC_058137.1_3121316_T_A	T	W	T	T	W	T	T	W	W	T	T	T	T	W	T	T	T	W	W	T	T	T	T	T	T	T	T	T	T	T	T	T	W	T	T	T	T	W	T	T	T	T	W	T	T	T	W	W	T
NC_058137.1_3122765_C_T	T	T	T	T	T	Y	Y	Y	T	T	Y	T	T	T	T	T	Y	T	T	T	T	Y	Y	Y	Y	Y	T	Y	T	Y	Y	C	T	Y	T	T	Y	Y	T	T	T	T	T	T	Y	Y	T	T	T
NC_058137.1_3123600_G_T	K	G	G	K	K	G	G	G	G	K	K	T	G	G	K	G	G	G	K	K	K	G	K	G	G	G	G	K	G	G	G	G	G	N	G	G	G	G	G	K	G	K	K	K	G	G	G	G	G
NC_058137.1_3137450_A_G	G	A	R	A	R	A	A	A	A	N	A	R	A	R	R	A	A	A	R	G	G	A	A	A	A	R	A	A	R	A	A	A	R	A	R	A	R	A	G	R	R	A	R	R	R	R	A	A	R
NC_058137.1_3137456_T_G	G	K	K	G	G	K	K	K	K	K	K	G	K	G	K	T	K	K	G	G	G	K	K	T	K	K	K	K	K	T	T	T	G	T	G	G	K	K	G	K	G	K	G	G	K	K	K	K	K
NC_058137.1_3140195_C_G	C	C	S	C	C	S	S	C	C	C	C	C	S	C	C	C	S	C	C	C	C	S	C	C	C	C	S	C	C	C	C	C	C	C	S	G	C	C	C	C	S	C	C	C	C	C	C	C	C
NC_058137.1_3144018_C_T	C	Y	C	Y	Y	C	C	Y	Y	C	C	C	C	Y	C	C	C	Y	Y	C	C	C	C	C	C	C	C	C	C	C	C	C	Y	C	C	C	C	Y	C	C	C	C	Y	C	C	C	Y	Y	C
NC_058137.1_3151277_A_G	A	R	A	A	A	A	R	A	R	R	A	A	R	A	R	G	A	R	A	A	A	A	A	R	A	A	R	A	R	R	R	A	A	A	A	A	A	R	A	A	A	R	A	A	A	A	R	A	R
NC_058137.1_3153757_A_G	G	R	R	R	G	R	R	R	R	R	A	R	A	G	R	A	R	R	G	G	G	R	A	R	A	R	R	A	R	A	A	A	G	A	R	R	G	G	G	R	R	A	G	R	G	R	R	R	R
NC_058137.1_3190572_C_T	Y	C	N	C	Y	C	C	C	C	Y	C	Y	C	Y	Y	C	C	C	Y	T	T	C	C	C	C	Y	C	C	C	C	C	C	Y	Y	Y	C	Y	C	Y	Y	Y	C	Y	Y	C	Y	C	C	Y
NC_058137.1_3190574_T_C	Y	T	N	T	Y	T	T	T	T	Y	T	Y	T	Y	Y	T	T	T	Y	C	C	T	T	T	T	Y	T	T	T	T	T	T	Y	Y	Y	T	Y	T	Y	Y	Y	T	Y	Y	T	Y	T	T	Y
NC_058137.1_3200071_G_C	C	S	S	C	C	S	S	C	S	S	S	C	S	C	S	G	S	S	C	C	C	G	S	S	G	S	S	S	S	G	G	G	C	G	C	C	C	C	C	S	C	S	C	C	C	S	S	S	S
NC_058137.1_3203043_C_T	T	Y	Y	T	T	C	C	Y	Y	Y	C	Y	Y	T	Y	C	C	Y	T	T	T	C	C	C	C	Y	C	C	Y	C	C	C	T	Y	T	Y	Y	T	T	Y	T	C	T	Y	Y	Y	Y	Y	N
NC_058137.1_3210390_A_G	A	A	A	R	A	A	A	R	A	R	R	R	R	A	A	A	A	A	A	A	A	A	R	A	A	A	A	R	A	A	A	A	A	A	R	R	A	A	A	A	R	R	A	R	A	A	A	A	A
NC_058137.1_3210413_C_T	T	Y	Y	Y	T	Y	C	Y	Y	N	C	Y	C	T	Y	C	Y	Y	T	T	T	C	C	Y	C	Y	Y	C	Y	C	C	C	T	C	Y	Y	T	T	T	Y	Y	C	T	Y	T	Y	Y	Y	Y
NC_058137.1_3210426_A_G	A	A	A	R	A	A	A	R	A	R	R	R	R	A	A	A	A	A	A	A	A	A	R	A	A	A	A	R	A	A	A	A	A	A	R	R	A	A	A	A	R	R	A	R	A	A	A	A	A
NC_058137.1_3242602_C_T	T	Y	Y	T	T	C	Y	T	Y	Y	Y	T	Y	T	Y	C	Y	Y	T	T	T	C	Y	C	T	Y	C	Y	Y	C	C	T	Y	C	T	Y	Y	T	T	Y	T	T	T	T	T	T	Y	Y	Y
NC_058137.1_3301442_T_C	Y	T	T	T	Y	T	T	T	T	T	T	Y	T	Y	Y	T	T	T	Y	Y	C	T	T	T	T	T	T	T	T	T	T	T	Y	T	T	T	Y	T	Y	Y	T	T	Y	T	T	T	T	T	Y
NC_058137.1_3304529_A_G	R	R	R	G	G	A	R	G	R	R	R	G	R	G	R	A	G	R	G	R	G	G	R	R	G	A	A	R	R	A	R	A	R	N	R	R	G	G	G	R	R	G	G	R	G	R	R	R	R
NC_058137.1_3304534_C_T	Y	Y	Y	T	T	C	Y	T	Y	Y	Y	T	Y	T	Y	C	T	Y	T	Y	T	T	Y	Y	T	C	C	Y	Y	C	Y	C	Y	N	Y	Y	T	T	T	Y	Y	T	T	Y	T	Y	Y	Y	Y
NC_058137.1_3333112_T_C	Y	C	N	C	C	T	Y	C	C	C	Y	C	C	C	Y	T	Y	Y	C	Y	C	T	Y	C	C	T	T	Y	C	T	Y	Y	Y	Y	Y	Y	C	C	C	Y	Y	C	C	Y	C	Y	Y	Y	C
NC_058137.1_3333161_T_G	K	G	K	G	G	T	K	G	G	G	K	G	G	G	K	T	K	K	G	K	G	T	K	G	G	T	T	K	G	T	K	K	K	K	K	K	G	G	G	K	K	G	G	K	G	K	K	K	G
NC_058137.1_3333220_C_T	Y	C	C	C	Y	C	C	C	C	C	C	Y	C	Y	Y	C	C	C	Y	Y	T	C	C	C	C	C	C	C	C	C	C	C	Y	C	C	C	Y	C	Y	Y	C	C	Y	C	C	C	C	C	Y
NC_058137.1_3336687_G_A	R	G	G	G	R	G	G	G	G	G	G	R	G	R	R	G	G	R	R	R	A	G	G	G	G	G	G	G	G	G	G	G	R	G	G	G	R	G	R	R	G	G	R	G	G	G	G	G	R
NC_058137.1_3336950_G_C	S	G	G	G	S	G	G	G	G	G	G	S	G	S	S	G	G	S	S	S	C	G	G	G	G	G	G	G	G	G	G	G	S	G	G	G	S	G	S	S	G	G	S	G	G	G	G	G	S
NC_058137.1_3338882_C_A	M	C	C	C	M	C	C	C	C	C	C	M	C	M	M	C	C	M	M	M	A	C	C	C	C	C	C	C	C	C	C	C	M	C	C	C	M	C	M	M	C	C	M	C	C	C	C	C	M
NC_058137.1_3346169_T_A	W	T	W	W	W	T	W	N	T	W	W	W	W	W	W	T	W	W	W	W	A	T	T	T	T	T	T	T	T	T	T	T	W	T	W	W	W	T	W	W	W	W	W	W	W	W	T	T	W
NC_058137.1_3368796_C_T	T	T	T	T	T	Y	Y	T	T	T	T	T	T	T	T	T	Y	C	T	T	T	T	T	T	T	T	Y	T	T	T	T	T	T	T	T	Y	T	T	T	T	T	T	T	T	T	Y	T	T	T
NC_058137.1_3376125_T_G	T	T	K	K	T	T	T	T	T	K	K	T	T	T	K	T	K	T	T	T	T	G	K	T	T	K	K	T	K	T	K	G	T	N	T	T	T	T	K	K	T	T	T	T	K	K	T	K	T
NC_058137.1_3389591_C_G	S	S	S	S	C	S	S	C	S	S	S	C	S	C	C	G	S	C	C	C	C	S	S	G	S	S	C	S	G	G	G	S	C	G	C	C	S	S	S	S	C	C	C	C	S	G	S	S	S
NC_058137.1_3389957_T_C	Y	Y	Y	Y	T	Y	Y	T	Y	Y	Y	T	Y	T	T	C	Y	T	T	T	T	Y	Y	C	Y	Y	T	Y	C	C	C	Y	T	C	T	T	Y	Y	Y	Y	T	T	T	T	Y	C	Y	Y	Y
NC_058137.1_3728195_T_G	K	K	K	T	G	T	K	T	K	N	T	K	K	K	K	K	T	T	K	K	G	T	T	K	K	T	T	T	K	T	K	T	K	G	T	T	K	T	K	G	T	T	K	T	T	T	K	K	G
NC_058137.1_3728221_A_C	M	A	M	A	C	A	A	A	A	A	A	M	A	M	M	A	A	A	M	M	C	A	A	A	A	A	A	A	A	A	M	A	M	A	A	A	M	A	M	M	A	A	M	A	A	A	A	A	M
NC_058137.1_3728241_C_T	Y	C	N	C	Y	C	C	C	C	C	C	Y	C	Y	Y	C	C	C	Y	Y	T	C	C	C	C	C	C	C	C	C	Y	C	Y	C	C	C	Y	C	Y	Y	C	C	Y	C	C	C	C	C	Y
NC_058137.1_3740550_T_C	Y	T	Y	T	Y	T	T	T	T	T	T	Y	T	Y	Y	T	T	Y	Y	Y	C	T	T	T	T	T	T	T	T	T	Y	T	Y	T	T	T	Y	T	Y	Y	Y	T	Y	T	T	Y	T	T	Y
NC_058137.1_3740570_T_C	T	Y	T	T	T	T	T	Y	Y	T	T	T	T	T	T	T	Y	T	Y	T	T	C	T	T	Y	T	T	T	T	T	Y	Y	T	T	T	T	T	T	T	T	T	Y	Y	T	T	T	Y	Y	T
NC_058137.1_3745005_T_C	Y	C	C	C	C	Y	C	C	C	C	C	C	C	C	C	C	C	C	C	C	C	C	C	C	Y	C	C	Y	C	Y	C	C	C	Y	C	C	C	C	C	Y	C	C	C	C	C	C	C	Y	C
NC_058137.1_3745122_C_T	C	Y	Y	Y	C	Y	Y	Y	Y	Y	Y	C	Y	Y	C	C	T	Y	Y	Y	C	T	Y	C	Y	T	Y	C	Y	C	Y	T	C	C	T	T	C	Y	Y	C	Y	Y	Y	T	T	C	Y	Y	C
NC_058137.1_3745131_T_G	T	T	T	T	T	T	K	T	T	T	K	K	T	T	K	T	T	T	T	T	T	T	K	K	T	T	K	K	T	K	T	T	T	T	T	T	K	K	T	T	T	K	T	T	T	K	T	T	T
NC_058137.1_3747855_G_A	G	R	G	G	G	R	R	N	R	R	R	G	R	G	G	G	R	G	G	R	G	G	R	R	G	A	R	G	R	G	G	G	G	G	R	R	G	G	G	G	G	G	G	R	G	G	G	G	R
NC_058137.1_3747900_A_T	W	T	T	W	W	W	T	W	T	T	T	T	T	T	T	A	T	T	T	T	T	T	T	T	W	T	T	W	T	W	T	T	W	T	T	T	T	T	T	T	T	T	T	T	T	T	W	T	T
NC_058137.1_3747906_G_A	R	A	R	R	R	R	R	R	A	R	R	R	R	A	R	G	A	R	A	A	A	A	R	R	R	A	R	G	R	G	A	R	R	G	R	R	R	R	R	R	R	R	A	A	R	R	R	R	A
NC_058137.1_3747944_C_G	S	C	S	C	S	C	C	C	C	C	C	S	C	S	S	C	C	C	S	S	G	C	C	C	C	C	C	C	C	C	S	C	S	C	C	C	S	C	S	S	C	C	S	C	C	C	C	C	S
NC_058137.1_3751704_T_C	Y	C	C	Y	Y	Y	C	Y	C	C	C	C	C	C	C	T	C	C	C	C	C	C	C	C	Y	C	C	Y	C	Y	C	C	Y	C	C	C	C	C	C	C	C	C	C	C	C	C	Y	C	C
NC_058137.1_3752302_A_C	M	A	A	A	N	A	A	A	A	A	A	M	A	M	M	A	A	A	M	M	C	A	A	A	A	A	A	A	A	A	M	A	M	A	A	A	M	A	M	M	A	A	M	A	A	A	A	A	M
NC_058137.1_3752328_A_T	W	A	A	A	W	A	A	A	A	A	A	W	A	W	W	A	A	A	W	W	T	A	A	A	A	A	A	A	A	A	W	A	W	A	A	A	W	A	W	W	A	A	W	A	A	A	A	A	W
NC_058137.1_3755865_G_A	R	G	N	G	R	G	G	G	G	G	G	R	G	R	R	G	G	G	R	R	A	G	G	G	G	G	G	G	G	G	R	G	R	G	G	G	R	G	R	R	G	G	R	G	G	G	G	G	R
NC_058137.1_3757907_A_G	R	R	R	A	R	A	N	R	R	R	A	R	A	G	R	A	R	R	G	R	G	G	A	A	R	A	A	A	A	A	G	R	R	A	A	A	R	R	R	R	R	R	G	R	R	R	R	R	R
NC_058137.1_3757983_T_G	T	T	T	T	T	T	K	T	T	T	K	K	T	T	K	T	T	T	T	T	T	T	K	K	T	T	K	K	T	K	T	T	T	T	T	T	K	K	T	T	T	K	T	T	T	K	T	T	T
NC_058137.1_3758070_A_T	A	W	W	A	A	A	N	W	W	W	A	A	A	W	A	A	W	W	W	A	A	T	A	A	W	A	A	A	A	A	W	W	A	A	A	A	A	W	A	A	W	W	W	W	W	W	W	W	N
NC_058137.1_3762953_T_C	Y	C	Y	T	Y	Y	Y	Y	C	Y	Y	Y	Y	C	Y	T	C	Y	C	C	C	C	Y	Y	Y	C	Y	T	Y	T	C	Y	Y	T	Y	Y	Y	Y	Y	Y	Y	Y	C	C	Y	Y	Y	Y	C
NC_058137.1_3766514_G_A	R	G	R	G	R	G	G	G	G	G	G	R	G	R	R	G	G	G	R	R	A	G	G	G	G	G	G	G	G	G	R	G	R	G	G	G	R	G	R	R	G	G	R	G	G	G	G	G	R
NC_058137.1_3768502_C_T	Y	Y	Y	Y	Y	C	Y	Y	Y	N	C	Y	C	T	Y	C	Y	Y	T	Y	T	T	C	C	Y	C	C	C	C	C	T	Y	Y	C	C	C	Y	Y	Y	Y	Y	Y	T	Y	Y	Y	Y	Y	Y
NC_058137.1_3768547_C_T	Y	T	Y	Y	Y	Y	T	Y	T	Y	Y	Y	Y	T	Y	C	T	Y	T	T	T	T	Y	Y	Y	T	Y	C	Y	C	T	Y	Y	C	Y	Y	Y	Y	Y	Y	Y	Y	T	T	Y	Y	Y	Y	T
NC_058137.1_3770853_T_C	T	T	T	T	T	T	Y	T	T	T	Y	Y	T	T	Y	T	T	T	T	T	T	T	Y	Y	T	T	Y	Y	T	Y	T	T	T	T	T	T	Y	Y	T	T	T	Y	T	T	T	Y	T	T	N
NC_058137.1_3772059_G_A	G	G	G	G	G	G	R	G	G	G	R	R	G	G	R	G	G	G	G	G	G	G	R	R	G	G	R	R	G	R	G	G	G	G	G	G	R	R	G	G	G	R	G	G	G	R	G	G	N
NC_058137.1_3773825_A_T	A	W	W	A	A	A	W	W	W	W	A	A	A	W	A	A	W	W	W	A	A	T	A	A	W	A	A	A	A	A	W	W	A	A	A	A	A	W	A	A	W	W	W	W	W	W	W	W	A
NC_058137.1_3774596_A_C	M	A	M	A	M	A	A	A	A	A	A	M	A	M	M	A	A	A	M	M	C	A	A	A	A	A	A	A	A	A	M	A	M	A	A	A	M	A	M	M	A	A	M	A	A	A	A	A	M
NC_058137.1_3776462_T_A	W	T	W	T	W	T	T	T	T	T	T	W	T	W	W	T	T	T	W	W	A	T	T	T	T	T	T	T	T	T	W	T	W	T	T	T	W	T	W	W	T	T	W	T	T	T	T	T	W
NC_058137.1_3779067_T_C	Y	Y	Y	T	Y	T	T	Y	Y	T	T	Y	T	Y	Y	T	Y	T	C	Y	C	C	T	T	Y	T	T	T	T	T	C	Y	Y	T	T	T	Y	T	Y	Y	T	Y	C	T	T	T	Y	Y	Y
NC_058137.1_3779691_A_G	A	R	A	A	A	A	A	R	R	A	A	A	A	A	A	A	R	A	R	A	A	G	A	A	R	A	A	A	A	A	R	R	A	A	A	A	A	A	A	A	A	R	R	A	A	A	R	R	A
NC_058137.1_3780610_C_T	Y	Y	Y	Y	Y	C	C	Y	Y	Y	C	Y	C	Y	Y	C	Y	C	T	Y	T	T	C	C	Y	C	C	C	C	C	T	Y	Y	C	C	C	Y	C	Y	Y	C	Y	T	C	C	C	Y	Y	Y
NC_058137.1_3780837_A_G	R	R	N	A	R	A	A	R	R	A	A	R	A	R	R	A	R	A	G	R	G	G	A	A	R	A	A	A	A	A	G	R	R	A	A	A	R	A	R	R	A	R	G	A	A	A	R	R	R
NC_058137.1_3780903_T_C	Y	Y	Y	Y	Y	T	T	Y	Y	Y	T	Y	T	Y	Y	T	Y	T	C	Y	C	C	T	T	Y	T	T	T	T	T	C	Y	Y	T	T	T	Y	T	Y	Y	T	Y	C	T	T	T	Y	Y	Y
NC_058137.1_3780904_G_A	R	R	R	G	R	G	G	R	R	G	G	R	G	R	R	G	R	G	A	R	A	A	G	G	R	G	G	G	G	G	A	R	R	G	G	G	R	G	R	R	G	R	A	G	G	G	R	R	R
NC_058137.1_3780953_G_C	S	S	S	S	S	G	G	S	S	S	G	S	G	S	S	G	S	G	C	S	C	C	G	G	S	G	G	G	G	G	C	S	S	G	G	G	S	G	S	S	G	S	C	G	G	G	S	S	S
NC_058137.1_3781815_G_T	G	K	G	G	G	G	G	K	K	G	G	G	G	G	G	G	K	G	K	G	G	T	G	G	K	G	G	G	G	G	K	K	G	G	G	G	G	G	G	G	G	K	K	G	G	G	K	K	G
NC_058137.1_3802281_G_A	G	A	R	G	R	R	R	R	A	R	R	G	A	R	R	R	A	A	R	R	G	A	R	R	R	A	A	G	A	G	R	A	G	G	A	A	G	R	R	G	A	R	R	A	A	R	A	R	R
NC_058137.1_3802305_C_A	C	A	M	C	M	M	M	M	A	M	M	C	A	M	M	M	A	A	M	M	C	A	M	M	M	A	A	C	A	C	M	A	C	C	A	A	C	M	A	C	A	M	M	A	A	M	A	M	M
NC_058137.1_3804349_C_T	C	C	Y	C	C	C	C	C	C	Y	C	C	Y	C	C	Y	C	T	C	C	C	C	C	C	C	C	C	C	Y	C	C	Y	C	C	Y	Y	C	C	Y	C	Y	C	C	C	Y	Y	Y	C	C
NC_058137.1_3805050_G_A	G	R	G	G	G	G	G	R	R	G	G	G	G	G	G	G	R	G	R	G	G	A	G	G	R	G	G	G	G	G	R	R	G	G	G	G	G	G	G	G	G	R	R	G	G	G	R	R	N
NC_058137.1_3806213_G_A	R	A	A	R	A	R	A	R	A	A	A	A	A	A	A	R	A	A	A	A	A	A	A	A	R	A	A	R	A	G	A	A	R	N	A	A	A	A	A	R	A	A	A	A	A	A	A	R	A
NC_058137.1_3806241_A_G	R	R	R	A	R	A	A	A	R	A	A	R	A	R	R	A	R	A	G	R	G	G	A	A	R	A	A	A	A	A	G	R	R	N	A	A	R	A	R	R	A	R	G	A	A	A	R	R	R
NC_058137.1_3806252_A_G	R	R	R	A	R	A	A	A	R	A	A	R	A	R	R	A	R	A	G	R	G	G	A	A	R	A	A	A	A	A	G	R	R	N	A	A	R	A	R	R	A	R	G	A	A	A	R	R	R
NC_058137.1_3821875_G_C	G	G	G	G	G	S	S	G	G	G	G	G	G	C	G	G	G	G	G	G	G	G	G	G	G	G	S	G	G	G	G	G	G	G	G	S	G	S	G	G	G	G	G	S	S	G	G	G	G
NC_058137.1_3830384_C_T	Y	C	Y	C	Y	C	C	C	C	C	C	Y	C	Y	Y	C	C	C	Y	Y	T	C	C	C	C	C	C	C	C	C	Y	C	Y	C	C	C	Y	C	Y	Y	C	C	Y	C	C	C	C	C	Y
NC_058137.1_3830716_G_T	G	G	G	G	G	K	K	K	G	K	K	G	G	K	G	G	G	G	G	G	G	G	G	G	G	G	K	G	G	G	G	K	G	G	G	K	G	K	G	G	G	G	G	K	K	G	G	G	G
NC_058137.1_3836464_T_C	Y	T	Y	T	Y	T	T	T	T	T	T	Y	T	Y	Y	T	T	T	Y	Y	C	T	T	T	T	T	T	T	T	T	Y	T	Y	T	T	T	Y	T	Y	Y	Y	T	Y	T	T	T	T	T	Y
NC_058137.1_3836482_C_T	Y	C	Y	C	Y	C	C	C	C	C	C	Y	C	Y	Y	C	C	C	Y	Y	T	C	C	C	C	C	C	C	C	C	Y	C	Y	C	C	C	Y	C	Y	Y	Y	C	Y	C	C	C	C	C	Y
NC_058137.1_3836539_A_G	R	G	G	G	G	R	G	R	G	G	G	G	G	G	G	R	G	G	G	G	G	G	G	G	R	G	G	R	G	R	G	G	R	R	G	G	G	G	G	R	G	G	G	G	G	G	G	R	G
NC_058137.1_3836915_C_G	S	C	S	C	S	C	C	C	C	C	C	S	C	S	S	C	C	C	S	S	G	C	C	C	C	C	C	C	C	C	S	C	S	C	C	C	S	C	S	S	S	C	S	C	C	C	C	C	S
NC_058137.1_3845327_C_T	Y	C	Y	C	Y	C	C	C	C	C	C	Y	C	Y	Y	C	C	C	Y	Y	T	C	C	C	C	C	C	C	C	C	Y	C	Y	C	C	C	Y	C	Y	Y	C	C	Y	C	C	C	C	C	Y
NC_058137.1_3845350_C_A	M	C	M	C	M	C	C	C	C	C	C	M	C	M	M	C	C	C	M	M	A	C	C	C	C	C	C	C	C	C	M	C	M	C	C	C	M	C	M	M	C	C	M	C	C	C	C	C	M
NC_058137.1_3845470_C_A	C	C	C	M	C	C	M	C	C	M	C	M	C	C	C	C	C	C	C	C	C	C	M	M	C	C	C	M	C	M	C	C	C	C	C	C	M	M	C	C	C	M	C	C	C	M	C	C	C
NC_058137.1_3845472_C_T	Y	C	Y	C	Y	C	C	C	C	C	C	Y	C	Y	Y	C	C	C	Y	Y	T	C	C	C	C	C	C	C	C	C	Y	C	Y	C	C	C	Y	C	Y	Y	C	C	Y	C	C	C	C	C	Y
NC_058137.1_3846411_A_T	W	A	W	A	W	A	A	A	A	A	A	W	A	W	W	A	A	A	W	W	T	A	A	A	A	A	A	A	A	A	W	A	W	A	A	A	W	A	W	W	A	A	W	A	A	A	A	A	W
NC_058137.1_3846468_C_T	Y	C	Y	C	Y	C	C	C	C	C	C	Y	C	Y	Y	C	C	C	Y	Y	T	C	C	C	C	C	C	C	C	C	Y	C	Y	C	C	C	Y	C	Y	Y	C	C	Y	C	C	C	C	C	Y
NC_058137.1_3846843_T_C	Y	C	C	C	C	Y	C	Y	C	C	C	C	C	C	C	Y	C	C	C	C	C	C	C	C	Y	C	C	Y	C	Y	C	C	Y	Y	C	C	C	C	C	Y	C	C	C	C	C	C	C	Y	C
NC_058137.1_3848987_G_A	R	G	G	G	R	G	G	G	G	G	G	R	G	R	R	G	G	G	R	R	A	G	G	G	G	G	G	G	G	G	R	G	R	G	G	G	R	G	R	R	G	G	R	G	G	G	G	G	R
NC_058137.1_3848992_T_C	Y	C	C	C	C	Y	C	Y	C	C	C	C	C	C	C	Y	C	C	C	C	C	C	C	C	Y	C	C	Y	C	Y	C	C	Y	Y	C	C	C	C	C	Y	C	C	C	C	C	C	C	Y	C
NC_058137.1_3853865_G_A	R	R	A	A	A	R	R	A	R	R	A	A	R	A	A	A	A	A	A	A	A	A	A	R	R	A	A	R	R	R	A	A	A	A	A	A	A	A	A	A	A	A	A	A	A	A	A	A	R
NC_058137.1_3865937_T_C	T	T	T	T	T	Y	Y	Y	T	Y	Y	T	T	Y	T	T	T	T	T	T	T	T	T	T	T	T	Y	T	T	T	T	T	T	T	T	Y	T	Y	T	T	T	T	T	Y	Y	Y	T	T	T
NC_058137.1_3870055_A_G	A	A	A	R	A	A	R	A	A	R	A	R	A	A	A	A	A	A	A	A	A	A	R	R	A	A	A	R	A	R	A	A	A	N	A	A	R	R	A	A	A	R	A	A	A	R	A	A	A
NC_058137.1_3877778_T_C	Y	Y	C	C	Y	Y	Y	Y	Y	Y	C	C	Y	C	C	Y	Y	C	C	C	C	Y	C	Y	Y	C	C	Y	Y	Y	C	C	Y	Y	C	C	C	C	C	Y	C	C	C	C	C	C	C	Y	Y
NC_058137.1_3879208_T_C	Y	Y	C	C	N	Y	Y	Y	Y	Y	C	C	Y	C	C	Y	Y	C	C	C	C	Y	C	Y	Y	C	C	Y	Y	Y	C	C	Y	Y	C	C	C	C	C	Y	C	C	C	C	C	C	C	Y	Y
NC_058137.1_3880115_G_A	R	R	R	G	R	G	G	R	R	G	R	R	R	R	A	G	R	G	A	A	A	R	R	G	R	A	R	G	R	G	A	R	R	G	A	R	R	G	A	R	R	R	A	R	R	G	R	R	R
NC_058137.1_3880856_G_A	G	G	R	G	G	R	G	G	G	G	R	G	G	G	G	G	G	G	G	G	G	G	G	G	G	G	R	G	G	G	G	G	G	N	G	R	G	R	G	G	R	G	G	G	R	R	G	G	G
NC_058137.1_3881827_T_G	K	K	K	T	K	T	T	K	K	K	K	K	K	K	G	T	K	T	G	G	G	K	K	T	K	G	K	T	K	T	G	K	K	T	G	K	K	T	G	K	K	K	G	K	K	T	K	K	K
NC_058137.1_3881829_A_G	R	G	G	G	G	R	G	G	G	G	G	G	G	G	G	R	G	G	G	G	G	G	G	G	R	G	G	R	G	R	G	G	R	G	G	G	G	G	G	G	G	G	G	G	G	G	G	G	G
NC_058137.1_3882700_T_C	Y	Y	C	C	Y	Y	Y	Y	Y	Y	C	C	Y	C	C	Y	Y	C	C	C	C	Y	C	Y	Y	C	C	Y	Y	Y	C	C	Y	Y	C	C	C	C	C	Y	C	C	C	C	C	C	C	Y	Y
NC_058137.1_3884809_T_C	Y	Y	C	C	Y	Y	Y	Y	Y	Y	C	C	Y	C	C	Y	Y	C	C	C	C	Y	C	Y	Y	C	C	Y	Y	Y	C	C	Y	Y	C	C	C	C	C	Y	C	C	C	C	C	C	C	Y	Y
NC_058137.1_3888145_G_A	R	R	R	R	N	G	G	R	R	R	R	R	R	R	A	R	R	A	A	A	A	R	R	G	R	A	R	G	R	G	A	A	R	G	A	R	R	G	A	R	R	R	A	R	R	G	A	R	R
NC_058137.1_3897791_G_A	G	G	R	G	G	R	R	R	G	G	R	G	G	G	G	G	G	G	G	G	G	G	G	G	G	G	R	G	G	G	G	G	G	G	G	R	G	R	G	G	R	G	G	G	R	R	G	G	G
NC_058137.1_3898233_G_C	S	S	C	C	S	S	S	S	S	S	C	S	S	C	C	S	S	C	C	C	C	S	S	S	S	C	C	G	S	S	C	C	S	S	C	C	C	C	C	S	C	S	C	C	C	S	C	S	S
NC_058137.1_3899106_C_A	M	M	A	A	M	M	M	M	M	M	A	A	M	A	A	M	M	A	A	A	A	M	A	M	M	A	A	M	M	M	A	A	M	M	A	A	A	A	A	M	A	A	A	A	A	A	A	M	M
NC_058137.1_3899899_C_T	C	C	C	Y	C	C	Y	C	C	Y	C	Y	C	Y	C	C	C	C	C	C	C	C	Y	Y	C	C	C	Y	C	Y	C	C	C	Y	C	C	Y	Y	C	C	C	Y	C	Y	C	Y	C	C	C
NC_058137.1_3899943_C_T	C	C	C	Y	C	C	Y	C	C	Y	C	Y	C	Y	C	C	C	C	C	C	C	C	Y	Y	C	C	C	Y	C	Y	C	C	C	N	C	C	Y	Y	C	C	C	Y	C	Y	C	Y	C	C	C
NC_058137.1_3899978_A_T	A	A	W	A	A	W	N	W	A	A	W	A	A	A	A	A	A	A	A	A	A	A	A	A	A	A	W	A	A	A	A	A	A	A	A	W	A	W	A	A	W	A	A	A	W	W	A	A	A
NC_058137.1_3900020_G_A	G	G	G	G	G	R	N	R	G	G	R	G	G	G	G	G	G	G	G	G	G	G	G	G	G	G	R	G	G	G	G	G	G	N	G	R	G	R	G	G	G	G	G	G	R	R	G	G	G
NC_058137.1_3901182_T_G	T	T	K	T	T	K	K	N	T	T	K	T	T	T	T	T	T	T	T	T	T	T	T	T	T	T	K	T	T	T	T	T	T	T	T	K	T	K	T	T	K	T	T	T	K	K	T	T	T
NC_058137.1_3902598_A_C	M	A	N	A	M	A	A	A	A	A	A	M	A	M	M	A	A	A	M	M	C	A	A	A	A	A	A	A	A	A	M	A	M	A	A	A	M	A	M	M	A	A	M	A	A	A	A	A	M
NC_058137.1_3902793_T_C	Y	T	Y	T	Y	T	T	T	T	T	T	Y	T	Y	Y	T	T	T	Y	Y	C	T	T	T	T	T	T	T	T	T	Y	T	Y	T	T	T	Y	T	Y	Y	T	T	Y	T	T	T	T	T	Y
NC_058137.1_3904376_C_T	C	C	Y	C	C	Y	Y	Y	C	C	Y	C	C	C	C	C	C	C	C	C	C	C	C	C	C	C	Y	C	C	C	C	C	C	C	C	Y	C	Y	C	C	Y	C	C	C	Y	Y	C	C	C
NC_058137.1_3904377_C_G	C	C	S	C	C	S	S	S	C	C	S	C	C	C	C	C	C	C	C	C	C	C	C	C	C	C	S	C	C	C	C	C	C	C	C	S	C	S	C	C	S	C	C	C	S	S	C	C	C
NC_058137.1_3904400_G_A	G	G	R	G	G	R	R	R	G	G	R	G	G	G	G	G	G	G	G	G	G	G	G	G	G	G	R	G	G	G	G	G	G	G	G	R	G	R	G	G	R	G	G	G	R	R	G	G	G
NC_058137.1_3923752_G_A	R	G	R	R	R	R	R	R	G	R	A	A	G	A	A	G	R	R	R	R	A	R	A	R	R	R	A	R	R	A	A	A	R	G	G	R	A	A	A	R	G	R	R	R	A	A	G	G	R
NC_058137.1_3923883_G_T	G	K	G	G	K	G	K	K	K	K	G	G	K	G	G	G	K	G	G	G	G	K	G	K	G	G	G	G	K	G	G	G	G	G	G	G	G	G	G	G	G	G	G	G	G	G	G	G	K
NC_058137.1_3929844_A_T	W	W	W	W	W	W	W	W	W	W	T	W	W	W	T	W	W	T	T	T	T	W	W	A	W	T	T	A	W	W	T	W	W	W	T	T	W	W	T	T	W	W	T	W	T	W	T	T	W
NC_058137.1_3929954_A_G	R	R	G	G	R	R	R	R	R	R	G	G	R	G	G	R	R	G	G	G	G	R	G	R	R	G	G	R	R	G	G	R	R	R	G	G	G	G	G	G	G	G	G	G	G	G	G	G	R
NC_058137.1_3935285_A_G	R	A	N	A	R	A	A	A	A	A	A	R	A	R	R	A	A	A	R	R	G	A	A	A	A	A	A	A	A	A	R	A	R	A	A	A	R	A	R	R	A	A	R	A	A	A	A	A	R
NC_058137.1_3935378_T_C	Y	T	Y	T	Y	T	T	T	T	T	T	Y	T	Y	Y	T	T	T	Y	Y	C	T	T	T	T	T	T	T	Y	T	Y	T	Y	T	T	T	Y	T	C	Y	T	T	Y	T	Y	T	T	T	Y
NC_058137.1_3935432_C_A	C	M	M	M	C	M	M	M	M	M	A	M	M	M	M	C	M	C	M	M	C	C	A	M	M	A	A	M	C	A	C	M	C	C	A	A	M	A	C	C	A	A	M	A	M	A	M	M	C
NC_058137.1_3935543_C_T	Y	Y	T	T	Y	Y	Y	Y	Y	Y	T	T	Y	T	T	Y	Y	T	T	T	T	Y	T	Y	Y	T	T	Y	Y	T	T	Y	Y	C	T	T	T	T	T	Y	T	T	T	T	T	T	T	Y	Y
NC_058137.1_3948574_C_G	C	S	C	C	C	C	C	S	S	C	C	C	C	C	C	C	S	C	S	C	C	C	C	C	S	C	C	C	C	C	C	C	S	C	C	C	C	C	C	C	C	S	S	C	C	C	S	S	C
NC_058137.1_3948578_A_G	R	A	R	A	R	A	R	A	A	A	A	R	A	R	R	A	A	A	R	R	G	A	A	A	A	A	A	A	R	A	R	A	R	A	A	A	R	A	G	R	A	A	R	A	R	A	A	A	R
NC_058137.1_3948871_A_G	R	R	G	G	R	R	R	G	R	R	G	G	R	G	G	G	G	G	G	G	G	G	G	R	R	G	G	R	R	G	G	R	G	G	G	G	G	G	G	G	G	G	G	G	G	G	G	G	R
NC_058137.1_3951097_A_T	W	W	T	W	W	W	W	W	W	W	T	T	W	T	T	W	T	T	T	T	T	W	T	W	W	T	T	W	W	T	T	W	T	W	T	T	T	T	T	T	T	T	T	T	T	T	T	T	W
NC_058137.1_3952874_A_G	R	R	R	R	R	A	N	R	R	A	A	R	A	R	R	G	R	G	G	R	G	R	A	A	R	A	A	A	R	A	G	A	G	R	A	A	R	A	G	R	A	R	G	A	R	A	G	R	R
NC_058137.1_3952967_T_C	Y	T	Y	T	Y	T	Y	T	T	T	T	Y	T	Y	Y	T	T	T	Y	Y	C	T	T	T	T	T	T	T	Y	T	Y	T	Y	T	T	T	Y	T	C	Y	T	T	Y	T	Y	T	T	T	Y
NC_058137.1_3953098_G_A	G	R	G	R	R	G	G	R	R	G	G	G	G	G	G	A	R	R	R	G	G	G	G	G	R	G	G	G	G	G	G	G	R	R	G	G	G	G	G	G	G	R	R	G	G	G	A	R	G
NC_058137.1_3953137_T_A	T	W	T	T	T	T	T	T	W	T	T	T	T	T	T	T	W	T	W	T	T	T	T	T	W	T	T	T	T	T	T	T	W	T	T	T	T	T	T	T	T	W	W	T	T	T	W	W	T
NC_058137.1_3953766_G_A	R	G	R	G	R	G	R	G	G	R	G	A	G	A	R	G	G	G	R	R	A	G	R	R	G	G	G	R	R	R	R	G	R	N	G	G	A	A	A	R	G	R	R	R	R	R	G	G	R
NC_058137.1_3958846_G_A	R	R	A	A	R	R	R	R	R	R	A	A	R	A	A	R	A	A	A	A	A	R	A	R	R	A	A	R	R	A	A	R	A	G	A	A	A	A	A	R	A	A	A	A	A	A	A	R	R
NC_058137.1_3961509_A_C	A	A	A	A	A	A	M	A	A	M	A	M	A	M	A	A	A	A	A	A	A	A	M	M	A	A	A	M	A	M	A	A	A	A	A	A	M	C	A	A	A	M	A	M	A	M	A	A	A
NC_058137.1_3969997_G_A	R	R	A	R	A	R	A	R	R	R	A	A	A	A	A	R	R	R	R	A	A	G	A	R	G	A	A	R	A	A	R	R	A	G	A	A	R	R	A	R	A	R	R	A	A	A	R	G	A
NC_058137.1_3988500_T_C	T	Y	T	T	Y	T	Y	T	Y	Y	T	T	Y	T	T	T	T	T	T	T	T	T	T	Y	T	T	T	T	Y	T	T	T	T	T	T	T	T	T	T	T	T	T	T	T	T	T	T	T	Y
NC_058137.1_3988564_T_A	T	W	T	T	W	T	N	T	W	W	T	T	W	T	T	T	T	W	T	T	T	T	T	W	T	T	T	T	W	T	T	T	W	T	T	T	T	T	T	T	T	T	T	T	T	T	T	T	W
NC_058137.1_3993934_T_C	Y	T	Y	T	N	T	N	T	T	T	T	Y	T	Y	Y	T	T	T	Y	Y	C	T	T	T	T	T	T	T	Y	T	Y	T	T	T	T	T	Y	T	C	Y	T	T	Y	T	Y	T	T	T	Y
NC_058137.1_4006053_C_G	S	C	S	C	S	C	S	C	C	N	G	S	S	S	S	C	S	S	S	G	G	C	S	C	C	G	C	C	C	C	S	S	C	C	G	S	S	C	S	S	S	C	S	S	C	C	C	C	S
NC_058137.1_4007232_A_G	G	G	R	G	G	R	R	R	G	G	G	G	G	G	G	G	G	G	G	G	G	R	G	G	G	G	R	G	R	R	R	G	R	G	G	R	G	G	R	G	G	G	G	G	A	R	G	G	G
NC_058137.1_4008406_T_C	C	C	Y	C	C	Y	Y	Y	C	C	C	C	C	C	C	C	C	C	C	C	C	Y	C	C	C	C	Y	C	Y	Y	Y	C	Y	C	C	Y	C	C	Y	C	C	C	C	C	T	Y	C	C	C
NC_058137.1_4013136_C_T	T	T	Y	T	T	Y	Y	Y	T	T	T	T	T	T	T	T	T	T	T	T	T	Y	T	T	T	T	Y	T	Y	Y	Y	T	Y	N	T	Y	T	T	Y	T	T	T	T	T	C	Y	T	T	T
NC_058137.1_4019989_C_T	C	Y	Y	C	N	C	Y	C	Y	Y	Y	C	T	C	C	C	Y	Y	C	Y	C	C	Y	Y	C	T	C	C	Y	C	C	Y	C	C	T	Y	C	C	C	C	Y	C	C	Y	C	C	C	C	Y
NC_058137.1_4020009_T_C	C	C	Y	C	C	Y	Y	Y	C	C	C	C	C	C	C	C	C	C	C	C	C	Y	C	C	C	C	Y	C	C	Y	Y	C	C	C	C	Y	C	C	C	C	C	C	C	C	Y	Y	C	C	N
NC_058137.1_4021268_C_T	C	Y	C	Y	C	C	C	Y	Y	Y	C	C	C	C	C	C	Y	Y	Y	C	C	C	C	Y	Y	C	C	C	C	C	C	C	C	Y	C	C	Y	Y	C	C	C	Y	Y	C	C	C	Y	Y	C
NC_058137.1_4022813_A_G	A	R	A	R	A	A	A	R	R	R	A	A	A	A	A	A	R	R	R	A	A	A	A	R	R	A	A	A	A	A	A	A	A	R	A	A	R	R	A	A	A	R	R	A	A	A	R	R	A
NC_058137.1_4026774_G_A	A	A	R	A	A	R	R	R	A	A	A	A	A	A	A	A	A	A	A	A	A	R	A	A	A	A	R	A	A	R	R	A	A	N	A	R	A	A	A	A	A	A	A	A	R	R	A	A	A
NC_058137.1_4028619_T_C	C	C	Y	C	C	Y	Y	Y	C	C	C	C	C	C	C	C	C	C	C	C	C	Y	C	C	C	C	Y	C	C	Y	Y	C	C	C	C	Y	C	C	C	C	C	C	C	C	Y	Y	C	C	C
NC_058137.1_4028926_G_A	R	G	R	G	G	R	G	G	G	R	R	G	R	G	G	G	R	R	G	R	G	R	R	G	R	A	G	R	G	G	G	A	G	N	A	R	G	G	G	R	R	G	G	R	G	G	G	R	G
NC_058137.1_4030298_T_C	C	C	Y	C	C	Y	Y	Y	C	C	C	C	C	C	C	C	C	C	C	C	C	Y	C	C	C	C	Y	C	C	Y	Y	C	C	C	C	Y	C	C	C	C	C	C	C	C	Y	Y	C	C	C
NC_058137.1_4032474_T_C	C	C	Y	C	C	Y	Y	Y	C	C	C	C	C	C	C	C	C	C	C	C	C	Y	C	C	C	C	Y	C	C	Y	Y	C	C	C	C	Y	C	C	C	C	C	C	C	C	Y	Y	C	C	C
NC_058137.1_4034354_G_A	A	A	N	A	A	R	R	R	A	A	A	A	A	A	A	A	A	A	A	A	A	R	A	A	A	A	R	A	A	R	R	A	A	A	A	R	A	A	A	A	A	A	A	A	R	R	A	A	A
NC_058137.1_4034367_C_A	C	M	C	C	M	C	M	C	M	M	C	C	M	M	C	C	C	C	C	C	C	C	C	M	C	C	C	C	M	M	C	C	C	C	C	C	C	M	C	C	C	C	C	M	C	C	C	C	M
NC_058137.1_4034376_T_A	T	W	T	A	W	T	T	W	W	W	T	T	T	T	W	W	W	W	W	T	T	T	T	W	W	T	W	T	T	T	T	T	T	T	T	T	W	W	T	T	W	W	W	T	T	T	A	W	T
NC_058137.1_4034401_G_A	A	A	R	A	A	R	R	R	A	A	R	A	A	A	A	A	A	A	A	A	A	R	A	A	A	A	R	A	A	R	R	A	G	A	A	R	A	A	A	A	A	A	A	A	R	R	A	A	A
NC_058137.1_4037685_T_G	G	K	K	T	K	K	K	T	K	T	K	G	K	G	K	K	T	T	K	K	G	K	K	K	K	T	T	G	G	K	K	K	G	K	T	T	K	K	G	G	T	K	K	K	K	K	T	K	G
NC_058137.1_4038572_G_A	A	A	R	A	A	R	R	R	A	A	A	A	A	A	A	A	A	A	A	A	A	R	A	A	A	A	R	A	A	R	R	A	A	A	A	R	A	A	A	A	A	A	A	A	R	R	A	A	N
NC_058137.1_4040603_G_T	K	G	N	G	K	G	K	G	G	G	G	K	G	K	K	G	G	G	K	K	T	G	G	G	G	G	G	G	K	G	K	G	G	G	G	G	K	G	T	K	G	G	K	G	K	G	G	G	K
NC_058137.1_4042041_A_C	A	A	A	A	A	A	A	A	A	M	M	A	M	A	A	A	M	M	A	M	A	A	M	A	A	C	A	A	A	A	A	M	A	A	C	M	A	A	A	A	M	A	A	M	A	A	A	A	A
NC_058137.1_4042688_C_A	A	A	M	A	A	M	M	M	A	A	M	A	A	A	A	A	A	A	A	A	A	M	A	A	A	A	M	A	A	M	M	A	C	A	A	M	A	A	A	A	A	A	A	A	M	M	A	A	A
NC_058137.1_4042729_T_A	W	A	T	A	W	W	W	W	A	W	T	W	W	W	W	A	W	W	W	T	T	W	W	A	A	T	W	A	W	W	T	W	T	A	T	T	W	A	T	W	W	A	W	W	T	W	A	A	W
NC_058137.1_4042739_C_A	C	C	N	C	C	C	C	C	C	M	M	C	M	C	C	C	M	M	C	M	C	C	M	C	C	A	C	C	C	C	C	M	C	C	A	M	C	C	C	C	M	C	C	M	C	C	C	C	C
NC_058137.1_4046161_A_G	G	G	R	R	R	R	R	R	G	R	A	G	R	G	G	R	R	R	G	R	G	R	R	G	G	A	R	G	G	R	R	R	A	N	A	A	G	G	G	G	R	G	G	R	R	R	R	G	G
NC_058137.1_4050269_C_T	T	T	Y	Y	T	Y	Y	Y	T	T	T	T	T	T	T	T	T	T	T	T	T	Y	T	T	T	T	Y	T	T	Y	Y	T	T	T	T	Y	T	T	T	T	T	T	T	T	Y	Y	T	T	T
NC_058137.1_4050461_A_G	A	R	A	A	N	A	R	A	R	R	A	R	R	R	A	R	A	A	A	A	A	A	R	R	A	A	A	R	R	R	A	A	A	A	A	A	A	R	A	A	A	R	A	R	A	R	A	A	R
NC_058137.1_4050472_G_C	G	C	N	C	S	G	S	S	C	C	S	S	C	S	S	C	C	C	S	S	G	G	C	C	S	C	S	S	S	S	G	S	G	S	C	S	S	C	G	G	C	C	S	C	G	S	C	S	S
NC_058137.1_4050510_C_G	G	G	C	S	S	S	S	S	G	S	S	G	S	G	S	S	S	S	G	S	G	S	S	G	G	C	C	G	G	S	S	S	G	G	C	C	G	G	G	G	C	G	G	S	S	S	S	G	G
NC_058137.1_4052620_A_T	T	T	W	W	W	W	W	W	T	T	W	T	T	T	T	W	T	T	T	T	T	W	T	T	T	T	W	T	T	W	W	T	A	N	T	W	T	T	T	T	W	W	T	T	W	W	W	T	T
NC_058137.1_4056703_A_G	R	G	A	R	R	R	A	R	G	G	A	R	R	R	A	R	R	R	R	A	A	R	R	G	G	A	A	G	R	R	A	R	A	N	A	A	R	G	A	R	A	G	R	R	A	R	R	G	R
NC_058137.1_4056709_T_G	K	K	T	K	T	K	T	K	K	K	T	T	T	T	T	T	K	K	K	T	T	K	T	K	G	T	T	K	T	T	T	K	T	N	T	T	K	K	T	K	T	K	K	T	T	T	K	G	T
NC_058137.1_4057975_C_T	C	C	Y	Y	Y	C	C	C	C	Y	T	C	Y	C	C	Y	Y	Y	C	Y	C	C	Y	C	C	T	C	C	Y	C	C	Y	Y	C	T	Y	C	C	Y	C	Y	C	C	Y	Y	C	Y	C	C
NC_058137.1_4069000_G_A	R	R	G	R	G	R	G	N	R	R	G	G	G	G	G	G	R	R	R	G	G	R	G	G	A	G	G	R	G	G	R	R	G	A	G	G	G	G	G	R	G	R	R	G	G	G	R	A	G
NC_058137.1_4069761_C_T	Y	C	Y	C	Y	C	Y	C	C	C	C	Y	C	Y	Y	C	C	C	Y	Y	T	C	C	C	C	C	C	C	C	C	Y	C	C	C	C	C	Y	C	Y	Y	C	C	Y	C	C	C	C	C	Y
NC_058137.1_4069777_A_T	T	T	W	T	T	W	W	W	T	W	W	T	W	T	T	T	W	W	T	W	T	T	W	T	T	A	W	T	T	W	T	W	T	T	A	A	T	T	T	T	W	T	T	W	W	W	T	T	T
NC_058137.1_4090505_C_T	C	C	C	C	C	C	Y	C	C	Y	C	Y	C	Y	C	Y	C	C	C	C	C	C	Y	Y	C	C	C	Y	C	Y	C	C	C	C	C	C	Y	Y	C	C	C	Y	C	Y	C	Y	C	C	C
NC_058137.1_4091410_C_T	Y	C	Y	C	Y	C	Y	C	C	C	C	Y	C	Y	Y	C	C	C	Y	Y	T	C	C	C	C	C	C	C	C	C	Y	C	C	C	C	C	Y	C	Y	Y	C	C	Y	C	C	C	C	C	Y
NC_058137.1_4091413_T_C	Y	T	Y	T	Y	T	Y	T	T	T	T	Y	T	Y	Y	T	T	T	Y	Y	C	T	T	T	T	T	T	T	T	T	Y	T	T	T	T	T	Y	T	Y	Y	T	T	Y	T	T	T	T	T	Y
NC_058137.1_4095728_C_G	S	S	C	S	C	S	C	N	S	C	C	C	C	C	C	C	S	S	S	C	C	S	C	C	G	C	C	S	C	C	C	S	C	C	C	C	C	C	C	C	C	S	S	C	C	C	S	S	C
NC_058137.1_4096053_G_C	S	S	G	S	G	S	G	N	S	S	G	G	G	G	G	G	S	S	S	G	G	G	G	G	C	G	G	S	G	G	G	S	G	G	G	G	G	G	G	G	G	S	S	G	G	G	S	S	G
NC_058137.1_4096109_G_A	G	R	G	G	N	G	G	R	R	G	G	R	R	R	G	R	G	G	G	G	G	G	R	A	G	G	G	R	R	R	G	G	G	R	G	G	R	A	G	R	G	R	G	R	G	R	G	R	R
NC_058137.1_4096136_C_A	M	A	M	M	M	M	C	M	A	M	C	M	M	M	C	M	M	M	M	C	C	C	M	A	A	C	C	A	A	M	C	A	C	A	C	C	M	A	M	M	C	A	M	M	A	M	M	A	M
NC_058137.1_4096309_T_C	Y	C	N	Y	Y	Y	Y	Y	C	Y	T	Y	Y	Y	T	Y	Y	Y	Y	T	T	T	Y	C	C	T	T	C	C	Y	T	Y	T	T	T	T	Y	C	Y	T	T	C	Y	Y	Y	Y	Y	Y	Y
NC_058137.1_4098491_T_C	Y	Y	T	Y	T	Y	T	Y	Y	N	T	T	T	T	T	T	Y	Y	Y	T	T	T	T	T	C	T	T	Y	T	T	T	Y	T	T	T	T	T	T	T	T	T	Y	Y	T	T	T	Y	Y	T
NC_058137.1_4100354_T_G	K	G	K	K	K	K	K	K	G	K	T	K	K	K	T	K	K	K	K	T	T	T	K	G	G	T	T	G	G	K	T	G	T	G	T	T	K	G	K	K	T	G	K	K	G	K	K	G	K
NC_058137.1_4103095_G_A	G	G	G	G	G	G	R	G	G	N	G	R	G	R	G	R	G	G	G	G	G	G	R	R	G	G	G	R	G	R	G	G	G	G	G	G	R	A	G	G	G	R	G	R	G	R	G	G	G
NC_058137.1_4103968_C_T	C	C	Y	C	C	C	C	Y	C	C	C	C	C	C	C	C	C	C	C	C	C	C	C	C	C	C	C	C	C	C	C	Y	C	T	C	C	C	C	C	Y	Y	C	C	C	Y	C	C	Y	C
NC_058137.1_4104262_G_C	G	G	G	G	G	G	S	G	G	S	G	S	G	S	G	S	G	G	G	G	G	G	S	S	G	G	G	S	G	S	G	G	G	G	G	G	S	C	G	G	G	S	G	S	G	S	G	G	G
NC_058137.1_4104265_A_G	A	A	N	A	A	A	A	R	A	A	A	A	A	A	A	A	A	A	A	A	A	A	A	A	A	A	A	A	A	A	A	R	A	G	A	A	A	A	A	R	R	A	A	A	R	A	A	R	A
NC_058137.1_4104726_C_T	C	C	Y	C	C	C	C	Y	C	C	C	C	C	C	C	C	C	C	C	C	C	C	C	C	C	C	C	C	C	C	C	Y	C	T	C	C	C	C	C	Y	Y	C	C	C	Y	C	C	Y	C
NC_058137.1_4110503_G_A	R	R	G	R	G	R	G	R	R	R	G	G	G	G	G	G	R	R	R	G	G	G	G	G	A	G	G	R	G	G	G	R	G	R	G	G	G	G	G	R	G	R	R	G	G	G	R	A	G
NC_058137.1_4111850_T_C	Y	Y	T	Y	T	Y	T	Y	Y	Y	T	T	T	T	T	T	T	Y	Y	T	T	T	T	T	C	T	T	Y	T	T	T	Y	T	Y	T	T	T	T	T	Y	T	Y	Y	T	T	T	Y	C	N
NC_058137.1_4128922_G_A	A	G	N	R	R	R	G	G	G	G	G	R	G	R	R	R	G	G	R	R	A	A	G	G	G	G	G	R	G	G	A	G	R	R	G	G	R	G	R	R	G	G	R	G	R	R	R	G	A
NC_058137.1_4131386_C_T	Y	C	Y	Y	Y	C	Y	C	C	C	C	Y	C	Y	Y	Y	C	C	Y	Y	T	T	C	C	C	C	C	C	C	C	T	C	Y	C	C	C	Y	C	Y	Y	C	C	Y	C	Y	Y	Y	C	T
NC_058137.1_4136321_G_A	R	G	G	G	G	R	G	R	G	G	G	G	G	G	G	G	G	G	G	G	G	G	G	G	R	G	G	R	G	G	G	R	G	R	G	G	G	R	G	G	G	G	G	G	G	G	G	G	G
NC_058137.1_4136322_A_C	M	M	A	M	M	M	M	M	M	M	A	M	M	M	A	M	A	A	A	A	A	A	M	C	M	A	A	C	M	M	A	M	A	M	A	A	M	C	A	A	A	M	A	M	A	M	A	A	A
NC_058137.1_4136339_G_A	R	R	G	R	R	R	R	R	R	R	G	R	R	R	G	R	G	G	G	G	G	G	R	A	R	G	G	A	R	R	G	R	G	R	G	G	R	A	G	G	G	R	G	R	G	R	G	G	G
NC_058137.1_4140213_T_G	T	K	T	K	K	T	K	K	K	K	T	K	K	K	T	K	T	T	T	T	T	T	K	G	T	T	T	K	K	K	T	T	T	T	T	T	K	G	T	T	T	K	T	K	T	K	T	T	N
NC_058137.1_4160757_G_A	G	A	R	R	R	G	A	R	A	A	A	G	A	R	G	A	R	G	R	G	G	G	A	A	A	R	G	G	R	R	G	A	A	G	R	R	R	A	G	G	A	R	R	R	G	R	A	R	G
NC_058137.1_4177607_G_A	R	A	A	A	A	G	R	G	A	A	A	A	A	A	A	A	A	G	A	R	A	R	A	A	A	R	R	R	A	R	R	R	R	R	R	R	A	R	A	A	A	A	A	R	A	A	A	A	A
NC_058137.1_4177815_G_A	R	R	R	R	R	G	R	G	G	R	A	R	R	A	A	R	A	G	R	R	A	R	R	G	R	R	R	G	R	G	R	R	R	R	R	R	R	G	A	A	A	R	R	G	R	R	R	R	A
NC_058137.1_4177819_A_G	A	R	A	R	R	A	R	A	G	R	A	R	R	A	A	R	A	A	R	A	A	A	R	G	R	A	A	R	R	R	A	A	A	A	A	A	R	R	A	A	A	R	R	R	A	R	R	R	A
NC_058137.1_4189814_A_G	A	R	A	R	N	A	R	A	R	R	A	R	R	A	A	R	A	A	A	A	A	A	R	R	A	A	A	R	R	A	A	A	A	A	A	A	A	A	A	A	A	R	A	A	A	R	A	A	A
NC_058137.1_4189894_C_T	C	Y	C	Y	N	C	Y	C	Y	Y	C	Y	Y	C	C	Y	C	C	C	C	C	C	Y	Y	C	C	C	Y	Y	C	C	C	C	C	C	C	C	C	C	C	C	Y	C	C	C	Y	C	C	C
NC_058137.1_4190690_T_C	T	Y	T	Y	Y	T	Y	T	Y	Y	T	Y	Y	T	T	Y	T	T	T	T	T	T	Y	Y	T	T	T	Y	Y	T	T	T	T	T	T	T	T	T	T	T	T	Y	T	T	T	Y	T	T	T
NC_058137.1_4194693_C_G	S	C	S	C	S	C	C	C	C	C	C	S	C	S	S	C	C	C	S	S	G	C	C	C	C	C	C	C	S	C	S	C	C	C	C	C	S	C	G	S	C	C	S	C	S	C	C	C	S
NC_058137.1_4194694_G_A	G	R	G	R	R	G	R	G	R	R	G	R	R	G	G	R	G	G	G	G	G	G	R	R	G	G	G	R	R	R	G	G	G	G	G	G	G	G	G	G	G	R	G	G	G	R	G	G	G
NC_058137.1_4194778_C_T	Y	C	Y	C	Y	C	C	C	C	C	C	Y	C	Y	Y	C	C	C	Y	Y	T	C	C	C	C	C	C	C	Y	C	Y	C	C	C	C	C	Y	C	Y	Y	C	C	Y	C	Y	C	C	C	Y
NC_058137.1_4194807_G_A	G	R	G	R	R	G	R	G	R	R	G	R	R	G	G	R	G	G	G	G	G	G	R	R	G	G	G	R	R	R	G	G	G	G	G	G	G	G	G	G	G	R	G	G	G	R	G	G	G
NC_058137.1_4194846_G_A	G	G	G	G	G	G	G	G	R	G	G	G	G	G	G	G	G	G	R	G	G	G	G	R	R	G	G	G	G	G	G	G	G	G	G	G	R	R	G	G	G	G	R	G	G	G	R	R	G
NC_058137.1_4194936_A_T	A	W	A	W	W	A	W	A	W	W	A	W	W	A	A	W	A	A	A	A	A	A	W	W	A	A	A	W	W	W	A	A	A	A	A	A	A	A	A	A	A	W	A	A	A	W	A	A	A
NC_058137.1_4195134_T_G	T	K	T	K	K	T	K	T	K	K	T	K	K	T	T	K	T	T	T	T	T	T	K	K	T	T	T	K	K	K	T	T	T	T	T	T	T	T	T	T	T	K	T	T	T	K	T	T	T
NC_058137.1_4195214_T_C	T	T	T	T	T	T	T	T	Y	T	T	T	T	T	T	T	T	T	Y	T	T	T	T	Y	Y	T	T	T	T	T	T	T	T	T	T	T	Y	Y	T	T	T	T	Y	T	T	T	Y	Y	T
NC_058137.1_4195221_A_C	M	A	M	A	M	A	A	A	A	A	A	M	A	M	M	A	A	A	M	M	C	A	A	A	A	A	A	A	M	A	M	A	A	A	A	A	M	A	C	M	A	A	M	A	M	A	A	A	C
NC_058137.1_4195563_G_A	R	G	R	G	R	G	G	G	G	G	G	R	G	R	R	G	G	G	R	R	A	G	G	G	G	G	G	G	R	G	R	G	G	G	G	G	R	G	A	R	G	G	R	G	R	G	G	G	A
NC_058137.1_4195568_T_C	T	T	Y	Y	Y	T	Y	T	T	Y	Y	T	Y	T	T	Y	C	T	T	T	T	T	Y	T	Y	Y	T	T	T	T	T	Y	Y	N	Y	Y	T	T	T	T	Y	T	T	T	T	Y	Y	T	T
NC_058137.1_4195598_A_G	R	A	N	A	N	A	A	A	A	A	A	R	A	R	R	A	A	A	R	R	G	A	A	A	A	A	A	A	R	A	R	A	A	A	A	A	R	A	G	R	A	A	R	A	R	A	A	A	G
NC_058137.1_4195625_T_G	K	T	K	T	K	T	T	T	T	T	T	K	T	K	K	T	T	T	K	K	G	T	T	T	T	T	T	T	K	T	K	T	T	T	T	T	K	T	G	K	T	T	K	T	K	T	T	T	G
NC_058137.1_4195676_A_G	A	R	A	R	R	A	A	A	R	R	A	R	R	A	A	R	A	A	A	A	A	A	R	R	A	A	A	R	R	R	A	A	A	A	A	A	A	A	A	A	A	R	A	A	A	R	A	A	A
NC_058137.1_4195862_T_C	Y	T	Y	T	Y	T	T	T	T	T	T	Y	T	Y	Y	T	T	T	Y	Y	C	T	T	T	T	T	T	T	Y	T	Y	T	T	T	T	T	Y	T	C	Y	T	N	Y	T	Y	T	T	T	C
NC_058137.1_4195880_T_G	K	K	K	K	K	T	N	T	K	K	T	G	K	K	K	K	T	T	K	K	G	T	K	K	T	T	T	K	G	K	K	T	T	T	T	T	K	T	G	K	T	K	K	T	K	K	T	T	G
NC_058137.1_4198871_T_G	T	K	T	K	K	T	K	T	G	K	T	K	K	T	T	K	T	T	K	T	T	T	K	G	K	T	T	K	K	K	T	T	T	T	T	T	K	K	T	T	T	K	K	T	T	K	K	K	T
NC_058137.1_4209206_T_G	T	K	T	K	T	T	T	T	G	K	T	K	K	T	T	K	T	T	K	T	T	T	K	G	K	T	T	K	K	K	T	T	T	T	T	T	K	K	T	T	T	K	K	T	T	K	K	K	T
NC_058137.1_4209218_T_C	T	Y	T	T	T	Y	Y	Y	T	T	Y	T	T	Y	Y	T	T	T	T	T	T	T	T	T	T	T	C	T	T	Y	T	Y	T	Y	T	Y	T	Y	T	Y	T	Y	T	T	T	T	T	Y	T
NC_058137.1_4215844_C_G	C	S	C	C	C	S	S	S	C	C	S	C	C	S	C	C	C	C	C	S	C	C	C	C	C	S	S	C	S	S	C	C	S	G	S	S	C	C	S	S	C	S	C	S	S	C	C	S	C
NC_058137.1_4222330_C_G	C	S	C	S	S	C	S	C	G	S	C	S	S	C	C	S	C	C	S	C	C	C	S	G	S	C	C	S	S	S	C	C	C	C	C	C	S	S	C	C	C	S	S	C	C	S	S	S	C
NC_058137.1_4222771_G_A	G	R	G	R	R	G	R	G	A	R	G	R	R	G	G	R	G	G	R	G	G	G	R	A	R	G	G	R	R	R	G	G	G	N	G	G	R	R	G	G	G	R	R	G	G	R	R	R	G
NC_058137.1_4223610_T_G	T	K	T	K	K	T	K	T	G	K	T	K	K	T	T	K	T	T	K	T	T	T	K	G	K	T	T	K	K	K	T	T	T	T	T	T	K	K	T	T	T	K	K	T	T	K	K	K	T
NC_058137.1_4229721_A_G	R	R	G	A	R	R	R	A	A	N	G	R	R	G	G	R	R	A	R	R	G	A	R	A	R	R	G	A	R	R	R	R	R	R	R	G	R	A	G	G	G	R	R	A	G	R	R	R	G
NC_058137.1_4229767_C_T	C	Y	C	Y	Y	C	Y	C	T	Y	C	Y	Y	C	C	Y	C	C	Y	C	C	C	Y	T	Y	C	C	Y	Y	Y	C	C	C	C	C	C	Y	Y	C	C	C	Y	Y	C	C	Y	Y	Y	C
NC_058137.1_4244568_C_T	Y	T	T	T	T	Y	Y	C	T	Y	T	T	T	T	T	Y	Y	C	T	Y	T	Y	T	T	T	Y	T	Y	T	T	Y	Y	Y	Y	Y	T	T	Y	T	T	T	T	T	C	T	T	T	T	T
NC_058137.1_4247625_C_T	Y	C	Y	C	N	C	C	C	C	C	C	Y	C	Y	Y	C	C	C	Y	Y	T	C	C	C	C	C	C	C	Y	C	Y	C	C	C	C	C	Y	C	T	Y	C	C	Y	C	Y	C	C	C	T
NC_058137.1_4252063_C_T	Y	C	Y	C	Y	C	C	C	C	C	C	Y	C	Y	Y	C	C	C	Y	Y	T	C	C	C	C	C	C	C	Y	C	Y	C	C	C	C	C	Y	C	T	Y	C	C	Y	C	Y	C	C	C	T
NC_058137.1_4282910_A_C	M	A	A	M	A	M	A	C	A	A	A	A	A	A	A	M	M	A	A	M	A	C	A	A	A	M	A	M	A	A	M	M	A	N	M	A	A	M	A	A	A	A	A	M	A	A	A	A	A
NC_058137.1_4282937_A_G	G	G	R	G	G	R	R	G	G	G	R	G	G	R	G	G	R	G	G	G	G	G	G	G	G	G	R	G	G	R	G	G	R	G	G	R	G	G	G	G	R	G	G	G	R	G	G	G	G
NC_058137.1_4288787_A_G	R	A	R	A	A	A	A	A	A	A	A	R	A	R	R	A	A	A	R	R	G	A	A	A	A	A	A	A	R	A	R	A	A	N	A	A	R	A	G	R	A	A	R	A	R	A	A	A	G
NC_058137.1_4305200_G_T	K	T	T	K	T	G	K	G	T	K	K	T	T	K	K	K	K	G	T	K	T	K	T	T	T	K	G	K	T	K	T	K	K	K	K	K	T	K	T	T	T	T	T	K	T	T	T	T	T
NC_058137.1_4324538_A_G	R	A	A	R	A	R	A	R	A	R	A	A	A	A	A	R	R	R	A	R	A	R	A	A	A	R	A	R	A	A	A	R	R	R	R	A	A	R	A	A	A	A	A	R	A	A	A	A	A
NC_058137.1_4330916_T_C	T	Y	Y	T	T	T	T	T	Y	T	T	T	T	T	T	T	T	T	Y	T	T	T	T	T	Y	T	T	T	T	T	T	T	T	N	T	T	T	T	T	Y	T	Y	Y	T	T	T	Y	C	T
NC_058137.1_4336940_T_C	Y	C	C	Y	Y	T	Y	Y	C	Y	Y	C	Y	C	Y	T	Y	T	C	Y	C	Y	Y	C	C	T	T	Y	C	Y	C	Y	T	Y	T	T	C	Y	C	C	Y	C	C	Y	C	C	Y	C	C
NC_058137.1_4351361_T_C	Y	Y	T	Y	Y	Y	Y	Y	Y	Y	C	T	Y	Y	T	C	C	Y	T	Y	T	Y	Y	Y	T	C	T	Y	Y	T	T	C	C	Y	Y	Y	T	Y	T	T	Y	T	T	Y	T	T	Y	T	T
NC_058137.1_4355783_C_T	T	C	Y	Y	Y	Y	Y	Y	Y	Y	Y	Y	Y	Y	Y	T	Y	T	T	T	T	T	Y	C	Y	T	C	Y	Y	C	T	Y	Y	Y	T	Y	Y	Y	T	Y	Y	C	T	T	T	Y	T	Y	T
NC_058137.1_4362517_C_G	S	G	S	G	S	S	S	S	G	G	G	S	S	S	C	G	G	S	S	C	C	G	G	G	G	S	C	G	G	S	S	G	S	N	C	S	S	G	S	S	S	G	S	S	G	G	G	G	C
NC_058137.1_4364393_A_G	A	R	A	A	A	A	A	R	A	A	A	A	A	A	A	A	A	A	A	A	A	A	A	R	A	A	A	A	A	R	A	A	A	R	A	A	R	G	A	R	A	R	A	A	A	A	A	R	A
NC_058137.1_4397382_G_A	R	G	R	G	R	G	G	G	G	G	G	R	G	R	R	G	G	G	R	A	A	R	G	G	G	R	G	G	R	G	A	G	R	G	R	G	R	G	A	R	G	G	R	R	A	G	G	G	A
NC_058137.1_4397388_G_T	G	G	G	G	G	G	N	G	K	G	K	G	G	G	G	K	G	T	K	G	G	G	G	G	K	G	G	G	G	G	G	K	G	K	G	G	G	K	G	G	G	G	K	G	G	G	K	K	G
NC_058137.1_4404924_A_G	R	R	G	A	R	R	R	R	R	R	G	G	R	G	G	G	G	G	G	G	G	G	G	R	G	G	G	R	R	G	G	G	G	G	G	G	G	G	G	G	G	G	G	G	G	G	G	G	G
NC_058137.1_4410333_C_T	C	Y	Y	C	C	C	C	Y	C	C	C	Y	C	Y	C	C	C	C	C	C	C	C	Y	Y	C	C	C	Y	C	Y	C	C	C	Y	C	C	Y	Y	C	Y	C	T	C	C	C	Y	C	Y	C
NC_058137.1_4410334_A_G	R	R	G	A	R	R	R	R	R	R	G	G	R	G	G	G	G	G	G	G	G	G	G	R	G	G	G	R	R	G	G	G	G	G	G	G	G	G	G	G	G	G	G	G	G	G	G	G	G
NC_058137.1_4410567_T_C	T	T	T	T	Y	T	Y	T	Y	T	Y	T	T	T	T	C	T	C	Y	T	T	T	Y	T	C	Y	T	T	T	T	T	Y	T	Y	T	T	T	Y	T	T	T	T	Y	T	T	T	C	Y	T
NC_058137.1_4410727_T_C	Y	T	Y	T	Y	Y	Y	T	Y	Y	C	Y	Y	Y	C	C	C	C	C	C	C	C	Y	T	C	C	C	T	Y	Y	C	C	C	Y	C	C	Y	Y	C	Y	C	T	C	C	C	Y	C	Y	C
NC_058137.1_4413745_A_G	A	R	R	A	A	A	A	R	A	A	A	R	A	R	A	A	A	A	A	A	A	A	R	R	A	A	A	R	A	R	A	A	A	R	A	A	R	R	A	R	A	G	A	A	A	R	A	R	A
NC_058137.1_4414837_G_A	G	R	R	G	G	G	G	R	G	G	G	R	G	R	G	G	G	G	G	G	G	G	R	R	G	G	G	R	G	R	G	G	G	R	G	G	R	R	G	R	G	A	G	G	G	R	G	R	N
NC_058137.1_4414889_A_G	A	R	R	A	A	A	A	R	A	A	A	R	A	R	A	A	A	A	A	A	A	A	R	R	A	A	A	R	A	R	A	A	A	R	A	A	R	R	A	R	A	G	A	A	A	R	A	R	N
NC_058137.1_4415360_C_T	Y	Y	T	C	Y	Y	Y	Y	Y	Y	T	T	Y	T	T	T	T	T	T	T	T	T	T	Y	T	T	T	Y	Y	T	T	T	T	T	T	T	T	T	T	T	T	T	T	T	T	T	T	T	T
NC_058137.1_4416788_C_T	C	Y	Y	C	C	C	C	Y	C	C	C	Y	C	Y	C	C	C	C	C	C	C	C	Y	Y	C	C	C	Y	C	Y	C	C	C	Y	C	C	Y	Y	C	Y	C	T	C	C	C	Y	C	Y	C
NC_058137.1_4416808_A_T	A	W	W	A	A	A	A	W	A	A	A	W	A	W	A	A	A	A	A	A	A	A	W	W	A	A	A	W	A	W	A	A	A	W	A	A	W	W	A	W	A	T	A	A	A	W	A	W	A
NC_058137.1_4417009_G_A	R	R	A	G	R	R	R	A	R	R	A	A	R	A	A	A	A	A	A	A	A	A	A	R	A	A	A	R	R	A	A	A	A	A	A	A	A	A	A	A	A	A	A	A	A	A	A	A	A
NC_058137.1_4418193_G_A	G	R	R	G	G	G	G	R	G	G	G	R	G	R	G	G	G	G	G	G	G	G	R	R	G	G	G	R	G	R	G	G	G	R	G	G	R	R	G	R	G	A	G	G	G	R	G	R	N
NC_058137.1_4419408_T_G	T	K	K	T	T	T	T	K	T	T	T	K	T	K	T	T	T	T	T	T	T	T	K	K	T	T	T	K	T	K	T	T	T	K	T	T	K	K	T	K	T	G	T	T	T	K	T	K	N
NC_058137.1_4421204_C_A	C	C	C	C	C	C	M	C	M	C	M	C	C	C	C	C	C	M	M	C	C	C	M	C	M	M	C	C	C	C	C	C	C	M	C	C	C	M	C	C	C	C	M	C	C	C	M	M	N
NC_058137.1_4426551_C_T	T	T	T	T	T	Y	Y	T	T	T	Y	T	T	T	Y	T	Y	T	T	T	T	Y	Y	T	T	Y	C	T	T	Y	T	Y	T	T	T	C	T	T	T	T	T	T	T	T	T	T	T	T	T
NC_058137.1_4437233_C_G	S	G	G	C	N	S	S	G	S	S	G	G	G	G	G	C	G	C	S	G	G	G	G	G	C	G	G	S	G	G	G	S	G	S	G	G	G	S	G	G	G	G	S	G	G	G	C	S	G
NC_058137.1_4437278_T_A	T	W	T	T	W	W	W	T	W	W	T	T	W	T	W	T	W	T	T	T	T	W	T	W	T	T	A	T	W	W	T	W	T	T	T	A	T	T	T	T	T	T	T	T	T	T	T	T	T
NC_058137.1_4437285_G_A	R	A	A	G	N	R	R	A	R	R	A	A	A	A	A	G	A	G	R	A	A	A	A	A	G	A	A	R	A	A	A	R	A	R	A	A	A	R	A	A	A	A	R	A	A	A	G	R	A
NC_058137.1_4437319_T_G	G	T	G	G	K	K	K	K	K	G	G	K	K	K	K	G	K	G	G	G	G	K	K	T	G	G	T	K	K	T	G	K	G	K	G	T	K	K	G	K	G	T	G	G	G	K	G	K	G
NC_058137.1_4437321_A_T	A	T	A	A	A	W	W	W	W	A	A	W	W	W	W	A	W	A	A	A	A	W	W	T	A	A	T	W	W	T	A	W	A	W	A	T	W	W	A	W	A	T	A	A	A	W	A	W	A
NC_058137.1_4447842_T_C	T	Y	Y	T	T	T	T	Y	T	T	T	Y	T	Y	T	T	T	T	T	T	T	T	Y	Y	T	T	T	Y	T	Y	T	T	T	T	T	T	Y	Y	T	Y	T	C	T	T	T	Y	T	Y	T
NC_058137.1_4450442_C_G	S	S	S	C	S	C	C	S	C	S	C	G	S	G	S	C	S	C	S	G	G	C	S	S	C	S	C	S	S	S	S	C	G	G	G	C	G	S	G	G	G	G	S	S	S	S	C	S	G
NC_058137.1_4459703_G_A	R	R	A	G	R	G	R	R	G	R	A	A	R	A	R	R	R	G	R	A	A	R	A	R	G	A	G	R	R	R	A	A	A	A	A	R	A	R	A	A	A	A	R	A	A	A	G	R	A
NC_058137.1_4459953_T_A	W	W	A	T	W	T	T	W	T	W	W	A	W	A	W	W	W	T	W	A	A	W	A	W	T	A	T	W	W	W	A	A	A	A	A	W	A	W	A	A	A	A	W	W	A	A	T	W	A
NC_058137.1_4460091_G_C	S	S	C	G	S	G	S	S	G	S	C	C	S	C	S	S	S	G	S	C	C	S	C	S	G	C	G	S	S	S	C	C	C	C	C	S	C	S	C	C	C	C	S	C	C	C	G	S	C
NC_058137.1_4478723_G_A	G	R	R	G	G	G	G	R	G	G	G	R	G	R	G	G	G	G	G	G	G	G	R	R	G	G	G	R	G	R	G	G	G	N	G	G	R	R	G	R	G	A	G	G	G	R	G	R	G
NC_058137.1_4480401_C_T	Y	Y	T	C	Y	C	Y	Y	C	Y	Y	T	Y	T	Y	Y	Y	Y	Y	T	T	Y	Y	Y	C	Y	C	Y	Y	Y	T	Y	T	T	T	C	T	Y	T	T	T	T	Y	T	T	T	C	Y	T
NC_058137.1_4480531_G_A	R	R	A	G	R	G	R	R	G	R	R	A	R	A	R	G	R	G	R	A	A	R	R	R	G	R	G	R	R	R	A	G	A	A	A	G	A	R	A	A	A	A	R	A	A	A	G	R	A
NC_058137.1_4492268_C_A	M	M	M	C	M	C	M	M	C	M	M	A	M	A	M	C	M	C	M	A	A	C	M	M	C	M	C	M	C	M	M	C	A	A	A	C	A	M	M	A	A	A	M	A	C	A	C	M	A
NC_058137.1_4494803_A_C	A	M	M	A	A	A	A	M	A	A	A	M	A	M	A	A	A	A	A	A	A	A	M	M	A	A	A	M	A	M	A	A	A	M	A	A	M	M	A	M	A	C	A	A	A	M	A	M	A
NC_058137.1_4497273_G_T	K	K	K	G	N	G	K	K	G	G	K	T	K	T	K	G	K	G	K	T	T	G	K	K	G	K	G	K	G	K	K	G	T	T	T	G	T	K	K	T	T	T	K	T	G	T	G	K	T
NC_058137.1_4499312_C_T	Y	Y	T	C	Y	C	Y	Y	C	Y	Y	T	Y	T	Y	Y	Y	Y	Y	T	T	Y	Y	Y	C	Y	C	Y	Y	Y	T	Y	T	T	T	C	T	Y	T	T	T	T	Y	T	T	T	C	Y	T
NC_058137.1_4499597_G_A	R	G	R	G	R	G	G	G	G	R	G	R	R	R	R	G	R	G	R	A	A	G	G	G	G	R	G	G	G	G	R	G	A	R	A	G	R	G	R	R	A	G	R	R	G	G	G	G	A
NC_058137.1_4502886_G_A	G	G	G	G	G	G	G	R	G	G	G	R	G	R	G	G	G	G	G	G	G	G	R	R	G	G	G	R	G	R	G	G	G	G	G	G	R	R	G	G	G	R	G	G	G	R	G	G	G
NC_058137.1_4506809_C_T	Y	C	N	C	Y	C	C	C	C	Y	C	Y	Y	Y	Y	C	Y	C	Y	T	T	C	C	C	C	Y	C	C	C	C	Y	C	T	N	T	C	Y	C	Y	Y	T	C	Y	Y	C	Y	C	C	T
NC_058137.1_4507849_T_C	Y	Y	Y	T	Y	T	Y	Y	T	Y	Y	C	Y	C	Y	T	Y	T	Y	C	C	T	Y	Y	T	Y	T	Y	T	Y	Y	T	C	C	C	T	C	Y	Y	C	C	C	Y	C	T	C	T	Y	C
NC_058137.1_4511298_C_T	C	C	C	C	C	C	C	C	C	C	C	C	C	C	C	Y	C	Y	C	C	C	C	C	C	C	C	C	C	Y	C	C	Y	C	N	C	C	C	Y	Y	C	C	C	C	C	Y	Y	C	C	C
NC_058137.1_4514510_G_A	R	R	R	G	R	G	G	R	G	R	G	A	R	A	R	G	R	G	R	A	A	G	R	R	G	R	G	R	R	R	R	G	A	A	A	G	A	A	A	A	A	A	R	R	R	R	G	R	A
NC_058137.1_4527967_C_A	C	C	M	C	C	C	C	C	C	C	M	C	M	C	C	C	M	C	C	C	C	M	M	C	C	M	C	C	C	C	M	M	C	M	M	C	C	M	C	C	M	C	C	C	M	C	C	C	C
NC_058137.1_4535113_G_T	G	G	K	G	G	G	G	G	G	G	K	G	K	G	G	G	K	G	G	G	G	K	K	G	N	K	G	G	G	G	K	K	G	K	K	K	G	K	G	G	K	G	G	G	K	G	G	G	G
NC_058137.1_4550546_T_A	W	W	T	T	W	W	W	T	W	W	T	T	W	T	T	W	T	W	T	W	T	T	T	W	W	W	W	T	W	W	T	W	W	T	W	W	T	T	T	T	T	T	T	W	T	T	T	T	T
NC_058137.1_4550609_A_G	A	A	R	A	A	A	A	R	A	A	A	R	A	R	A	A	A	A	A	A	A	A	R	R	A	A	A	R	A	R	A	A	A	A	A	A	R	R	A	A	A	R	A	A	A	R	A	A	A
NC_058137.1_4550621_C_G	S	C	S	S	S	C	C	C	C	S	C	S	S	S	S	C	S	C	S	S	G	C	C	C	C	C	C	C	C	C	S	C	S	S	S	C	S	S	S	S	G	C	S	C	C	S	C	C	G
NC_058137.1_4550627_C_G	C	C	N	C	C	C	C	S	C	C	C	S	C	S	C	C	C	C	C	C	C	C	S	S	C	C	C	S	C	S	C	C	C	C	C	C	S	S	C	C	C	S	C	C	C	S	C	C	C
NC_058137.1_4584701_C_T	Y	Y	T	Y	Y	C	Y	Y	C	Y	T	T	Y	T	Y	C	Y	C	Y	Y	T	Y	T	Y	C	Y	C	Y	Y	Y	T	C	C	T	Y	Y	T	Y	T	T	Y	T	Y	Y	T	T	C	Y	T
NC_058137.1_4586296_A_T	W	A	W	W	W	A	N	A	A	W	T	W	W	W	W	A	W	A	W	W	T	W	W	A	A	W	A	A	W	A	T	A	A	W	W	W	W	A	T	W	W	A	W	W	T	W	A	A	T
NC_058137.1_4586315_G_A	R	R	G	G	R	R	R	G	R	N	G	G	R	G	G	R	G	R	G	R	G	R	G	R	R	R	R	G	R	R	G	G	R	G	R	R	G	G	G	G	G	G	G	R	G	G	G	G	G
NC_058137.1_4588171_A_C	M	A	M	M	M	A	M	A	A	M	C	M	M	M	M	A	M	A	M	M	C	M	M	A	A	M	A	A	M	A	C	A	A	M	M	M	M	A	C	M	M	A	M	M	C	M	A	A	C
NC_058137.1_4588335_T_C	Y	Y	C	Y	Y	T	Y	Y	T	Y	C	C	Y	C	Y	T	Y	T	Y	Y	C	Y	C	Y	T	Y	T	Y	Y	Y	C	T	T	Y	Y	Y	C	Y	C	C	Y	C	Y	Y	C	C	T	Y	C
NC_058137.1_4610015_A_G	G	R	G	R	G	R	R	R	R	R	G	G	R	G	G	R	A	R	R	G	G	R	G	G	R	G	G	R	G	G	G	R	R	N	R	G	G	R	G	R	A	R	R	G	G	G	R	A	G
NC_058137.1_4611347_G_A	G	G	R	G	G	G	G	R	G	G	G	R	G	R	G	G	G	G	G	G	G	G	R	R	G	G	G	R	G	R	G	G	G	G	G	G	R	R	G	G	G	R	G	G	G	R	G	G	G
NC_058137.1_4624980_G_A	G	G	R	G	G	G	G	R	G	G	G	R	G	R	G	G	G	G	G	G	G	G	R	G	G	G	G	R	G	G	G	G	G	G	G	G	G	G	G	G	G	R	G	G	G	A	G	G	G
NC_058137.1_4630117_C_T	T	T	Y	T	T	Y	T	Y	T	Y	T	T	T	T	T	T	C	T	T	Y	T	Y	T	T	T	Y	T	Y	T	T	T	Y	Y	T	Y	T	T	T	T	T	Y	T	T	Y	T	T	T	T	T
NC_058137.1_4632800_T_C	T	T	T	T	T	T	T	Y	T	T	T	Y	T	Y	T	T	T	T	T	T	T	T	Y	T	T	T	T	Y	T	T	T	Y	T	T	T	T	T	T	T	T	T	Y	T	T	T	C	T	T	T
NC_058137.1_4633091_T_C	C	Y	Y	Y	C	Y	Y	C	C	Y	T	C	Y	C	C	Y	T	C	C	Y	C	Y	Y	Y	C	T	C	Y	Y	Y	C	Y	Y	T	T	Y	Y	T	Y	Y	T	Y	C	T	Y	C	C	Y	N
NC_058137.1_4633258_G_A	A	A	R	A	A	R	A	R	A	G	A	A	A	A	A	A	G	A	A	R	A	R	A	A	A	R	A	R	A	A	A	R	R	A	R	A	A	A	A	A	R	A	A	R	A	A	A	A	A
NC_058137.1_4636596_T_G	G	K	N	G	G	K	G	K	G	K	K	G	G	G	G	G	T	G	G	K	G	K	K	K	G	T	G	K	G	K	G	K	K	K	K	K	K	T	G	K	K	K	G	K	G	G	G	K	G
NC_058137.1_4646353_G_A	G	G	R	G	G	G	R	G	G	R	R	G	R	G	G	R	G	G	G	G	G	R	G	G	G	G	G	G	R	G	R	G	G	R	R	G	G	G	R	G	R	G	G	R	A	G	G	G	G
NC_058137.1_4646360_C_T	Y	Y	Y	T	Y	Y	Y	T	Y	T	C	Y	Y	Y	Y	Y	C	Y	C	Y	C	C	Y	T	Y	Y	T	Y	Y	T	C	C	T	C	Y	Y	Y	T	C	C	Y	Y	C	Y	C	T	Y	C	C
NC_058137.1_4648058_T_C	T	Y	T	T	T	T	Y	T	Y	T	T	T	T	T	T	T	T	Y	Y	T	T	T	T	T	Y	T	T	T	T	T	T	T	T	Y	T	T	T	T	T	Y	T	Y	Y	T	T	T	Y	C	N
NC_058137.1_4651764_A_T	W	A	W	A	W	A	A	A	A	A	A	W	A	W	W	A	A	A	W	W	T	A	A	A	A	A	A	A	A	A	W	A	A	A	A	A	W	A	W	W	A	A	W	A	A	A	A	A	T
NC_058137.1_4657832_T_A	W	T	N	T	W	T	T	T	T	T	T	W	T	W	W	T	T	T	W	W	A	T	T	T	T	T	T	T	T	T	W	T	T	T	T	T	W	T	W	W	T	T	W	T	T	T	T	T	W
NC_058137.1_4661298_T_G	T	K	T	T	T	T	T	T	T	T	T	K	T	K	T	T	T	T	T	T	T	T	K	K	T	T	T	K	T	K	T	T	T	K	T	T	K	G	T	K	T	G	T	T	T	G	T	K	T
NC_058137.1_4661482_T_C	Y	C	T	Y	Y	Y	Y	Y	Y	Y	T	Y	Y	Y	Y	Y	T	Y	T	Y	T	T	Y	C	Y	Y	C	Y	Y	C	T	T	C	Y	Y	Y	Y	C	T	Y	Y	C	T	Y	T	C	Y	Y	T
NC_058137.1_4661562_G_C	S	G	G	G	S	G	G	G	G	G	G	S	G	S	S	G	G	G	S	S	C	G	G	G	G	G	G	G	G	G	S	G	G	G	G	G	S	G	S	S	G	G	S	G	G	G	G	G	C
NC_058137.1_4669371_A_T	W	W	W	A	W	A	N	W	A	A	T	T	A	T	W	W	A	A	W	W	T	A	T	W	A	W	A	W	A	W	W	W	A	T	A	W	T	T	W	T	A	T	W	W	A	T	A	W	T
NC_058137.1_4677779_A_G	R	A	N	A	R	A	R	A	A	R	G	R	A	R	R	R	A	A	R	R	G	A	R	A	A	R	A	A	A	A	R	A	A	R	A	R	R	A	R	R	A	A	R	R	A	A	A	A	G
NC_058137.1_4682171_C_T	T	T	T	C	T	Y	Y	T	Y	Y	T	T	T	T	Y	T	C	Y	Y	T	T	Y	T	T	Y	T	Y	Y	T	T	Y	T	Y	T	T	T	T	T	T	T	T	T	Y	T	T	T	Y	Y	T
NC_058137.1_4687002_C_G	S	C	S	C	S	C	C	C	C	C	C	S	S	S	S	C	C	C	S	S	G	C	C	C	C	C	C	C	S	C	S	C	C	C	S	C	S	C	G	S	S	C	S	C	S	C	C	C	G
NC_058137.1_4687048_A_T	A	A	W	A	A	A	A	W	A	A	A	W	A	W	A	A	A	A	A	A	A	A	W	A	A	A	A	W	A	W	A	A	A	A	A	A	A	A	A	A	A	W	A	A	A	T	A	A	A
NC_058137.1_4687941_A_T	W	W	T	W	W	A	W	T	A	N	W	T	A	T	W	A	A	A	W	W	T	A	W	W	A	A	A	W	A	W	W	T	A	W	A	A	T	T	W	T	A	T	W	W	W	T	A	W	T
NC_058137.1_4688427_T_C	Y	Y	C	Y	Y	T	Y	C	T	Y	C	C	Y	C	Y	Y	T	T	Y	C	C	T	C	Y	Y	C	T	Y	Y	Y	Y	C	Y	C	C	Y	C	C	C	C	C	C	Y	C	C	C	T	Y	C
NC_058137.1_4688707_A_G	A	R	R	A	A	A	A	R	A	A	A	R	A	R	A	A	A	A	A	A	A	A	R	A	A	A	A	R	A	R	A	A	A	R	A	A	A	A	A	R	A	G	A	A	A	G	A	R	A
NC_058137.1_4691334_G_T	K	G	K	G	K	G	K	G	G	K	T	K	G	K	K	K	G	G	K	T	T	G	K	G	K	T	G	G	K	G	K	G	K	K	K	G	K	G	T	K	K	G	K	T	T	G	G	G	T
NC_058137.1_4692820_A_G	A	A	A	A	A	A	R	A	A	R	G	A	R	A	A	R	A	A	A	R	A	A	R	A	R	G	A	A	A	A	A	A	R	R	G	R	A	A	A	A	G	A	A	G	R	A	A	A	A
NC_058137.1_4692886_C_T	Y	C	C	C	Y	C	C	C	C	C	C	Y	C	Y	Y	C	C	C	Y	Y	T	C	C	C	C	C	C	C	C	C	Y	C	C	C	C	C	Y	C	Y	Y	C	C	Y	C	C	C	C	C	T
NC_058137.1_4694496_A_G	A	A	R	A	A	A	R	A	A	R	G	A	R	A	A	R	A	A	A	A	A	A	R	A	R	R	A	A	R	A	A	A	A	R	R	R	A	R	R	A	R	A	A	R	G	A	A	A	A
NC_058137.1_4703513_G_A	R	R	R	R	R	R	R	R	R	R	G	R	R	R	G	R	A	R	G	G	G	R	R	A	G	G	R	R	R	A	G	A	G	G	G	R	R	A	G	G	G	R	G	G	G	A	R	G	G
NC_058137.1_4704461_A_G	R	R	R	R	R	R	R	G	R	N	A	R	R	R	A	R	G	R	A	A	A	R	R	G	A	A	R	R	R	G	A	G	A	A	A	R	R	G	A	A	A	R	A	A	A	G	R	A	A
NC_058137.1_4704722_A_G	R	A	N	A	R	A	A	A	A	A	A	R	A	R	R	A	A	A	R	R	G	A	A	A	A	A	A	A	A	A	R	A	A	N	A	A	R	A	R	R	A	A	R	A	A	A	A	A	G
NC_058137.1_4709486_C_G	S	C	C	C	S	C	C	C	C	S	C	S	C	S	S	C	C	C	S	G	G	C	C	C	C	S	C	C	C	C	S	C	S	C	S	C	S	C	S	S	S	C	S	S	C	C	C	C	G
NC_058137.1_4709758_G_A	G	G	R	G	G	G	G	R	G	G	G	R	G	R	G	G	G	G	G	G	G	G	R	G	G	G	G	R	G	R	G	G	G	G	G	G	G	G	G	G	G	R	G	G	G	A	G	G	G
NC_058137.1_4710359_C_A	M	M	C	C	M	M	M	C	M	M	C	C	M	C	C	M	A	M	C	C	C	M	C	M	C	C	M	C	M	M	C	C	C	C	C	M	C	C	C	C	C	C	C	C	C	C	M	C	C
NC_058137.1_4712400_A_T	A	A	N	A	A	A	A	W	A	A	A	W	A	W	A	A	A	A	A	A	A	A	W	A	A	A	A	W	A	W	A	A	A	A	A	A	A	A	A	A	A	W	A	A	A	T	A	A	A
NC_058137.1_4721552_A_T	W	W	A	A	W	W	W	A	W	N	A	A	W	A	A	W	T	W	A	A	A	W	A	W	A	A	W	A	W	W	A	A	A	A	A	W	A	A	A	A	A	A	A	A	A	A	W	A	A
NC_058137.1_4721584_G_A	A	R	A	G	A	R	R	R	R	N	R	A	A	A	R	A	A	R	R	A	A	R	A	A	R	A	R	R	A	A	R	G	R	N	A	R	A	A	A	R	A	R	R	R	A	A	R	G	R
NC_058137.1_4721740_T_C	C	Y	C	T	C	Y	Y	C	Y	Y	Y	C	C	C	Y	C	C	Y	Y	C	C	Y	C	C	Y	C	Y	Y	C	C	Y	T	Y	Y	C	Y	C	C	C	Y	C	Y	Y	Y	C	C	Y	T	N
NC_058137.1_4721749_A_C	C	M	C	A	C	M	M	C	M	M	M	C	C	C	M	C	C	M	M	C	C	M	C	C	M	C	M	M	C	C	M	A	M	M	C	M	C	C	C	M	C	M	M	M	C	C	M	A	N
NC_058137.1_4722524_A_G	R	A	R	A	R	A	A	A	A	N	A	R	A	R	R	A	A	A	R	G	G	A	A	A	A	R	A	A	A	A	R	A	R	A	R	A	R	A	R	R	R	A	R	R	A	A	A	A	G
NC_058137.1_4729928_T_A	W	T	W	T	W	T	W	T	T	W	A	W	W	W	W	W	T	T	W	A	A	T	W	T	W	A	T	T	W	T	W	T	W	W	A	W	W	T	A	W	A	T	W	A	A	T	T	T	A
NC_058137.1_4730295_C_A	M	C	C	C	M	C	M	C	C	N	A	M	C	M	M	M	C	C	M	M	A	C	M	C	M	M	C	C	M	C	M	C	C	M	C	M	M	C	A	M	C	C	M	M	M	C	C	C	A
NC_058137.1_4731327_T_A	T	T	W	T	T	T	T	W	T	T	T	W	T	W	T	T	T	T	T	T	T	T	W	W	T	T	T	W	T	W	T	T	T	T	T	T	W	A	T	T	T	W	T	T	T	A	T	T	T
NC_058137.1_4737940_A_G	G	R	R	R	G	R	R	A	G	R	A	R	R	R	R	R	G	G	G	R	G	R	A	R	R	A	R	A	R	R	R	A	A	A	A	R	R	A	R	R	A	A	G	R	A	A	G	R	G
NC_058137.1_4738006_G_T	K	K	G	K	K	K	K	G	T	K	G	G	K	G	G	K	T	T	K	G	G	K	G	K	K	G	K	G	K	K	G	G	G	G	G	K	G	G	G	G	G	G	K	G	G	G	T	K	G
NC_058137.1_4738024_A_G	R	R	A	R	R	R	R	A	G	R	A	A	R	A	A	R	G	G	R	A	A	R	A	R	R	A	R	A	R	R	A	A	A	A	A	R	A	A	A	A	A	A	R	A	A	A	G	R	A
NC_058137.1_4742644_C_T	C	C	N	C	C	C	C	Y	C	C	C	Y	C	Y	C	C	C	C	C	C	C	C	Y	Y	C	C	C	Y	C	Y	C	C	C	C	C	C	Y	T	C	C	C	Y	C	C	C	T	C	C	C
NC_058137.1_4753173_A_T	A	A	W	A	A	A	A	W	A	A	A	W	A	W	A	A	A	A	A	A	A	A	W	W	A	A	A	W	A	W	A	A	A	A	A	A	W	W	A	A	A	W	A	A	A	T	A	A	A
NC_058137.1_4753210_T_C	Y	C	T	T	Y	Y	Y	T	Y	Y	T	T	Y	T	T	Y	T	T	T	T	T	Y	T	Y	T	T	Y	T	Y	Y	T	T	Y	Y	T	Y	T	T	T	Y	T	Y	T	T	T	T	Y	Y	T
NC_058137.1_4754036_G_A	R	A	G	G	R	R	N	G	A	N	G	G	R	G	G	R	G	G	R	G	G	R	G	R	R	G	R	G	R	R	G	G	R	R	G	R	G	G	G	R	G	R	R	G	G	G	A	A	G
NC_058137.1_4754069_A_G	R	A	N	A	R	A	N	A	A	A	A	R	A	R	R	A	A	A	R	R	G	A	A	A	A	A	A	A	R	A	R	R	A	A	A	A	R	A	G	R	A	A	R	A	R	A	A	A	G
NC_058137.1_4756885_T_A	W	W	A	A	W	T	W	W	T	W	A	A	W	A	A	W	A	A	W	A	A	T	A	W	W	A	W	W	W	W	W	W	W	A	A	W	A	A	A	A	A	A	W	A	A	A	T	W	A
NC_058137.1_4761919_C_T	Y	C	T	Y	Y	C	Y	Y	C	Y	T	T	Y	T	T	Y	C	C	Y	T	T	Y	T	Y	Y	T	Y	Y	Y	Y	Y	Y	T	Y	T	Y	T	T	T	Y	T	Y	Y	T	T	T	C	C	T
NC_058137.1_4762892_T_A	T	T	T	T	T	T	T	W	T	T	T	W	T	W	T	T	T	T	T	T	T	T	W	W	T	T	T	W	T	T	T	T	T	T	T	T	W	A	T	T	T	W	T	T	T	A	T	T	T
NC_058137.1_4762934_T_G	K	G	G	G	K	T	K	G	K	G	G	G	G	G	G	K	G	G	K	G	G	G	G	G	K	G	K	K	G	K	G	G	G	G	G	K	G	G	G	G	G	G	K	G	G	G	T	K	G
NC_058137.1_4764560_A_G	A	A	A	A	A	A	A	A	A	A	A	R	A	R	A	A	A	A	A	A	A	A	R	R	A	A	A	R	A	A	A	A	A	A	A	A	R	G	A	A	A	R	A	A	A	G	A	A	A
NC_058137.1_4765232_G_A	G	G	G	G	G	G	G	N	G	G	G	R	G	R	G	G	G	G	G	G	G	G	R	R	G	G	G	R	G	G	G	G	G	G	G	G	R	A	G	G	G	R	G	G	G	A	G	G	G
NC_058137.1_4765254_C_T	C	C	C	C	C	C	C	N	C	C	C	Y	C	Y	C	C	C	C	C	C	C	C	Y	Y	C	C	C	Y	C	C	C	C	C	C	C	C	Y	T	C	C	C	Y	C	C	C	T	C	C	C
NC_058137.1_4765256_T_C	T	T	T	T	T	T	T	N	T	T	T	Y	T	Y	T	T	T	T	T	T	T	T	Y	Y	T	T	T	Y	T	T	T	T	T	T	T	T	Y	C	T	T	T	Y	T	T	T	C	T	T	T
NC_058137.1_4765276_G_A	G	G	G	G	G	G	G	R	G	G	G	R	G	R	G	G	G	G	G	G	G	G	R	R	G	G	G	R	G	G	G	G	G	G	G	G	R	A	G	G	G	R	G	G	G	A	G	G	G
NC_058137.1_4765529_A_C	A	A	A	A	A	A	A	A	A	A	A	M	A	M	A	A	A	A	A	A	A	A	M	M	A	A	A	M	A	A	A	A	A	N	A	A	M	C	A	A	A	M	A	A	A	C	A	A	A
NC_058137.1_4765606_C_G	C	G	C	S	S	C	N	C	S	S	C	C	S	C	C	C	G	G	C	C	C	C	C	S	C	C	C	C	S	C	C	C	C	S	C	C	C	C	C	S	C	S	C	C	C	C	C	S	C
NC_058137.1_4774212_G_A	G	G	G	G	G	G	G	G	G	G	G	R	G	R	G	G	G	G	G	G	G	G	R	R	G	G	G	R	G	G	G	G	G	G	G	G	R	A	G	G	G	R	G	G	G	A	G	G	G
NC_058137.1_4774270_A_G	R	A	R	R	R	A	R	R	A	N	G	G	A	G	G	R	A	A	R	G	G	A	G	R	R	G	R	R	R	R	R	A	R	R	R	R	G	G	G	R	R	R	R	R	G	G	A	A	N
NC_058137.1_4775749_C_T	C	C	C	C	C	C	C	C	C	C	C	Y	C	Y	C	C	C	C	C	C	C	C	Y	Y	C	C	C	Y	C	C	C	C	C	C	C	C	Y	T	C	C	C	Y	C	C	C	T	C	C	C
NC_058137.1_4776356_G_A	R	R	A	A	N	G	R	R	R	A	A	A	R	A	A	R	A	A	R	A	A	R	A	A	R	A	R	R	A	R	R	R	A	R	R	R	A	A	A	R	R	R	R	A	A	A	G	G	A
NC_058137.1_4776517_G_A	R	R	A	A	R	G	R	R	R	A	A	A	R	A	A	R	A	A	R	A	A	R	A	A	R	A	R	R	A	R	R	R	A	R	R	R	A	A	A	R	R	R	R	A	A	A	G	G	A
NC_058137.1_4776761_G_A	R	G	G	G	G	G	R	R	G	G	G	A	G	A	R	G	G	G	R	R	A	G	R	R	G	G	G	R	G	G	R	G	G	G	G	G	A	A	R	R	G	R	R	G	G	A	G	G	A
NC_058137.1_4776777_C_T	C	C	C	C	C	C	C	Y	C	C	C	Y	C	Y	C	C	C	C	C	C	C	C	Y	Y	C	C	C	Y	C	C	C	C	C	C	C	C	Y	T	C	C	C	Y	C	C	C	T	C	C	C
NC_058137.1_4776778_A_G	A	A	A	A	A	A	A	R	A	A	A	R	A	R	A	A	A	A	A	A	A	A	R	R	A	A	A	R	A	A	A	A	A	A	A	A	R	G	A	A	A	R	A	A	A	G	A	A	A
NC_058137.1_4776791_C_A	C	M	C	M	M	C	M	C	M	M	C	C	M	C	C	C	A	A	C	C	C	M	C	M	C	C	C	C	M	C	C	C	M	C	C	C	C	C	C	C	C	C	C	C	C	C	C	C	C
NC_058137.1_4777872_T_C	T	T	T	T	T	T	T	N	T	T	T	Y	T	Y	T	T	T	T	T	T	T	T	Y	Y	T	T	T	Y	T	T	T	T	T	T	T	T	Y	C	T	T	T	Y	T	T	T	C	T	T	T
NC_058137.1_4777895_T_C	T	T	T	T	T	T	T	T	T	T	T	Y	T	Y	T	T	T	T	T	T	T	T	Y	Y	T	T	T	Y	T	T	T	T	T	N	T	T	Y	C	T	T	T	Y	T	T	T	C	T	T	T
NC_058137.1_4779825_T_C	Y	C	Y	C	Y	T	Y	Y	Y	C	C	C	C	C	C	Y	C	C	Y	Y	C	Y	C	C	Y	Y	Y	Y	C	T	Y	Y	Y	C	Y	Y	C	C	C	C	Y	C	Y	C	C	C	T	Y	C
NC_058137.1_4782657_C_T	C	C	Y	Y	C	C	Y	C	C	Y	T	C	C	C	Y	Y	C	C	C	C	C	C	Y	C	Y	Y	Y	C	C	C	C	C	C	Y	C	C	C	C	C	C	C	C	C	Y	Y	C	C	C	C
NC_058137.1_4798681_A_T	W	W	T	W	W	A	W	W	A	W	T	W	W	W	T	W	A	W	W	T	T	A	T	W	W	T	W	A	W	W	W	W	W	T	T	W	T	T	T	T	T	W	W	T	T	W	A	W	T
NC_058137.1_4798769_T_C	T	T	T	T	T	T	T	T	T	T	T	T	T	T	T	T	T	T	T	T	T	T	Y	Y	T	T	T	T	T	T	T	T	T	T	T	T	Y	C	T	T	T	T	T	T	T	Y	T	T	T
NC_058137.1_4800951_T_C	T	Y	T	Y	Y	T	N	T	Y	Y	T	T	Y	T	T	T	C	Y	T	T	T	T	T	Y	T	T	T	T	Y	T	T	T	T	T	T	T	T	T	T	T	T	T	T	T	T	T	T	T	T
NC_058137.1_4801633_C_T	Y	Y	T	T	Y	C	Y	Y	Y	T	T	Y	T	Y	T	Y	T	Y	Y	T	T	C	T	T	Y	T	Y	C	T	Y	Y	Y	Y	Y	T	Y	T	T	T	Y	T	C	Y	T	T	Y	C	C	T
NC_058137.1_4805859_T_C	Y	C	Y	Y	N	T	Y	Y	T	Y	Y	C	Y	C	C	Y	C	Y	Y	C	C	C	T	T	Y	Y	Y	Y	Y	T	C	C	C	C	C	Y	Y	Y	C	C	C	C	Y	Y	C	Y	T	Y	C
NC_058137.1_4829889_A_G	A	A	N	A	A	A	A	R	A	A	R	A	A	A	R	A	A	A	A	A	A	A	G	R	A	N	R	A	A	R	A	A	A	A	A	A	R	G	A	A	A	A	A	A	A	R	A	A	A
NC_058137.1_4837908_T_C	Y	T	T	T	T	Y	Y	T	Y	T	T	T	T	T	T	T	C	Y	Y	T	T	T	T	T	Y	T	Y	T	T	Y	T	T	Y	T	T	Y	T	T	T	T	T	T	Y	T	T	T	Y	Y	T
NC_058137.1_4841867_T_C	Y	Y	Y	Y	Y	T	Y	Y	T	Y	C	C	Y	C	C	C	T	T	Y	C	C	Y	Y	T	Y	C	Y	Y	Y	T	C	C	Y	Y	C	Y	Y	T	C	Y	C	Y	Y	C	C	Y	Y	T	C
NC_058137.1_4844901_A_G	R	R	G	G	G	R	R	G	R	G	G	G	G	G	G	G	A	R	R	G	G	G	G	G	R	G	R	G	G	R	G	G	R	R	G	R	G	G	G	R	G	R	R	G	G	G	R	A	G
NC_058137.1_4845309_G_A	R	R	R	R	R	G	R	R	G	R	A	A	R	A	A	A	G	G	R	A	A	R	R	G	R	A	R	R	R	G	A	A	R	R	A	R	R	G	A	R	A	R	R	A	A	R	R	G	A
NC_058137.1_4846132_T_C	C	C	Y	Y	Y	Y	Y	Y	Y	Y	C	C	Y	C	C	C	C	Y	C	C	C	Y	Y	T	C	C	C	Y	Y	Y	C	C	C	C	C	C	Y	T	C	C	C	C	C	C	C	Y	C	C	C
NC_058137.1_4851093_G_C	G	S	N	G	G	G	G	S	G	G	G	G	G	G	G	G	G	G	G	G	G	G	S	S	G	G	G	G	G	S	G	G	G	S	G	G	S	C	G	S	G	S	G	G	G	S	G	S	G
NC_058137.1_4851103_T_G	T	K	N	T	T	T	T	K	T	T	T	T	T	T	T	T	T	T	T	T	T	T	K	K	T	T	T	T	T	K	T	T	T	K	T	T	K	G	T	K	T	K	T	T	T	K	T	K	T
NC_058137.1_4851157_T_G	T	T	K	T	T	T	T	K	T	T	T	T	T	T	T	T	T	T	T	T	T	T	K	K	T	T	T	T	T	K	T	T	T	N	T	T	K	G	T	T	T	T	T	T	T	K	T	T	T
NC_058137.1_4853054_T_C	Y	T	Y	Y	Y	Y	Y	Y	Y	Y	Y	Y	T	Y	Y	C	C	Y	Y	Y	T	Y	T	T	C	Y	C	Y	T	Y	Y	C	C	Y	Y	Y	T	T	T	T	Y	Y	Y	C	Y	Y	C	Y	T
NC_058137.1_4853374_A_G	A	R	A	A	A	A	A	R	A	A	A	A	A	A	A	A	A	A	A	A	A	A	R	R	A	A	A	A	A	R	A	A	A	R	A	A	R	G	A	R	A	R	A	A	A	R	A	R	A
NC_058137.1_4854669_C_T	Y	C	C	C	C	Y	Y	C	Y	Y	C	C	Y	C	C	C	T	Y	Y	Y	C	Y	C	C	Y	Y	Y	C	Y	Y	Y	Y	T	N	T	Y	C	C	Y	C	T	C	Y	C	Y	C	Y	Y	C
NC_058137.1_4854672_A_C	M	A	A	A	A	M	M	A	M	M	A	A	M	A	A	A	C	M	M	M	A	M	A	A	M	M	M	A	M	M	M	M	C	A	C	M	A	A	M	A	C	A	M	A	M	A	M	M	A
NC_058137.1_4854693_G_T	K	G	G	G	G	K	K	G	K	K	G	G	K	G	G	G	T	K	K	K	G	K	G	G	K	K	K	G	K	K	K	K	T	N	T	K	G	G	K	G	T	G	K	G	K	G	K	K	G
NC_058137.1_4854695_C_T	Y	Y	Y	C	C	Y	Y	Y	Y	Y	Y	C	Y	C	C	C	T	Y	Y	Y	C	Y	T	Y	Y	T	Y	C	Y	T	Y	Y	T	Y	T	Y	Y	T	Y	Y	T	Y	Y	C	Y	Y	Y	T	C
NC_058137.1_4857378_T_A	W	W	A	W	W	T	W	A	T	W	A	A	W	A	A	A	T	T	W	W	A	T	A	W	W	W	W	W	W	W	W	A	T	W	W	W	A	A	A	W	W	W	W	A	A	A	W	T	A
NC_058137.1_4859844_T_G	T	T	T	T	T	T	T	K	T	T	T	T	T	T	T	T	T	T	T	T	T	T	K	K	T	T	T	T	T	K	T	T	T	T	T	T	K	G	T	T	T	T	T	T	T	K	T	T	T
NC_058137.1_4859852_T_G	T	T	T	T	T	T	T	K	T	T	T	T	T	T	T	T	T	T	T	T	T	T	K	K	T	T	T	T	T	K	T	T	T	T	T	T	K	G	T	T	T	T	T	T	T	K	T	T	T
NC_058137.1_4862459_T_G	G	G	K	G	G	K	G	K	G	G	G	G	G	G	G	G	G	G	G	G	G	G	K	K	G	G	G	K	G	K	G	G	G	G	G	G	K	T	G	G	G	G	G	G	G	K	G	G	G
NC_058137.1_4862460_C_A	A	A	M	A	A	M	A	M	A	A	A	A	A	A	A	A	A	A	A	A	A	A	M	M	A	A	A	M	A	M	A	A	A	A	A	A	M	C	A	A	A	A	A	A	A	M	A	A	A
NC_058137.1_4862823_T_C	T	T	Y	T	T	T	T	Y	T	T	T	T	T	T	T	T	T	T	T	T	T	T	Y	Y	T	T	T	T	T	Y	T	T	T	T	T	T	Y	C	T	T	T	T	T	T	T	Y	T	T	T
NC_058137.1_4862840_G_A	G	G	G	G	G	G	G	G	G	G	G	G	G	G	G	G	G	G	G	G	G	G	R	R	G	G	G	G	G	G	G	G	G	G	G	G	R	R	G	G	G	G	G	G	G	R	G	G	G
NC_058137.1_4864340_T_C	Y	Y	Y	T	Y	T	Y	T	T	T	T	Y	T	Y	Y	T	T	T	Y	Y	C	T	T	T	T	T	T	T	T	T	Y	T	T	T	T	T	Y	T	Y	Y	T	T	Y	T	T	T	T	T	C
NC_058137.1_4867959_C_T	Y	Y	C	Y	Y	Y	Y	Y	T	Y	C	C	Y	C	C	C	Y	T	Y	C	C	T	C	T	Y	C	Y	C	Y	Y	Y	Y	C	Y	C	Y	Y	C	C	Y	C	Y	Y	C	C	C	Y	T	C
NC_058137.1_4872053_C_T	Y	Y	Y	Y	Y	C	Y	Y	C	Y	Y	Y	Y	Y	Y	T	Y	C	Y	T	T	C	Y	C	Y	T	C	C	C	C	Y	Y	T	Y	T	Y	Y	C	Y	Y	T	C	Y	Y	Y	C	Y	C	T
NC_058137.1_4874147_A_T	W	W	W	W	W	A	N	A	A	A	A	W	A	W	W	T	W	A	W	W	T	A	A	A	W	A	A	A	A	A	W	W	A	W	A	A	W	A	W	W	A	A	W	A	W	A	W	A	T
NC_058137.1_4874201_T_A	W	W	W	W	W	T	T	T	T	T	T	W	T	W	W	A	W	T	W	W	A	T	T	T	W	T	T	T	T	T	W	W	T	W	T	T	W	T	W	W	T	T	W	T	W	T	W	T	A
NC_058137.1_4875325_C_T	Y	C	C	Y	Y	Y	Y	C	T	Y	C	C	Y	C	C	C	Y	Y	Y	C	C	Y	C	T	Y	C	Y	C	Y	Y	Y	C	C	C	C	Y	Y	C	C	C	C	C	Y	C	C	C	Y	Y	C
NC_058137.1_4875646_A_G	R	R	R	R	R	A	R	A	A	A	A	R	A	R	R	G	R	A	R	R	G	A	A	A	R	A	A	A	A	A	R	R	A	R	A	A	R	A	R	R	A	A	R	A	R	A	R	A	G
NC_058137.1_4883320_G_A	G	G	N	G	G	G	G	A	G	G	G	G	G	G	G	G	G	G	G	G	G	G	R	G	G	G	G	G	G	R	G	G	G	G	G	G	G	A	G	G	G	G	G	G	G	R	G	G	G
NC_058137.1_4883845_G_T	K	K	G	K	K	K	K	G	T	K	G	G	K	G	G	G	K	K	K	G	G	G	G	T	K	G	K	G	K	K	G	G	G	K	G	K	K	G	G	K	G	K	K	G	G	G	K	T	G
NC_058137.1_4884339_A_G	R	R	A	R	R	R	R	R	G	R	A	R	R	A	A	A	R	R	R	R	A	G	A	G	R	R	R	R	R	R	R	R	R	R	R	R	R	A	A	R	R	R	R	A	A	R	R	G	N
NC_058137.1_4888080_G_A	R	R	G	R	R	R	R	N	A	R	G	R	R	G	G	G	G	A	R	R	G	R	G	R	R	R	R	R	R	R	R	A	R	R	R	R	G	G	G	R	R	R	R	G	G	R	R	A	G
NC_058137.1_4888206_A_G	A	A	A	A	A	A	A	R	A	A	A	A	A	A	A	A	A	A	A	A	A	A	R	R	A	A	A	A	A	R	A	A	A	A	A	A	R	G	A	A	A	A	A	A	A	R	A	A	A
NC_058137.1_4888661_T_C	T	T	T	T	T	T	T	Y	T	T	T	T	T	T	T	T	T	T	T	T	T	T	Y	Y	T	T	T	T	T	Y	T	T	T	T	T	T	Y	C	T	T	T	T	T	T	T	Y	T	T	T
NC_058137.1_4896552_T_C	T	T	T	T	T	T	T	Y	T	T	Y	T	T	T	T	T	T	T	T	T	T	T	C	Y	T	Y	T	T	T	Y	T	T	T	N	T	T	Y	C	T	T	T	T	T	T	T	Y	T	T	T
NC_058137.1_4896896_A_T	W	T	W	W	W	A	W	W	A	A	A	W	W	W	W	A	A	W	W	W	T	A	W	W	A	A	A	A	W	W	W	A	A	W	W	A	T	T	T	T	W	W	W	W	W	W	A	W	T
NC_058137.1_4901308_T_C	T	T	T	T	Y	T	T	T	Y	Y	Y	T	Y	T	T	T	T	Y	T	T	T	T	Y	Y	T	Y	T	T	Y	T	T	T	T	N	T	T	T	T	T	T	T	T	T	T	T	T	T	T	T
NC_058137.1_4901815_G_T	G	G	K	G	K	G	G	G	K	K	G	G	K	G	G	G	G	G	G	G	G	G	G	K	G	G	G	G	T	G	G	G	G	N	G	G	G	G	K	G	G	G	G	K	K	G	G	G	G
NC_058137.1_4915382_G_A	R	A	R	R	R	G	N	A	R	G	R	R	R	R	R	G	R	R	A	R	A	R	A	G	R	R	G	G	R	R	R	A	G	N	R	G	R	A	A	A	R	R	A	R	A	A	R	A	A
NC_058137.1_4918116_G_A	G	R	G	R	G	G	N	A	R	R	G	G	N	G	G	G	R	R	R	R	G	R	R	G	A	R	G	G	G	R	G	A	R	R	A	R	G	A	G	R	R	R	R	G	G	A	R	A	G
NC_058137.1_4918135_T_G	K	G	K	K	K	T	K	G	K	K	K	K	K	K	K	T	K	K	G	G	G	K	G	T	G	G	T	T	K	K	K	G	K	K	G	K	K	G	G	G	K	K	G	K	G	G	K	G	G
NC_058137.1_4920356_T_C	Y	C	Y	Y	Y	T	Y	C	Y	Y	Y	Y	Y	Y	Y	T	Y	Y	C	C	C	Y	C	T	C	C	T	T	Y	Y	Y	C	Y	Y	C	Y	Y	C	C	C	Y	Y	C	Y	C	C	Y	C	C
NC_058137.1_4920487_T_C	Y	C	Y	Y	Y	T	Y	C	Y	T	Y	Y	Y	Y	Y	T	Y	Y	C	Y	C	Y	C	T	Y	Y	T	T	Y	Y	Y	C	T	Y	Y	T	Y	C	C	C	Y	Y	C	Y	C	C	Y	C	C
NC_058137.1_4920901_G_A	R	R	G	G	R	G	R	G	G	G	R	R	G	R	R	G	G	G	R	R	A	G	R	G	G	R	G	G	R	G	R	G	G	G	G	G	R	G	A	R	G	G	R	R	A	G	G	G	A
NC_058137.1_4923080_G_A	R	A	N	R	R	G	R	A	R	G	R	R	R	R	R	G	R	R	A	R	A	R	A	G	R	R	G	G	R	R	R	A	G	R	R	G	R	A	A	A	R	R	A	R	A	A	R	A	A
NC_058137.1_4923693_C_T	C	C	Y	C	C	C	C	N	C	C	C	C	C	C	C	C	C	C	C	C	C	C	Y	C	C	C	C	C	Y	Y	C	C	C	C	C	C	C	T	Y	C	C	C	C	Y	T	Y	C	C	C
NC_058137.1_4925392_A_G	R	G	R	R	R	A	R	G	R	A	R	R	R	R	R	A	R	R	G	R	G	R	G	A	R	R	A	A	R	R	R	G	A	N	R	A	R	G	G	G	R	R	G	R	G	G	R	G	G
NC_058137.1_4925409_C_T	Y	T	Y	Y	Y	C	Y	T	Y	Y	Y	Y	Y	Y	Y	C	Y	Y	T	T	T	Y	T	C	T	T	C	C	Y	Y	Y	T	Y	Y	T	Y	Y	T	T	T	Y	Y	T	Y	T	T	Y	T	T
NC_058137.1_4925679_G_A	R	A	R	R	R	G	R	A	R	R	R	R	R	R	R	G	R	R	A	A	A	R	A	G	A	A	G	G	R	R	R	A	R	R	A	R	R	A	A	A	R	R	A	R	A	A	R	A	A
NC_058137.1_4929026_T_G	K	K	K	T	K	T	N	T	T	T	K	K	T	K	K	T	T	T	K	K	G	T	K	T	T	K	T	T	K	T	K	T	T	T	T	T	K	T	G	K	T	T	K	K	G	T	T	T	G
NC_058137.1_4930800_T_C	Y	C	Y	Y	Y	T	Y	C	Y	T	Y	Y	Y	Y	Y	T	Y	Y	C	Y	C	Y	C	T	Y	Y	T	T	Y	Y	Y	C	T	Y	Y	T	Y	C	C	C	Y	Y	C	Y	C	C	Y	C	C
NC_058137.1_4932339_C_A	M	A	M	M	M	C	M	N	M	C	M	M	M	M	M	C	M	C	A	M	A	M	M	C	M	M	C	C	M	C	M	A	C	M	M	C	M	C	A	A	M	M	A	M	A	M	M	A	A
NC_058137.1_4935578_A_G	R	G	R	R	R	A	R	G	R	R	R	R	R	R	R	A	R	R	G	G	G	R	G	A	G	G	A	A	R	R	R	G	R	R	G	R	R	G	G	G	R	R	G	R	G	G	R	G	G
NC_058137.1_4944334_C_A	C	C	C	C	C	C	C	M	C	C	M	C	C	C	C	C	C	C	C	C	C	C	A	C	C	M	C	C	C	C	C	C	C	C	C	C	C	M	C	C	C	C	C	C	C	M	C	C	C
NC_058137.1_4948589_C_T	C	C	C	C	C	C	C	Y	C	C	C	C	C	C	C	C	C	C	C	C	C	C	Y	C	C	C	C	C	C	Y	C	C	C	N	C	C	C	T	C	C	C	C	C	C	C	Y	C	C	C
NC_058137.1_4951728_C_A	C	C	C	C	C	C	C	M	C	C	C	C	C	C	C	C	C	C	C	C	C	C	M	C	C	C	C	C	C	M	C	C	C	C	C	C	C	A	C	C	C	C	C	C	C	M	C	C	C
NC_058137.1_4951729_A_G	R	R	G	A	R	A	R	R	A	R	R	R	A	R	G	A	A	R	R	G	G	A	G	R	R	G	R	A	R	R	R	A	R	A	R	R	G	G	G	R	A	A	R	R	G	R	A	A	G
NC_058137.1_4951751_A_G	R	R	G	A	R	A	R	A	A	R	A	R	A	R	G	A	A	A	R	G	G	A	A	R	R	R	R	A	R	A	R	A	R	A	R	R	G	A	G	R	A	A	R	R	G	A	A	A	G
NC_058137.1_4951839_T_C	Y	Y	C	T	Y	T	Y	Y	T	Y	T	Y	T	Y	C	T	T	T	Y	C	C	T	Y	Y	Y	Y	Y	T	Y	Y	Y	T	Y	N	Y	Y	C	C	C	Y	T	T	Y	Y	C	Y	T	T	C
NC_058137.1_4953262_T_G	K	K	K	T	K	T	K	T	T	K	T	K	T	K	K	T	T	T	K	G	G	T	T	T	K	K	T	T	T	T	K	T	T	T	K	T	K	T	K	K	T	T	K	T	T	T	T	T	K
NC_058137.1_4956361_T_A	T	T	T	T	T	T	T	W	T	T	T	T	T	T	T	T	T	T	T	T	T	T	W	T	T	T	T	T	T	W	T	T	T	T	T	T	T	A	T	T	T	T	T	T	T	W	T	T	T
NC_058137.1_4956567_C_T	C	Y	C	Y	C	C	Y	Y	Y	C	C	C	C	C	C	C	Y	C	Y	C	C	C	C	C	Y	C	C	C	C	C	C	T	C	N	C	C	C	C	C	Y	C	Y	Y	C	C	Y	Y	T	C
NC_058137.1_4956619_A_G	R	R	G	A	R	A	R	A	A	R	A	R	A	R	G	A	R	A	R	G	G	R	A	R	R	R	R	A	R	A	R	A	R	N	R	R	G	A	G	R	A	A	R	R	G	A	A	A	G
NC_058137.1_4957212_A_C	M	M	C	A	M	A	M	M	A	M	M	M	A	M	C	A	M	M	M	C	C	M	C	M	M	C	M	A	M	M	M	A	M	A	M	M	C	C	C	M	A	A	M	M	C	M	A	A	C
NC_058137.1_4957881_T_C	Y	Y	C	T	Y	T	Y	T	T	Y	T	Y	T	Y	C	T	Y	T	Y	C	C	Y	T	Y	Y	Y	Y	T	Y	T	Y	T	Y	T	Y	Y	C	T	C	Y	T	T	Y	Y	C	T	T	T	C
NC_058137.1_4971023_G_C	G	G	G	G	G	G	G	S	G	G	S	G	G	G	S	G	G	G	G	G	G	G	C	G	G	S	S	G	G	S	G	G	G	G	G	G	G	C	G	G	G	G	G	G	G	S	G	G	G
NC_058137.1_4975027_A_C	M	M	C	A	M	A	M	C	M	M	M	M	A	M	C	A	M	M	C	C	C	M	C	M	C	C	M	A	M	M	M	C	M	A	M	M	C	C	C	M	A	A	C	M	C	M	M	M	C
NC_058137.1_4975263_C_G	C	C	C	C	C	C	C	S	S	C	C	C	C	C	S	C	C	C	S	C	C	C	S	C	S	C	S	C	C	S	C	C	C	C	C	C	C	G	C	C	C	C	S	C	C	S	S	S	C
NC_058137.1_4978804_A_T	W	W	T	A	W	A	W	A	A	N	A	W	A	W	W	A	A	A	W	T	T	W	A	W	W	W	A	A	W	A	W	A	W	A	W	W	T	A	T	W	A	A	W	W	T	A	A	A	T
NC_058137.1_4980159_A_G	A	A	A	A	A	A	A	R	R	A	A	A	A	A	A	A	A	A	R	A	A	A	R	A	R	A	A	A	A	R	A	A	A	N	A	A	A	G	A	A	A	A	R	A	A	R	R	R	A
NC_058137.1_4980858_G_A	R	R	A	G	R	G	R	G	G	N	G	R	G	R	R	G	G	G	R	A	A	R	G	R	R	R	G	G	R	G	R	G	R	G	R	R	A	G	A	R	G	G	R	R	A	G	G	G	A
NC_058137.1_4980865_T_A	W	W	A	T	W	T	W	T	T	N	T	W	T	W	W	T	T	T	W	A	A	W	T	W	W	W	T	T	W	T	W	T	W	T	W	W	A	T	A	W	T	T	W	W	A	T	T	T	A
NC_058137.1_5004408_G_T	G	G	G	G	G	G	G	K	K	G	G	G	G	G	G	G	G	G	K	G	G	G	K	G	K	G	G	G	G	K	G	G	G	G	G	G	G	K	G	G	G	G	K	G	G	K	K	K	G
NC_058137.1_5004606_G_T	K	K	K	G	K	G	K	K	K	N	G	K	G	K	T	G	G	G	T	T	T	G	K	K	T	K	K	G	K	K	K	K	T	G	K	K	T	K	T	K	K	G	T	K	T	K	K	K	T
NC_058137.1_5004729_G_A	G	G	R	G	G	G	G	R	R	G	R	G	G	G	R	G	G	G	R	G	G	G	A	G	R	R	R	G	R	R	G	R	R	G	G	R	G	R	R	G	G	G	R	R	A	R	R	R	G
NC_058137.1_5004909_T_C	T	T	T	T	T	T	T	Y	Y	T	T	T	T	T	T	T	T	T	Y	T	T	T	Y	T	Y	T	T	T	T	Y	T	T	T	T	T	T	T	Y	T	T	T	T	Y	T	T	Y	Y	Y	T
NC_058137.1_5006439_T_C	Y	C	Y	C	Y	Y	Y	C	Y	Y	C	Y	T	Y	C	T	Y	Y	C	C	C	Y	C	Y	C	C	Y	Y	Y	T	C	C	C	Y	Y	Y	C	C	C	C	Y	Y	C	T	C	C	Y	C	C
NC_058137.1_5011825_C_T	C	C	Y	C	T	C	Y	C	Y	Y	C	Y	T	Y	C	T	Y	Y	C	C	C	Y	C	Y	C	C	C	Y	Y	C	C	C	C	Y	Y	C	C	C	C	C	Y	Y	C	Y	C	C	Y	C	C
NC_058137.1_5020915_G_T	G	G	K	G	K	G	K	G	K	K	G	K	T	K	G	T	K	K	G	G	G	K	G	K	G	G	G	K	K	G	G	G	G	K	K	G	G	G	G	G	K	K	G	K	G	G	K	G	G
NC_058137.1_5020922_A_G	A	A	R	A	R	A	R	A	R	R	A	R	G	R	A	R	A	R	A	A	A	R	A	R	A	A	A	R	R	A	A	A	A	R	R	A	A	A	A	A	R	R	A	R	A	A	R	A	A
NC_058137.1_5025187_A_C	A	A	M	A	M	A	M	A	M	M	A	M	C	M	A	M	A	M	A	A	A	M	A	M	A	A	A	M	M	A	A	A	A	M	M	A	A	A	A	A	M	M	A	M	A	A	M	A	A
NC_058137.1_5025193_G_A	G	G	G	G	G	G	G	R	R	G	G	G	G	G	G	G	G	G	R	G	G	G	R	G	R	G	G	G	G	R	G	G	G	G	G	G	G	A	G	G	G	G	R	G	G	R	R	R	G
NC_058137.1_5025376_C_A	M	M	A	M	A	C	M	M	A	M	M	A	A	A	A	A	M	M	A	A	A	M	A	A	A	A	M	M	A	M	M	M	A	M	A	M	A	A	A	M	A	M	A	A	A	M	A	M	A
NC_058137.1_5026369_G_A	R	R	R	G	R	G	R	G	G	R	G	R	G	R	R	G	G	G	R	A	A	G	G	R	R	R	G	G	R	G	R	G	R	N	R	G	A	G	A	R	G	G	R	G	R	G	G	G	A
NC_058137.1_5028563_G_A	G	G	G	G	G	G	G	R	R	G	G	G	G	G	G	G	G	G	R	G	G	G	R	G	R	G	G	G	G	R	G	G	G	G	G	G	G	A	G	G	G	G	R	G	G	R	R	R	G
NC_058137.1_5028569_A_G	A	A	A	A	A	A	A	R	R	A	A	A	A	A	A	A	A	A	R	A	A	A	R	A	R	A	A	A	A	R	A	A	A	A	A	A	A	G	A	A	A	A	R	A	A	R	R	R	A
NC_058137.1_5028721_A_G	A	A	A	A	A	A	A	R	R	A	A	A	A	A	A	A	A	A	R	A	A	A	R	A	R	A	A	A	A	R	A	A	A	A	A	A	A	G	A	A	A	A	R	A	A	R	R	R	A
NC_058137.1_5028798_A_T	A	A	A	A	W	A	A	W	T	W	A	A	W	A	A	A	A	A	W	A	A	A	W	W	W	A	A	W	W	W	A	A	A	A	A	A	A	T	A	A	A	A	W	A	A	W	W	W	A
NC_058137.1_5028803_G_A	G	G	G	G	R	G	G	R	A	R	G	G	R	G	G	G	G	G	R	G	G	G	R	R	R	G	G	R	R	R	G	G	G	G	G	G	G	A	G	G	G	G	R	G	G	R	R	R	G
NC_058137.1_5070834_C_T	Y	Y	Y	C	Y	C	Y	Y	Y	C	C	Y	C	Y	Y	C	C	C	T	T	T	C	C	C	T	Y	C	C	C	Y	Y	C	C	Y	Y	Y	Y	T	Y	Y	C	C	T	Y	Y	C	Y	Y	T
NC_058137.1_5087230_C_T	C	C	C	C	T	C	Y	C	Y	T	Y	Y	Y	Y	C	Y	C	C	C	C	C	C	Y	Y	C	C	C	Y	Y	C	C	C	C	C	C	C	C	C	C	C	C	Y	C	Y	C	C	Y	C	C
NC_058137.1_5093544_G_A	R	R	R	A	R	R	R	G	R	A	G	R	A	R	G	R	R	G	G	G	G	G	G	R	G	R	R	R	R	R	G	R	R	R	R	R	G	G	G	R	R	A	G	R	G	G	G	R	G
NC_058137.1_5096014_T_C	Y	Y	N	T	Y	T	Y	T	T	Y	T	Y	T	Y	Y	T	T	T	Y	C	C	T	T	T	Y	Y	T	T	Y	T	Y	T	T	T	Y	T	Y	T	C	Y	T	T	Y	T	Y	T	T	T	C
NC_058137.1_5096063_C_G	S	S	N	C	S	C	S	C	C	S	C	S	C	S	S	C	C	C	S	G	G	C	C	C	S	S	C	C	S	C	S	C	C	N	S	S	S	C	G	S	C	C	S	S	G	C	C	C	G
NC_058137.1_5125994_C_T	C	C	C	C	C	C	C	Y	Y	C	C	C	C	C	C	C	C	C	Y	C	C	C	C	Y	Y	C	C	C	C	Y	C	C	C	C	C	C	Y	Y	C	C	C	C	Y	Y	C	C	Y	Y	C
NC_058137.1_5126001_A_G	A	A	A	A	A	A	A	R	R	A	A	A	A	A	A	A	A	A	R	A	A	A	A	R	R	A	A	A	A	R	A	A	A	A	A	A	R	R	A	A	A	A	R	R	A	A	R	R	A
NC_058137.1_5131222_G_A	R	R	G	A	G	R	R	G	G	R	G	G	R	G	R	R	A	A	G	G	G	R	G	G	R	R	A	G	G	R	R	R	A	R	R	R	G	G	G	R	A	R	G	R	G	G	G	R	G
NC_058137.1_5134177_C_T	C	C	C	C	C	C	C	Y	Y	C	C	C	C	C	C	C	C	C	Y	C	C	C	C	Y	Y	C	C	C	C	Y	C	C	C	C	C	C	Y	Y	C	C	C	C	Y	C	C	C	Y	Y	C
NC_058137.1_5134218_T_C	Y	Y	Y	T	Y	T	Y	T	T	N	T	Y	T	Y	Y	T	T	T	Y	C	C	T	T	T	T	Y	T	T	Y	T	Y	T	T	T	Y	T	Y	Y	C	Y	T	T	Y	T	Y	T	T	T	C
NC_058137.1_5137565_C_T	C	C	C	C	C	C	Y	Y	Y	C	Y	Y	C	Y	C	C	C	C	Y	C	C	C	Y	Y	Y	C	C	C	C	Y	C	Y	C	Y	C	Y	Y	Y	C	C	C	Y	Y	Y	Y	T	Y	Y	C
NC_058137.1_5139691_G_C	S	C	S	S	S	G	S	C	S	S	C	C	S	C	C	S	G	S	C	C	C	C	C	S	C	S	S	G	S	S	C	C	S	C	C	S	C	C	C	C	S	C	C	C	C	C	S	C	C
NC_058137.1_5139703_C_A	C	C	C	C	C	C	C	M	M	C	C	C	C	C	C	C	C	C	M	C	C	C	C	M	M	C	C	C	C	M	C	C	C	C	C	C	M	M	C	C	C	C	M	C	C	C	M	M	C
NC_058137.1_5139860_C_T	C	Y	C	Y	C	C	Y	Y	C	Y	C	C	Y	C	Y	Y	C	Y	C	C	C	T	C	C	Y	C	Y	C	C	C	Y	Y	Y	Y	Y	C	C	C	C	Y	Y	Y	C	Y	C	C	C	Y	C
NC_058137.1_5140225_G_A	G	G	G	G	G	G	G	R	R	G	G	G	G	G	G	G	G	G	R	G	G	G	G	R	R	G	G	G	G	R	G	G	G	N	G	G	R	R	G	G	G	G	R	G	G	G	R	R	G
NC_058137.1_5141042_A_G	A	A	A	A	A	A	A	R	R	A	A	A	A	A	A	A	A	A	R	A	A	A	A	R	R	A	A	A	A	R	A	A	A	A	A	A	R	R	A	A	A	A	R	A	A	A	R	R	A
NC_058137.1_5151853_T_C	T	T	T	T	T	T	T	Y	Y	T	T	T	T	T	T	T	T	T	Y	T	T	T	T	Y	Y	T	T	T	T	Y	T	T	T	T	T	T	Y	T	T	T	T	T	Y	T	T	T	Y	Y	T
NC_058137.1_5166841_C_T	C	C	C	C	Y	Y	C	C	Y	C	C	C	C	C	C	C	C	C	C	C	C	C	C	Y	Y	C	C	Y	C	Y	C	C	C	N	C	C	Y	Y	C	C	C	C	Y	C	C	C	Y	Y	N
NC_058137.1_5168154_C_T	Y	Y	Y	Y	Y	C	Y	Y	Y	T	C	Y	T	Y	T	C	Y	Y	Y	T	T	C	Y	Y	Y	Y	Y	Y	T	C	Y	Y	T	C	T	C	Y	C	T	Y	T	C	Y	Y	Y	T	C	C	T
NC_058137.1_5192602_C_T	C	Y	Y	Y	Y	C	C	Y	T	Y	Y	C	T	C	C	C	Y	C	C	C	C	C	Y	T	Y	C	C	C	Y	Y	C	C	T	Y	Y	Y	Y	Y	C	Y	T	Y	Y	Y	Y	C	Y	T	C
NC_058137.1_5201918_C_T	C	C	C	C	Y	C	C	Y	Y	C	Y	C	C	C	C	C	C	C	C	C	C	C	Y	Y	Y	C	C	C	C	Y	C	C	C	C	C	C	Y	Y	C	C	C	C	Y	C	C	C	Y	Y	C
NC_058137.1_5201919_G_A	G	G	R	G	G	G	G	G	R	R	G	G	A	G	G	G	R	G	G	G	G	G	G	R	R	G	G	G	R	G	G	G	A	G	R	R	G	G	G	G	A	G	G	G	R	G	G	G	G
NC_058137.1_5206838_T_C	Y	Y	T	Y	Y	T	Y	T	T	Y	T	Y	T	Y	Y	T	T	Y	Y	C	C	T	T	T	T	Y	T	Y	Y	T	Y	T	T	T	Y	T	Y	T	C	Y	T	T	Y	T	Y	T	T	T	C
NC_058137.1_5216933_G_A	G	G	G	G	R	G	G	R	R	G	R	G	G	G	G	G	G	G	G	G	G	G	R	R	R	G	G	G	G	R	G	G	G	N	G	G	R	R	G	G	G	G	R	G	G	G	R	R	N
NC_058137.1_5234561_G_A	R	R	R	R	A	G	R	A	A	R	R	R	A	R	R	G	G	R	R	A	A	G	R	R	R	R	R	R	A	R	R	G	R	G	A	R	R	R	A	R	R	G	A	R	A	G	R	R	A
NC_058137.1_5237900_G_C	G	G	S	G	S	G	G	S	S	G	G	G	G	G	G	G	G	G	G	G	G	G	G	G	S	G	G	G	G	S	G	G	G	G	G	G	G	S	G	G	G	G	S	G	G	G	S	S	G
NC_058137.1_5342831_C_T	Y	C	C	Y	C	Y	Y	C	C	C	C	C	C	C	Y	T	Y	Y	Y	C	C	Y	C	Y	Y	Y	Y	C	C	Y	C	Y	C	Y	C	Y	Y	C	C	C	C	C	C	C	C	C	Y	C	C
NC_058137.1_5354105_A_G	A	A	R	A	R	A	A	R	R	A	A	A	A	A	A	A	R	A	A	A	A	A	A	A	G	A	A	A	A	R	A	A	A	R	A	A	A	R	A	A	A	A	R	R	A	A	R	R	A
NC_058137.1_5357193_T_C	T	Y	T	C	T	T	T	T	T	T	T	T	T	T	T	C	T	T	T	T	T	Y	T	T	Y	T	T	T	T	T	T	T	T	Y	T	T	T	T	T	Y	T	Y	T	T	T	T	Y	Y	T
NC_058137.1_5359848_A_G	R	R	A	G	R	R	R	R	R	R	R	A	R	R	R	G	R	G	R	A	A	G	R	G	R	R	R	A	R	R	R	G	R	G	A	R	R	A	A	R	R	R	A	R	A	A	R	R	A
NC_058137.1_5360494_A_C	M	M	M	A	M	A	N	A	A	M	A	M	A	M	M	A	A	A	M	C	C	A	A	A	A	M	A	M	M	A	M	A	A	A	M	A	M	A	C	M	A	A	M	A	M	A	A	A	C
NC_058137.1_5381893_A_T	A	A	A	A	A	A	W	W	A	W	W	W	A	W	A	A	A	A	A	A	A	A	W	A	A	A	W	A	A	A	A	A	W	A	A	W	A	W	A	A	W	W	A	W	W	T	A	A	A
NC_058137.1_5382530_G_A	G	G	N	G	G	G	R	R	G	R	R	R	G	R	G	A	G	G	G	G	G	G	R	G	G	G	R	G	G	G	G	G	R	G	G	R	G	A	G	G	R	R	G	R	R	A	R	G	G
NC_058137.1_5382542_A_G	R	A	A	A	A	R	R	A	A	A	A	A	A	A	R	A	A	R	R	A	A	A	A	R	A	R	R	A	A	R	A	R	A	R	A	R	R	A	A	A	A	A	A	A	A	A	A	A	A
NC_058137.1_5386551_T_G	T	K	K	G	K	T	T	K	G	K	K	T	K	T	T	G	G	K	T	T	T	G	K	K	K	T	T	T	K	K	K	K	T	K	T	T	T	K	T	K	T	K	K	T	T	T	G	G	T
NC_058137.1_5387529_T_A	T	T	W	T	W	T	T	W	W	T	T	T	T	T	T	A	T	T	T	T	T	T	T	T	W	T	T	T	T	W	T	T	T	T	T	T	T	W	T	T	T	T	W	T	T	T	A	W	T
NC_058137.1_5387544_A_G	A	R	R	G	R	A	A	A	R	R	R	A	R	A	A	A	G	R	A	A	A	R	R	R	R	A	A	A	R	A	A	R	A	R	A	A	A	A	A	R	A	R	A	A	A	A	A	R	A
NC_058137.1_5390346_T_C	T	T	T	T	T	T	Y	Y	T	Y	Y	Y	T	Y	T	T	T	T	T	T	T	T	Y	T	T	T	Y	T	T	T	T	T	Y	N	T	Y	T	Y	T	T	Y	Y	T	Y	T	C	T	T	T
NC_058137.1_5390382_C_T	C	C	C	C	Y	C	C	Y	Y	C	C	C	C	C	C	T	C	C	C	C	C	C	C	C	Y	C	C	C	C	Y	C	C	C	C	C	C	C	Y	C	C	C	C	Y	C	C	C	T	Y	C
NC_058137.1_5390428_G_A	G	G	G	G	R	G	G	R	R	G	G	G	G	G	G	A	G	G	G	G	G	G	G	G	R	G	G	G	G	R	G	G	G	G	G	G	G	R	G	G	G	G	R	G	G	G	A	R	G
NC_058137.1_5399623_C_T	Y	Y	Y	T	Y	Y	Y	Y	Y	Y	Y	C	Y	C	Y	C	T	T	Y	Y	C	T	Y	T	Y	T	Y	C	T	Y	Y	T	C	Y	Y	Y	Y	C	Y	Y	C	Y	C	C	T	C	C	Y	C
NC_058137.1_5404569_C_T	C	Y	C	T	Y	C	Y	Y	T	Y	Y	C	Y	C	C	T	Y	C	Y	Y	C	Y	Y	Y	T	Y	C	C	T	Y	C	C	C	Y	Y	C	C	Y	Y	Y	C	Y	Y	C	T	C	T	T	C
NC_058137.1_5421915_A_T	W	W	W	A	W	A	W	A	A	A	A	W	W	W	W	A	W	A	W	T	T	W	A	A	A	W	A	W	A	W	W	A	A	A	T	A	W	A	W	W	W	A	W	A	A	A	A	A	T
NC_058137.1_5422812_T_C	T	T	T	T	T	T	T	T	T	T	T	T	T	T	T	T	T	T	T	T	T	Y	T	T	T	T	Y	T	T	T	Y	T	Y	Y	T	Y	T	Y	T	T	Y	T	T	T	T	T	T	T	T
NC_058137.1_5433749_T_C	T	T	T	T	N	T	Y	Y	C	Y	C	Y	Y	Y	T	T	T	T	Y	T	T	Y	C	Y	Y	Y	Y	T	Y	T	Y	T	C	Y	T	Y	T	Y	T	T	Y	Y	Y	Y	T	C	Y	Y	T
NC_058137.1_5433821_C_T	C	C	C	C	N	C	Y	Y	T	Y	T	Y	Y	Y	C	C	C	C	Y	C	C	Y	T	Y	Y	Y	Y	C	Y	C	Y	C	T	Y	C	Y	C	Y	C	C	Y	Y	Y	Y	C	T	Y	Y	C
NC_058137.1_5433914_G_C	G	G	G	G	S	G	S	S	S	S	C	S	S	S	G	G	G	G	S	G	G	S	C	S	G	S	S	G	S	G	S	G	C	S	G	S	G	G	G	G	S	S	G	S	G	C	G	G	G
NC_058137.1_5434079_G_A	G	G	G	G	R	G	R	R	A	R	A	R	R	R	G	G	G	G	R	G	G	R	A	R	R	R	R	G	R	G	R	G	A	R	G	R	G	R	G	G	R	R	R	R	G	A	R	R	G
NC_058137.1_5435022_A_G	A	A	A	A	R	A	R	R	G	R	G	R	R	R	A	A	A	A	R	A	A	R	G	R	R	R	R	A	R	A	R	A	G	R	A	R	A	R	A	A	R	R	R	R	A	G	R	R	A
NC_058137.1_5435252_A_G	A	A	R	A	R	A	R	R	G	R	G	R	R	R	A	A	A	A	R	A	A	R	G	R	R	R	R	A	R	A	R	A	G	N	A	R	A	G	A	A	R	R	R	G	A	G	R	R	A
NC_058137.1_5442752_T_C	Y	T	T	Y	Y	Y	Y	Y	Y	C	C	Y	Y	Y	Y	C	Y	Y	Y	T	T	T	C	C	Y	Y	C	T	C	Y	T	C	T	Y	T	C	Y	T	Y	T	T	Y	T	Y	C	C	Y	T	T
NC_058137.1_5443924_C_G	C	C	C	C	S	C	S	N	S	S	G	S	S	S	C	C	C	C	S	C	C	S	G	S	C	S	S	C	S	C	S	C	S	S	C	S	C	C	C	C	S	S	C	S	C	G	C	C	C
NC_058137.1_5444033_T_A	W	W	W	T	W	T	N	T	T	T	T	W	W	W	W	T	T	W	W	W	A	T	T	T	T	T	T	W	T	T	W	T	T	T	W	T	W	T	W	W	W	T	W	T	T	T	T	T	A
NC_058137.1_5444034_T_C	T	T	Y	T	Y	T	C	C	C	C	C	Y	Y	Y	T	T	T	T	Y	T	T	Y	C	Y	Y	Y	Y	T	Y	T	Y	T	C	Y	T	Y	T	C	T	T	Y	Y	Y	C	T	C	Y	Y	T
NC_058137.1_5444415_T_C	C	Y	Y	Y	Y	Y	Y	N	T	Y	T	Y	Y	Y	C	C	Y	C	Y	Y	C	T	T	Y	Y	T	Y	Y	Y	C	Y	C	T	T	Y	Y	C	T	C	Y	Y	T	Y	T	C	T	Y	T	C
NC_058137.1_5444695_C_A	C	C	C	C	M	C	C	N	M	C	C	C	C	C	C	C	C	C	C	C	C	C	C	C	M	C	C	C	C	C	C	C	C	C	C	C	C	A	C	C	C	C	M	C	C	C	M	M	C
NC_058137.1_5445254_T_A	T	T	W	T	W	T	W	W	A	A	A	W	W	W	T	T	T	T	W	T	T	W	A	W	W	W	W	T	W	T	W	T	A	W	T	W	T	A	T	T	W	W	W	A	T	A	W	W	T
NC_058137.1_5445648_G_A	G	G	R	G	R	G	A	R	A	A	A	R	R	R	G	G	G	G	R	G	G	R	A	R	R	R	R	G	R	G	R	G	A	R	G	R	G	A	G	G	R	R	R	A	G	A	R	R	G
NC_058137.1_5445757_G_A	G	G	G	G	R	G	R	R	R	R	A	R	R	R	G	G	G	G	R	G	G	R	A	R	G	R	R	G	R	G	R	G	R	R	G	R	G	G	G	G	R	R	G	R	G	A	G	G	G
NC_058137.1_5447399_C_T	C	C	N	C	Y	C	Y	Y	T	Y	T	Y	Y	Y	C	C	C	C	Y	C	C	Y	T	Y	Y	Y	Y	C	Y	C	Y	C	T	Y	C	Y	C	T	C	C	Y	Y	Y	T	C	T	Y	Y	C
NC_058137.1_5447447_G_A	G	G	G	G	R	G	N	R	R	R	A	R	R	R	G	G	G	G	R	G	G	R	A	R	G	R	R	G	R	G	R	G	R	R	G	R	G	G	G	G	R	R	G	R	G	A	G	G	G
NC_058137.1_5447940_T_C	T	T	N	T	Y	T	Y	Y	C	Y	C	Y	Y	Y	T	T	T	T	Y	T	T	Y	C	Y	Y	Y	Y	T	Y	T	Y	T	C	Y	T	Y	T	C	T	T	Y	Y	Y	C	T	C	Y	Y	T
NC_058137.1_5448289_C_A	C	C	N	C	M	C	M	A	A	M	A	M	M	M	C	C	C	C	M	C	C	M	A	M	M	M	M	C	M	C	M	C	A	M	C	M	C	A	C	C	M	M	M	A	C	A	M	M	C
NC_058137.1_5448656_T_G	T	T	K	T	K	T	K	K	G	K	G	K	K	K	T	T	T	T	K	T	T	K	G	K	K	K	K	T	K	T	K	T	G	K	T	K	T	G	T	T	K	K	K	G	T	G	K	K	T
NC_058137.1_5449695_G_C	G	G	G	G	N	G	S	S	S	S	C	S	S	S	G	G	G	G	S	G	G	S	C	S	G	S	S	G	S	G	S	G	G	S	G	S	G	G	G	G	G	S	G	S	G	C	G	G	G
NC_058137.1_5450558_C_T	C	C	C	C	Y	C	Y	Y	Y	Y	T	Y	Y	Y	C	C	C	C	Y	C	C	Y	T	Y	C	Y	Y	C	Y	Y	Y	C	Y	Y	C	Y	C	C	C	C	Y	Y	C	Y	C	T	C	C	C
NC_058137.1_5451249_T_A	A	W	W	W	W	W	W	T	T	W	T	W	W	W	A	A	W	A	W	W	A	T	T	W	W	T	W	W	W	A	W	A	T	T	W	W	A	T	A	W	W	T	W	T	A	T	W	T	A
NC_058137.1_5451411_A_G	A	A	A	A	R	A	R	R	R	R	G	R	R	R	A	A	A	A	R	A	A	R	G	R	A	R	R	A	R	A	R	A	A	R	A	R	A	A	A	A	A	R	A	R	A	G	A	A	A
NC_058137.1_5451416_G_A	G	G	G	G	R	G	R	R	R	R	A	R	R	R	G	G	G	G	R	G	G	R	A	R	G	R	R	G	R	G	R	G	G	R	G	R	G	G	G	G	G	R	G	R	G	A	G	G	G
NC_058137.1_5451417_T_C	C	Y	C	Y	Y	Y	C	Y	Y	C	C	C	C	C	C	C	Y	C	C	Y	C	Y	C	C	Y	Y	C	Y	C	C	C	C	C	Y	Y	C	C	Y	C	Y	C	Y	Y	C	C	C	Y	T	C
NC_058137.1_5451427_C_T	Y	C	C	Y	C	Y	C	N	C	Y	C	C	C	C	Y	T	Y	Y	C	C	C	C	C	Y	Y	C	Y	C	Y	Y	C	T	C	C	C	Y	Y	C	Y	C	C	C	C	C	T	C	Y	C	C
NC_058137.1_5451436_G_A	G	G	G	G	R	G	R	R	R	R	A	R	R	R	G	G	G	G	R	G	G	R	A	R	G	R	R	G	R	G	R	G	R	R	G	R	G	G	G	G	R	R	G	R	G	A	G	G	G
NC_058137.1_5452443_T_C	T	T	T	T	Y	T	Y	Y	Y	Y	C	Y	Y	Y	T	T	T	T	Y	T	T	Y	C	Y	T	Y	Y	T	Y	T	Y	T	Y	Y	T	Y	T	T	T	T	Y	Y	T	Y	T	C	T	T	T
NC_058137.1_5462777_T_C	Y	Y	Y	T	Y	T	Y	T	T	T	T	Y	Y	Y	Y	C	T	Y	Y	C	C	T	T	T	Y	Y	T	Y	T	T	Y	T	T	T	C	T	Y	Y	Y	Y	Y	T	Y	T	T	T	Y	T	C
NC_058137.1_5468259_A_C	A	A	A	A	M	A	M	M	M	M	A	A	A	M	A	A	A	A	A	A	A	A	A	A	M	A	A	A	A	A	A	A	A	A	A	A	A	M	A	A	A	A	M	M	A	A	M	M	N
NC_058137.1_5471754_A_G	A	A	A	A	R	A	N	R	R	R	A	A	A	R	A	A	A	A	A	A	A	A	A	A	R	A	A	A	A	A	A	A	A	A	A	A	A	R	A	A	A	A	R	R	A	A	R	R	A
NC_058137.1_5471757_G_A	G	G	G	G	R	G	N	R	R	R	G	G	G	R	G	G	G	G	G	G	G	G	G	G	R	G	G	G	G	G	G	G	G	G	G	G	G	R	G	G	G	G	R	R	G	G	R	R	G
NC_058137.1_5476897_A_C	A	A	A	M	M	A	M	C	C	C	C	M	M	M	A	A	A	M	M	M	A	M	C	C	M	C	M	A	C	M	M	A	M	M	M	A	M	C	M	A	M	M	M	M	C	C	M	M	N
NC_058137.1_5483482_G_T	T	K	K	G	T	K	T	K	T	T	T	T	T	T	T	G	G	G	T	T	T	G	T	T	K	T	T	K	T	K	K	G	K	G	T	K	T	G	T	K	T	K	T	K	T	T	K	K	T
NC_058137.1_5489618_G_C	C	S	S	G	S	S	C	S	S	S	C	C	S	C	C	G	G	G	C	C	C	G	C	S	S	C	C	S	S	S	S	G	C	S	C	C	C	C	C	S	C	S	C	C	C	C	S	S	C
NC_058137.1_5500777_T_C	Y	Y	N	T	N	T	Y	T	T	T	T	Y	T	Y	Y	T	T	T	Y	Y	C	T	T	T	T	T	T	Y	T	T	Y	T	Y	T	T	T	Y	T	Y	Y	Y	T	Y	T	T	T	T	T	Y
NC_058137.1_5504142_T_C	T	T	Y	T	Y	T	N	Y	Y	Y	T	T	T	Y	T	T	C	T	T	T	T	Y	T	T	Y	T	T	T	T	T	T	T	Y	T	T	Y	T	C	T	T	T	T	Y	C	T	Y	Y	Y	T
NC_058137.1_5504397_C_A	C	C	C	C	M	C	M	M	M	M	C	C	C	M	C	C	C	C	C	C	C	C	C	C	M	C	C	C	C	C	C	C	M	N	C	M	C	A	C	C	C	C	M	M	C	M	M	M	C
NC_058137.1_5508000_A_T	T	W	W	A	W	W	W	A	A	A	W	W	W	W	T	A	A	A	T	W	T	A	T	A	A	W	W	W	A	W	W	A	T	A	W	W	W	A	W	W	T	W	T	A	A	T	A	A	T
NC_058137.1_5522922_T_C	C	Y	Y	T	Y	Y	C	Y	Y	C	C	C	C	C	C	T	T	T	C	Y	C	T	C	C	T	Y	C	Y	C	Y	Y	T	C	N	Y	C	C	Y	C	Y	C	Y	Y	C	C	Y	T	T	C
NC_058137.1_5523326_T_C	C	Y	Y	T	Y	Y	Y	T	T	Y	Y	Y	Y	C	C	T	T	T	C	Y	C	T	Y	T	T	Y	Y	Y	T	Y	Y	T	Y	T	Y	C	Y	Y	Y	Y	C	Y	Y	Y	T	Y	T	T	C
NC_058137.1_5523373_T_C	Y	T	N	T	T	Y	Y	T	T	Y	Y	T	Y	Y	Y	T	T	T	Y	T	T	T	Y	T	T	Y	Y	T	T	Y	T	T	T	T	Y	Y	T	Y	T	T	Y	Y	T	Y	T	Y	T	T	T
NC_058137.1_5526849_A_G	R	A	R	A	A	R	R	A	A	R	R	A	R	R	R	A	A	A	R	A	A	A	G	A	A	R	R	A	A	R	A	A	A	A	R	R	A	A	A	A	R	R	A	A	A	R	A	A	A
NC_058137.1_5526866_C_T	Y	T	Y	T	Y	Y	N	Y	Y	C	C	Y	C	Y	Y	T	T	T	Y	T	T	T	C	C	T	Y	C	T	C	Y	T	T	T	T	Y	Y	Y	Y	Y	T	Y	Y	T	Y	C	Y	T	T	T
NC_058137.1_5526880_C_A	C	C	C	C	C	C	N	M	M	M	M	M	M	C	C	C	C	C	C	C	C	C	C	A	C	C	M	C	A	C	C	C	C	C	C	C	M	M	M	C	C	C	C	M	A	C	C	C	C
NC_058137.1_5526933_A_G	A	A	A	A	A	A	R	R	R	R	R	R	R	A	A	A	A	A	A	A	A	A	A	G	A	A	R	A	G	A	A	A	A	A	A	A	R	R	R	A	A	A	A	R	G	A	A	A	A
NC_058137.1_5526964_T_G	K	T	K	T	N	K	G	K	K	G	G	K	G	K	K	T	T	T	K	T	T	T	G	G	T	K	G	T	G	K	T	T	T	T	K	K	K	K	K	T	K	K	T	K	G	K	T	T	T
NC_058137.1_5526978_A_G	R	R	A	A	N	A	A	R	R	A	A	R	A	R	R	A	A	A	R	R	G	A	A	A	R	A	A	R	A	A	R	A	G	A	A	R	R	R	R	R	R	A	G	R	A	R	R	R	G
NC_058137.1_5527388_G_T	T	K	K	G	T	K	T	K	T	T	T	T	T	T	T	G	G	G	T	K	T	G	T	T	K	K	T	K	T	K	K	G	T	G	K	T	T	T	T	K	T	K	T	T	T	T	K	K	T
NC_058137.1_5527413_G_A	G	R	R	A	G	R	G	R	G	G	G	G	G	G	G	A	A	A	G	R	G	A	G	G	R	R	G	R	G	R	R	A	G	A	R	G	G	G	G	R	G	R	G	G	G	G	R	R	G
NC_058137.1_5531109_C_T	T	Y	Y	C	Y	Y	T	Y	Y	T	T	T	T	T	T	C	C	C	T	Y	T	Y	T	T	C	Y	T	Y	T	Y	T	C	Y	C	Y	Y	T	Y	T	Y	T	Y	Y	Y	T	Y	C	C	T
NC_058137.1_5533052_A_G	R	R	R	A	R	A	R	A	A	A	A	R	A	R	R	A	A	A	R	R	G	A	A	A	A	A	A	R	A	A	R	A	R	A	A	R	R	A	R	R	R	A	R	A	A	A	A	A	G
NC_058137.1_5537674_A_C	A	A	A	A	M	A	N	M	M	M	M	M	M	A	A	A	A	A	A	A	M	A	A	C	A	A	M	A	C	A	A	A	A	A	A	A	M	A	M	A	A	A	A	A	C	A	A	A	A
NC_058137.1_5538425_T_G	K	K	N	T	K	T	K	K	K	K	K	G	K	K	K	T	T	T	K	K	G	T	T	G	T	T	K	K	G	T	K	T	K	T	T	K	G	T	G	K	K	T	K	T	G	T	T	T	G
NC_058137.1_5538746_A_G	R	G	R	G	G	R	R	G	G	R	R	G	R	R	R	G	G	G	R	G	G	G	A	G	G	R	R	G	G	R	G	G	G	R	R	R	G	R	G	G	R	R	G	A	G	R	G	G	G
NC_058137.1_5538774_C_T	Y	T	C	T	T	Y	N	T	T	Y	Y	T	Y	Y	Y	T	T	T	Y	T	T	T	C	T	T	Y	Y	T	T	Y	T	T	T	Y	Y	Y	T	Y	T	T	Y	Y	T	C	T	Y	T	T	T
NC_058137.1_5539067_T_C	Y	C	N	C	C	Y	Y	C	C	Y	Y	C	Y	Y	Y	C	C	C	Y	C	C	C	T	C	C	Y	Y	C	C	Y	C	C	C	C	Y	Y	C	Y	C	C	Y	Y	C	T	C	Y	C	C	Y
NC_058137.1_5539138_T_A	W	A	N	A	A	W	W	A	A	W	W	A	W	W	W	A	A	A	W	A	A	A	T	A	A	W	W	A	A	W	A	A	A	A	W	W	A	W	A	A	W	W	A	T	A	W	A	A	A
NC_058137.1_5539187_T_C	Y	C	N	C	C	Y	Y	C	C	Y	Y	C	Y	Y	Y	C	C	C	Y	C	C	C	T	C	C	Y	Y	C	C	Y	C	C	C	C	Y	Y	C	Y	C	C	Y	Y	C	T	C	Y	C	C	Y
NC_058137.1_5548317_A_G	A	R	A	G	A	R	A	N	A	A	A	A	A	A	A	A	G	R	A	A	A	G	A	A	R	A	A	R	A	R	R	G	A	R	A	A	A	A	A	R	A	R	A	A	A	A	A	R	N
NC_058137.1_5565325_G_T	K	K	N	G	G	G	N	G	G	G	G	K	G	K	K	G	G	G	K	K	K	G	G	G	G	G	G	K	G	G	K	G	K	G	G	G	K	G	K	K	K	G	K	G	G	G	G	G	K
NC_058137.1_5574709_G_A	R	R	N	G	R	G	R	G	G	G	G	R	G	R	R	G	G	G	R	R	R	G	G	G	G	G	G	R	G	G	R	G	R	G	G	G	R	G	R	R	R	G	R	G	G	G	G	G	A
NC_058137.1_5592750_C_T	C	C	N	C	Y	C	C	Y	Y	C	C	C	C	C	C	C	C	C	C	C	C	C	C	C	Y	C	C	C	C	C	C	C	C	C	C	Y	C	Y	C	C	C	C	Y	Y	C	C	Y	Y	C
NC_058137.1_5592754_C_T	Y	T	Y	T	Y	Y	Y	Y	Y	Y	Y	T	Y	Y	Y	T	T	T	Y	T	T	T	C	T	Y	Y	Y	T	T	Y	T	T	T	T	Y	C	T	Y	T	T	Y	Y	Y	Y	T	Y	Y	Y	T
NC_058137.1_5592785_T_C	T	T	N	T	Y	T	T	Y	Y	T	T	T	T	T	T	T	T	T	T	T	T	T	T	T	Y	T	T	T	T	T	T	T	T	T	T	Y	T	Y	T	T	T	T	Y	Y	T	T	Y	Y	T
NC_058137.1_5592828_G_A	R	A	R	A	A	R	R	A	A	R	R	A	R	R	R	A	A	A	R	A	A	A	G	A	A	R	R	A	A	R	A	A	A	A	R	R	A	A	A	A	R	R	A	A	A	R	A	A	A
NC_058137.1_5592946_C_T	C	C	N	C	Y	C	C	C	Y	C	C	C	C	C	C	C	C	C	C	C	C	C	C	C	Y	C	C	C	C	C	C	C	C	C	C	Y	C	Y	C	C	C	C	Y	Y	C	C	Y	Y	C
NC_058137.1_5592983_A_G	R	R	N	A	G	A	R	R	R	R	A	R	R	R	R	A	A	A	R	R	G	A	A	G	A	A	R	R	G	A	R	A	R	A	A	A	G	R	G	R	R	A	R	R	G	A	A	A	G
NC_058137.1_5593411_A_T	W	T	T	T	T	W	W	T	T	W	W	T	T	W	W	T	T	T	W	T	T	T	A	T	T	W	W	T	T	W	T	T	T	T	T	W	T	T	T	T	T	W	T	T	T	W	T	T	N
NC_058137.1_5593412_G_T	G	G	N	G	K	G	G	K	K	G	G	G	G	G	G	G	G	G	G	G	G	G	G	G	K	G	G	G	G	G	G	G	G	G	G	K	G	K	G	G	G	G	K	K	G	G	K	K	N
NC_058137.1_5594727_C_T	Y	T	Y	Y	T	C	N	Y	T	Y	C	Y	Y	Y	Y	C	C	C	Y	Y	T	C	C	T	T	C	Y	Y	T	C	Y	C	Y	Y	C	Y	T	T	T	T	Y	Y	T	T	T	C	Y	T	T
NC_058137.1_5594908_A_G	R	R	N	R	R	R	R	R	R	R	R	G	R	R	R	G	G	G	R	G	G	G	A	G	A	R	R	G	G	R	G	G	G	R	R	A	G	R	G	R	R	A	R	R	G	R	R	A	R
NC_058137.1_5595019_C_T	C	Y	Y	Y	Y	C	C	Y	Y	C	C	C	C	C	C	C	C	C	C	C	C	C	C	C	T	C	C	C	C	C	C	C	C	Y	C	Y	C	Y	C	Y	C	Y	Y	Y	C	C	Y	T	C
NC_058137.1_5595354_G_T	G	K	N	K	K	G	G	K	K	G	G	G	G	G	G	G	G	G	G	G	G	G	G	G	T	G	G	G	G	G	G	G	G	K	G	K	G	K	G	K	G	K	K	K	G	G	K	T	G
NC_058137.1_5595626_A_G	R	R	N	A	R	A	R	R	R	R	A	R	R	R	R	A	A	A	R	R	G	A	A	G	A	A	R	R	G	A	R	A	R	A	A	A	G	R	G	R	R	A	R	R	G	A	A	A	G
NC_058137.1_5595628_T_A	W	W	N	T	W	T	W	W	W	W	T	W	W	W	W	T	T	T	W	W	A	T	T	A	T	T	W	W	A	T	W	T	W	T	T	T	A	W	A	W	W	T	W	W	A	T	T	T	A
NC_058137.1_5595684_G_A	G	G	G	G	R	G	G	N	R	G	G	G	G	G	G	G	G	G	G	G	G	G	G	G	R	G	G	G	G	G	G	G	R	G	G	R	G	R	G	G	G	G	R	R	G	G	R	R	G
NC_058137.1_5595753_T_C	Y	C	N	C	Y	Y	Y	Y	Y	N	Y	C	Y	Y	Y	C	C	C	Y	C	C	C	T	C	Y	Y	Y	C	C	Y	C	C	Y	C	Y	T	C	Y	C	C	Y	Y	Y	Y	C	Y	Y	Y	C
NC_058137.1_5596550_T_C	T	T	N	Y	T	Y	N	Y	T	T	Y	Y	T	T	T	C	C	C	T	Y	T	C	T	T	T	Y	T	Y	T	Y	Y	C	T	Y	Y	T	T	T	T	T	T	T	T	T	T	Y	Y	T	T
NC_058137.1_5597391_A_G	A	A	N	R	A	R	N	R	A	A	R	R	A	A	A	G	G	G	A	R	A	G	A	A	A	R	A	R	A	R	R	G	A	R	R	A	A	A	A	A	A	A	A	A	A	R	R	A	A
NC_058137.1_5598809_C_T	Y	T	Y	T	T	Y	Y	T	T	Y	Y	T	Y	Y	Y	T	T	T	Y	T	T	T	C	T	T	Y	Y	T	T	Y	T	T	T	T	Y	Y	T	T	T	T	Y	Y	T	T	T	Y	T	T	T
NC_058137.1_5599285_C_A	C	C	M	M	C	M	C	M	C	C	N	M	C	C	C	A	A	A	C	M	C	A	C	C	C	M	C	M	C	M	M	A	C	M	M	C	C	C	C	C	C	C	C	C	C	M	M	C	C
NC_058137.1_5599731_A_G	A	A	A	A	R	A	A	N	R	R	A	A	R	A	A	A	A	A	A	A	R	A	A	G	A	A	R	A	G	A	A	A	A	A	A	A	R	R	R	A	A	A	A	R	G	A	A	A	A
NC_058137.1_5599793_T_C	Y	C	Y	Y	Y	T	Y	T	T	T	T	Y	T	Y	Y	T	T	T	Y	Y	Y	T	T	T	Y	T	T	Y	T	T	Y	T	Y	Y	T	Y	Y	T	Y	C	Y	Y	Y	T	T	T	T	Y	C
NC_058137.1_5600353_C_T	C	C	C	Y	C	C	Y	N	C	C	Y	Y	C	C	C	T	Y	Y	C	C	C	T	C	C	C	C	C	C	C	Y	Y	T	C	Y	C	C	C	C	C	C	C	C	C	C	C	C	Y	C	C
NC_058137.1_5602137_T_C	Y	C	N	Y	Y	T	Y	T	T	T	T	Y	T	Y	Y	T	T	T	Y	Y	Y	T	T	T	Y	T	T	Y	T	T	Y	T	Y	Y	T	Y	Y	T	Y	C	Y	Y	Y	T	T	T	T	Y	C
NC_058137.1_5609291_A_C	M	C	M	C	C	M	M	C	C	M	M	C	M	M	M	C	C	C	M	C	C	C	A	C	C	M	M	C	C	M	C	C	C	C	M	M	C	C	C	C	M	M	C	C	C	M	C	C	C
NC_058137.1_5609409_T_G	K	G	K	G	G	K	K	G	G	K	K	G	K	K	K	G	G	G	K	G	G	G	T	G	G	K	K	G	G	K	G	G	G	N	K	K	G	G	G	G	K	K	G	G	G	K	G	G	G
NC_058137.1_5614699_A_T	W	W	N	W	W	W	W	W	A	A	W	T	A	W	W	T	T	T	W	T	W	W	A	A	A	W	A	T	A	A	W	T	W	W	W	W	W	A	W	W	W	A	W	A	A	W	W	A	T
NC_058137.1_5614719_A_T	A	A	N	W	A	W	N	W	A	A	W	W	A	A	A	T	T	T	A	W	A	W	A	A	A	W	A	W	A	A	A	T	A	W	W	A	A	A	A	A	A	A	A	A	A	W	W	A	A
NC_058137.1_5614787_C_A	M	M	C	M	N	M	C	M	M	C	M	A	C	M	M	A	A	A	M	A	M	M	C	C	M	M	C	A	C	C	M	A	M	M	M	M	M	M	M	M	M	C	A	C	C	M	A	M	A
NC_058137.1_5614912_C_A	M	A	M	A	A	M	N	A	A	M	M	A	M	M	M	A	A	A	M	A	A	A	C	A	A	M	M	A	A	M	A	A	A	A	M	M	A	A	A	A	M	M	A	A	A	M	A	A	A
NC_058137.1_5615415_G_A	R	A	R	A	A	R	R	A	A	R	R	A	R	R	R	A	A	A	R	A	A	A	G	A	A	R	R	A	A	R	A	A	A	A	R	R	A	A	A	A	R	R	A	A	A	R	A	A	A
NC_058137.1_5616019_G_C	G	G	G	G	S	G	G	N	S	S	G	G	S	G	G	G	G	G	G	G	S	G	G	C	G	G	S	G	C	G	G	G	G	G	G	G	S	G	S	G	G	G	G	G	C	G	G	G	G
NC_058137.1_5617926_G_A	R	A	R	A	A	R	R	A	A	R	R	A	R	R	R	A	A	A	R	A	A	A	G	A	A	R	R	A	A	R	A	A	A	A	R	R	A	A	A	A	R	R	A	A	A	R	A	A	A
NC_058137.1_5620120_G_A	R	R	R	G	N	G	R	G	G	G	G	R	G	R	R	G	G	G	R	R	R	G	G	G	G	G	G	R	G	G	R	G	R	G	G	R	R	G	R	R	R	G	R	G	G	G	G	G	A
NC_058137.1_5622174_A_G	A	A	A	A	R	A	A	R	R	R	A	A	R	A	A	A	A	A	A	A	R	A	A	G	A	A	R	A	G	A	A	A	A	A	A	A	R	A	R	A	A	A	A	A	G	A	A	A	A
NC_058137.1_5622280_A_C	M	C	M	C	C	M	M	C	C	M	M	C	M	M	M	C	C	C	M	C	C	C	A	C	C	M	M	C	C	M	C	C	C	C	M	M	C	C	C	C	M	M	C	C	C	M	C	C	C
NC_058137.1_5623898_G_A	R	R	R	G	N	G	R	G	G	G	G	R	G	R	R	G	G	G	R	R	R	G	G	G	G	G	G	R	G	G	R	G	R	G	G	R	R	G	R	R	R	G	R	G	G	G	G	G	A
NC_058137.1_5629642_A_G	A	R	R	G	N	R	R	R	R	A	R	R	A	A	A	G	G	G	A	R	A	G	A	A	G	R	A	R	A	R	R	G	R	G	R	A	A	R	A	R	A	R	R	R	A	R	G	G	A
NC_058137.1_5632368_A_C	M	M	A	A	M	A	M	M	M	A	A	M	A	M	M	A	A	A	M	M	M	A	A	A	M	A	A	M	A	A	M	A	M	A	A	M	M	M	M	M	M	A	C	A	A	A	M	M	N
NC_058137.1_5632619_A_G	A	R	R	G	A	R	R	R	A	A	R	R	A	A	A	G	G	G	A	R	A	G	A	A	R	R	A	R	A	R	R	G	A	G	R	A	A	A	A	R	A	R	A	A	A	R	R	R	A
NC_058137.1_5635566_A_C	A	A	A	A	M	A	A	A	M	M	A	A	M	A	A	A	A	A	A	A	A	A	A	M	A	A	M	A	C	A	A	M	A	A	A	A	A	M	M	A	A	A	A	M	C	A	A	A	A
NC_058137.1_5636035_C_T	Y	Y	Y	Y	C	Y	C	Y	C	C	Y	T	C	Y	Y	T	T	Y	Y	T	T	T	C	Y	Y	Y	C	T	C	Y	T	C	Y	Y	Y	Y	T	C	Y	Y	Y	C	Y	C	C	C	Y	C	T
NC_058137.1_5636059_C_T	Y	Y	Y	Y	C	Y	C	T	C	C	Y	T	C	Y	Y	T	T	Y	Y	T	T	T	C	Y	Y	Y	C	T	C	Y	T	C	Y	Y	Y	Y	T	Y	Y	Y	Y	C	Y	C	C	C	Y	C	T
NC_058137.1_5637062_A_G	R	R	R	A	A	A	R	A	A	A	A	R	A	R	R	A	A	A	R	R	R	A	A	A	A	A	A	R	A	A	R	A	R	A	A	A	R	A	R	R	R	A	R	A	A	A	A	A	G
NC_058137.1_5637068_G_A	R	R	R	G	N	G	R	G	G	G	G	R	G	R	R	G	G	G	R	R	R	G	G	G	G	G	G	R	G	G	R	G	R	G	G	R	R	G	R	R	R	G	R	G	G	G	G	G	A
NC_058137.1_5637337_A_T	W	T	N	T	W	W	N	T	A	A	W	T	A	W	W	T	T	T	W	T	T	T	A	W	W	N	A	T	A	W	T	W	W	T	W	A	T	W	W	T	W	W	W	A	A	W	W	W	T
NC_058137.1_5645362_G_A	G	R	R	A	R	R	R	A	R	G	R	R	R	G	G	A	A	A	G	R	R	A	G	R	A	R	G	R	G	R	R	R	G	A	A	R	R	R	G	R	R	R	R	G	G	R	A	A	G
NC_058137.1_5647506_G_A	G	G	G	R	R	R	G	R	G	G	G	G	G	G	G	G	R	R	G	G	R	R	G	R	R	G	G	R	G	G	G	G	G	G	G	G	R	G	G	G	G	G	G	G	G	R	G	G	G
NC_058137.1_5647536_C_G	C	S	C	G	S	S	N	G	C	C	S	S	C	C	C	G	G	G	C	S	S	G	C	S	S	S	C	S	C	N	S	S	C	G	S	C	S	S	C	S	C	S	C	C	C	S	S	S	C
NC_058137.1_5647588_G_A	G	G	G	G	G	G	R	R	G	G	R	R	G	G	G	A	R	G	G	R	G	R	G	G	G	N	G	G	G	G	R	G	G	G	R	G	G	R	G	G	G	G	G	G	G	G	R	G	G
NC_058137.1_5695446_A_T	W	T	T	W	W	A	N	W	W	W	T	T	T	W	W	T	T	T	T	W	T	T	W	T	A	W	W	W	T	W	T	T	T	T	W	W	T	W	T	T	T	T	W	T	T	W	W	W	T
NC_058137.1_5703184_G_T	G	T	G	T	G	G	G	G	G	G	G	G	G	G	G	T	G	G	G	G	G	G	G	G	G	G	G	G	G	G	G	G	G	T	G	G	G	G	G	T	G	T	G	G	G	K	K	K	G
NC_058137.1_5703269_C_T	C	T	C	T	C	C	C	C	C	C	C	C	C	C	C	T	C	C	C	C	C	C	C	C	C	C	C	C	C	C	C	C	C	T	C	C	C	C	C	T	C	C	C	C	C	Y	Y	Y	C
NC_058137.1_5704152_T_C	Y	T	T	T	N	Y	Y	Y	Y	Y	Y	Y	T	Y	Y	T	Y	Y	T	Y	Y	T	Y	Y	Y	Y	Y	T	T	C	T	T	T	T	Y	Y	Y	C	T	T	T	T	Y	Y	T	Y	Y	N	T
NC_058137.1_5704162_T_G	G	K	K	T	K	K	G	G	K	K	G	G	K	G	G	T	K	K	G	G	G	T	G	K	K	G	K	K	K	G	K	K	G	N	G	K	G	G	G	K	G	K	G	G	G	K	K	K	G
NC_058137.1_5742115_C_T	Y	Y	C	T	T	Y	Y	Y	T	Y	Y	Y	Y	Y	Y	C	T	T	C	Y	Y	T	Y	T	T	Y	T	C	Y	T	Y	Y	C	T	Y	Y	Y	T	C	Y	C	Y	Y	Y	C	T	Y	T	N
NC_058137.1_5742132_G_C	S	S	S	G	G	G	S	G	G	S	G	S	G	S	S	C	G	G	S	S	S	G	G	G	G	G	G	S	S	G	S	S	S	G	G	S	S	G	C	S	S	G	S	G	C	G	S	G	C
NC_058137.1_5742135_A_C	M	M	A	C	M	M	M	M	M	M	M	M	A	M	M	A	A	C	A	M	M	A	M	M	M	M	C	A	A	C	A	M	A	C	M	M	M	C	A	M	A	M	M	M	A	C	M	C	N
NC_058137.1_5751186_T_C	T	T	T	T	T	T	Y	Y	T	T	Y	T	Y	T	T	C	T	T	Y	T	T	T	Y	T	T	Y	T	T	T	T	T	Y	C	T	Y	Y	T	T	T	T	Y	Y	T	T	T	T	Y	T	T
NC_058137.1_5751884_G_C	S	S	G	S	S	S	G	S	S	S	G	G	S	G	S	G	C	G	G	G	S	S	S	C	G	G	S	G	S	S	G	G	N	C	G	S	S	S	G	S	G	S	G	S	G	C	G	S	G
NC_058137.1_5753548_G_A	G	G	G	G	G	G	R	R	G	G	R	R	G	R	G	G	G	R	G	R	G	G	G	G	G	R	R	G	G	G	G	R	G	G	R	G	G	R	G	G	G	G	G	G	G	G	G	G	G
NC_058137.1_5753948_C_T	Y	Y	C	T	Y	Y	C	Y	Y	Y	C	C	Y	C	Y	C	T	Y	C	C	Y	Y	Y	T	C	C	Y	C	Y	Y	C	C	C	N	C	Y	Y	Y	C	Y	C	Y	C	Y	C	T	C	Y	C
NC_058137.1_5760569_G_A	R	R	G	A	R	R	R	R	R	R	R	R	R	G	R	G	A	R	G	G	R	A	R	A	R	G	R	G	R	R	R	G	G	A	G	R	R	R	G	R	G	R	G	R	G	A	G	R	G
NC_058137.1_5760846_G_A	G	G	G	G	G	G	R	R	G	G	R	G	R	G	G	A	G	G	R	G	G	G	R	G	G	R	G	G	G	G	G	R	A	G	R	R	G	G	G	G	R	R	G	G	G	G	R	G	G
NC_058137.1_5778347_T_C	T	T	T	T	Y	T	T	T	C	Y	T	T	Y	T	T	T	Y	Y	T	Y	T	Y	Y	Y	Y	Y	T	T	Y	Y	T	T	T	T	T	T	T	T	T	T	T	T	Y	Y	T	Y	Y	Y	T
NC_058137.1_5784961_T_C	T	Y	Y	T	T	T	Y	Y	T	T	Y	T	Y	Y	T	T	T	T	Y	T	T	T	Y	T	T	Y	T	T	T	T	T	Y	Y	T	Y	Y	T	T	T	T	Y	C	T	T	T	T	T	Y	N
NC_058137.1_5791804_A_G	R	G	R	R	R	A	N	R	R	R	R	R	R	G	R	A	A	A	G	R	R	A	R	A	R	R	A	R	R	A	R	A	G	A	R	R	R	A	G	R	G	G	G	A	G	A	R	G	G
NC_058137.1_5791855_C_T	C	C	C	C	C	C	Y	Y	C	Y	Y	Y	C	C	C	C	C	C	C	C	C	C	Y	C	C	C	C	C	C	C	C	C	C	C	C	C	C	Y	C	C	C	C	C	Y	C	Y	C	C	C
NC_058137.1_5795766_T_C	Y	C	C	Y	Y	Y	C	Y	Y	Y	C	C	Y	C	Y	C	Y	Y	C	C	Y	T	C	T	Y	C	Y	C	Y	Y	Y	C	C	Y	C	Y	Y	Y	C	Y	C	C	C	C	C	Y	C	C	C
NC_058137.1_5797225_A_C	C	C	C	C	M	M	M	M	M	M	M	M	C	C	C	A	C	M	C	M	C	C	M	C	M	M	M	M	C	M	C	A	C	M	C	C	C	M	C	C	C	C	M	M	C	M	A	M	C
NC_058137.1_5797251_A_G	R	R	A	R	N	R	R	R	R	R	A	A	R	R	R	A	G	R	A	A	R	G	A	G	R	A	R	A	R	R	R	A	R	R	A	R	R	R	A	R	A	R	A	A	A	R	A	R	A
NC_058137.1_5803542_A_C	M	C	C	M	M	A	M	A	M	M	A	M	A	C	M	A	A	A	M	M	M	A	A	A	M	A	A	M	M	A	M	A	M	A	M	M	M	A	C	M	M	M	C	M	C	A	M	C	C
NC_058137.1_5805853_T_C	Y	C	C	Y	T	T	C	Y	Y	Y	C	C	Y	C	Y	T	T	T	C	Y	Y	T	C	T	Y	Y	T	Y	Y	T	Y	Y	C	N	C	Y	Y	Y	C	Y	C	C	C	C	C	Y	Y	C	C
NC_058137.1_5805856_T_G	K	K	K	T	T	T	K	T	T	T	T	K	T	K	K	T	T	T	K	K	K	T	T	T	T	T	T	K	T	T	K	T	K	N	T	T	K	T	K	K	K	T	K	T	T	T	T	T	G
NC_058137.1_5817984_T_A	A	A	A	A	A	W	A	A	W	W	A	A	A	A	W	W	A	W	A	W	A	W	A	A	A	W	T	W	A	W	W	W	A	W	A	W	A	A	A	A	A	A	A	A	A	A	W	A	A
NC_058137.1_5825066_T_C	Y	C	C	Y	N	T	C	Y	T	Y	Y	Y	T	C	Y	Y	T	T	C	Y	Y	T	Y	T	T	Y	T	Y	Y	T	Y	Y	C	Y	Y	Y	Y	Y	C	Y	Y	C	Y	Y	C	T	T	Y	Y
NC_058137.1_5831873_A_C	A	A	N	M	A	A	A	M	A	M	A	A	A	A	A	A	A	A	A	A	A	A	A	A	A	A	A	A	M	A	A	M	M	M	M	A	A	A	M	A	A	A	A	M	C	A	A	A	A
NC_058137.1_5832307_G_A	R	R	R	G	R	G	R	R	G	G	R	R	G	R	R	R	G	G	A	R	R	G	R	G	G	R	G	R	G	G	R	G	G	G	G	G	R	R	R	R	R	R	R	G	G	G	G	G	A
NC_058137.1_5835292_T_C	Y	C	C	Y	C	Y	C	Y	C	Y	C	C	C	C	Y	C	Y	C	C	C	C	C	C	C	C	C	Y	C	C	Y	C	C	C	Y	C	Y	C	Y	C	Y	C	C	C	C	C	Y	C	C	C
NC_058137.1_5847725_C_T	Y	T	T	Y	Y	Y	N	Y	T	Y	Y	Y	T	T	T	T	T	T	T	T	Y	T	Y	Y	T	T	T	T	T	Y	T	T	T	Y	T	T	Y	Y	T	Y	T	T	T	Y	T	Y	T	T	T
NC_058137.1_5848244_C_T	Y	T	T	Y	Y	C	T	Y	Y	T	T	T	Y	T	T	Y	Y	C	T	Y	T	C	T	T	Y	Y	Y	Y	T	C	Y	Y	T	Y	Y	T	T	Y	T	Y	Y	T	Y	T	T	Y	C	Y	T
NC_058137.1_5853361_T_C	Y	C	C	C	C	T	C	Y	C	C	C	C	C	C	C	C	Y	T	C	Y	C	T	C	C	C	Y	Y	Y	C	T	Y	Y	C	C	C	C	C	Y	C	C	C	C	C	C	C	C	C	C	C
NC_058137.1_5856956_G_A	R	A	A	A	A	G	A	R	A	A	A	A	A	A	A	A	R	G	A	R	A	G	A	A	A	R	R	R	A	G	R	R	A	A	A	A	A	R	A	A	A	A	A	A	A	A	A	A	A
NC_058137.1_5858241_C_G	S	G	G	G	G	C	G	S	G	G	G	G	G	G	G	G	S	C	G	S	G	C	G	G	G	S	S	S	G	C	S	S	G	G	G	G	G	S	G	G	G	G	G	G	G	G	G	G	G
NC_058137.1_5860218_T_C	Y	C	C	C	C	T	C	Y	C	C	C	C	C	C	C	C	Y	T	C	Y	C	T	C	C	C	Y	Y	Y	C	T	Y	Y	Y	C	C	C	C	Y	C	C	C	C	C	C	C	C	C	C	C
NC_058137.1_5861446_G_C	S	C	C	C	C	G	C	S	C	C	C	C	C	C	C	C	S	G	C	S	C	G	C	C	C	S	S	S	C	G	S	S	S	C	C	C	C	S	C	C	C	C	C	C	C	C	C	C	C
NC_058137.1_5862319_G_A	R	A	A	A	A	G	A	R	A	A	A	A	A	A	A	A	R	G	A	R	A	G	A	A	A	R	R	R	A	G	R	R	A	A	A	A	A	R	A	A	A	A	A	A	A	A	A	A	A
NC_058137.1_5862561_G_C	S	C	C	C	C	G	C	S	C	C	C	C	C	C	C	C	S	G	C	S	C	G	C	C	C	S	S	S	C	G	S	S	C	C	C	C	C	S	C	C	C	C	C	C	C	C	C	C	C
NC_058137.1_5864685_C_T	Y	T	T	T	T	C	T	Y	T	T	T	T	T	T	T	T	Y	C	T	Y	T	C	T	T	T	Y	Y	Y	T	C	Y	Y	T	T	T	T	T	Y	T	T	T	T	T	T	T	T	T	T	T
NC_058137.1_5867014_T_G	K	G	G	G	G	T	G	K	G	G	G	G	G	G	G	G	K	T	G	K	G	T	G	G	G	K	K	K	G	T	K	K	G	G	G	G	G	K	G	G	G	G	G	G	G	G	G	G	G
NC_058137.1_5867972_T_C	Y	C	C	C	C	T	C	Y	C	C	C	C	C	C	C	C	Y	T	C	Y	C	T	C	C	C	Y	Y	Y	C	T	Y	Y	C	C	C	C	C	Y	C	C	C	C	C	C	C	C	C	C	C
NC_058137.1_5871948_G_A	R	A	A	A	A	G	A	R	A	A	A	A	A	A	A	A	R	G	A	R	A	G	A	A	A	R	R	R	A	G	R	R	A	A	A	A	A	R	A	A	A	A	A	A	A	A	A	A	A
NC_058137.1_5873384_C_T	Y	T	T	T	T	C	T	Y	T	T	T	T	T	T	T	T	Y	C	T	Y	T	C	T	T	T	Y	Y	Y	T	C	Y	Y	T	T	T	T	T	Y	T	T	T	T	T	T	T	T	T	T	T
NC_058137.1_5879046_G_A	R	A	A	A	A	G	A	R	A	A	A	A	A	A	A	A	R	G	A	R	A	G	A	A	A	R	R	R	A	G	R	R	A	A	A	A	A	R	A	A	A	A	A	A	A	A	A	A	A
NC_058137.1_5879652_T_C	Y	C	C	C	C	T	C	Y	C	C	C	C	C	C	C	C	Y	T	C	Y	C	T	C	C	C	Y	Y	Y	C	T	Y	Y	C	C	C	C	C	Y	C	C	C	C	C	C	C	C	C	C	C
NC_058137.1_5894007_T_G	K	G	K	T	N	T	K	T	T	T	T	K	T	G	K	K	T	T	K	K	K	T	T	T	T	T	T	K	T	T	K	T	T	T	T	T	K	T	K	K	K	K	K	T	K	T	T	K	K
NC_058137.1_5898173_G_T	G	G	G	G	K	G	G	K	G	G	G	G	K	G	G	G	G	G	G	G	G	G	G	G	K	G	G	G	G	G	G	G	G	G	K	G	G	K	G	G	K	G	K	G	G	K	K	K	G
NC_058137.1_5901614_T_C	T	T	Y	Y	Y	T	Y	Y	Y	Y	Y	T	Y	T	T	T	T	T	Y	T	T	T	Y	Y	Y	Y	T	T	Y	T	T	Y	Y	T	T	T	T	T	T	T	T	Y	T	T	Y	T	T	T	T
NC_058137.1_5909797_A_G	R	G	G	G	N	R	R	R	G	G	R	R	G	G	G	G	G	R	G	R	G	G	G	G	R	R	G	G	G	A	G	R	G	R	G	G	G	R	G	G	G	G	R	G	G	R	R	R	G
NC_058137.1_5910545_G_A	R	A	A	A	R	R	R	R	A	A	R	R	A	A	A	A	A	R	A	R	A	A	A	A	R	R	A	A	A	G	A	R	A	R	A	A	A	R	A	A	A	A	R	A	A	R	R	R	A
NC_058137.1_5912795_C_T	C	C	C	C	Y	C	Y	C	Y	Y	Y	C	Y	C	C	C	C	C	Y	C	C	C	Y	Y	Y	Y	C	C	Y	C	C	C	C	C	C	C	C	C	C	C	C	Y	C	C	C	C	C	C	C
NC_058137.1_5917596_T_C	T	T	T	T	T	Y	Y	Y	Y	Y	Y	Y	Y	T	Y	Y	Y	T	T	T	T	Y	T	T	T	T	Y	Y	T	T	Y	T	T	Y	Y	Y	T	Y	T	T	Y	T	T	T	T	Y	Y	T	T
NC_058137.1_5917663_C_A	C	C	C	A	C	C	M	C	M	M	M	C	M	C	C	C	M	M	M	M	M	M	A	A	M	A	M	C	A	C	C	M	M	M	C	C	M	M	M	M	C	M	C	M	A	M	C	C	N
NC_058137.1_5917752_C_G	S	S	S	C	C	C	S	C	C	C	C	S	C	S	S	S	C	C	S	S	S	C	C	C	C	C	C	S	C	C	S	C	C	C	C	C	S	C	S	S	S	C	S	C	C	C	C	C	G
NC_058137.1_5926858_T_C	T	T	Y	T	Y	T	Y	T	Y	N	Y	T	Y	T	T	T	T	T	Y	T	T	T	Y	Y	Y	Y	T	T	Y	T	T	T	C	N	T	Y	T	T	T	T	T	Y	T	T	T	T	T	T	T
NC_058137.1_5927080_G_A	R	R	R	G	R	G	R	G	G	G	G	R	G	R	R	R	G	G	R	R	R	G	G	G	G	G	G	R	G	G	R	G	G	G	G	G	R	G	R	R	R	G	R	G	G	G	G	G	A
NC_058137.1_5940861_A_G	R	G	G	A	R	R	G	G	G	G	G	G	G	G	G	G	R	G	G	G	R	R	R	R	G	G	G	G	G	R	G	R	R	R	G	G	R	R	G	R	G	G	G	G	G	R	G	G	G
NC_058137.1_5950122_C_T	C	C	C	C	C	C	C	Y	C	Y	C	C	Y	C	C	C	C	C	C	C	C	C	C	C	C	C	C	C	Y	Y	C	C	C	C	Y	C	C	C	Y	C	Y	C	C	C	Y	Y	C	C	C
NC_058137.1_5950142_A_G	R	R	G	A	N	A	R	R	A	R	A	R	R	R	R	R	A	A	R	R	R	A	A	A	A	A	A	R	R	R	R	A	A	A	G	A	R	A	G	R	G	A	R	R	R	R	A	A	G
NC_058137.1_5950656_G_A	R	A	A	G	R	R	A	A	A	A	A	A	A	A	A	A	R	A	A	A	R	R	R	R	A	A	A	A	A	R	A	R	G	G	A	R	R	R	A	R	A	A	A	A	A	R	A	A	A
NC_058137.1_5950707_G_A	R	A	A	G	R	R	A	A	A	A	A	A	A	A	A	A	R	A	A	A	R	R	R	R	A	A	A	A	A	R	A	R	G	G	A	R	R	R	A	R	A	A	A	A	A	R	A	A	A
NC_058137.1_5951085_T_C	Y	Y	C	T	N	T	Y	Y	T	Y	T	Y	Y	Y	Y	Y	T	T	Y	Y	Y	T	T	T	T	T	T	Y	Y	Y	Y	T	T	T	C	T	Y	T	C	Y	C	T	Y	Y	Y	Y	T	T	N
NC_058137.1_5951087_T_C	Y	C	C	T	Y	Y	C	C	C	C	C	C	C	C	C	C	Y	C	C	C	Y	Y	Y	Y	C	C	C	C	C	Y	C	Y	T	T	C	Y	Y	Y	C	Y	C	C	C	C	Y	Y	C	C	N
NC_058137.1_5951651_C_T	Y	Y	T	C	N	C	Y	Y	C	Y	C	Y	Y	Y	Y	Y	C	C	Y	Y	Y	C	C	C	C	C	C	Y	Y	Y	Y	C	C	C	T	C	Y	C	T	Y	T	C	Y	Y	Y	Y	C	C	T
NC_058137.1_5952838_C_T	Y	T	T	C	Y	Y	T	T	T	T	T	T	T	T	T	T	T	T	T	T	Y	T	Y	Y	T	T	T	T	T	Y	T	Y	T	Y	T	T	Y	Y	T	Y	T	T	T	T	T	Y	T	T	T
NC_058137.1_5954823_C_T	C	C	C	C	Y	Y	N	Y	Y	Y	Y	Y	C	C	Y	Y	C	T	C	C	C	Y	C	C	Y	C	T	Y	C	C	Y	Y	C	C	C	Y	C	Y	C	C	C	C	Y	Y	C	C	T	Y	C
NC_058137.1_5968256_G_A	R	R	R	G	N	G	R	R	G	G	G	R	R	R	R	R	G	G	R	R	R	G	G	G	G	G	G	R	R	R	R	G	G	G	R	G	R	G	A	R	A	G	R	G	R	R	G	G	A
NC_058137.1_5968278_C_T	C	Y	C	Y	C	C	C	C	C	C	C	C	C	Y	C	C	C	C	C	C	C	C	Y	C	C	C	C	C	C	C	C	C	Y	Y	Y	Y	C	C	C	Y	C	Y	C	Y	C	Y	C	Y	C
NC_058137.1_5971757_T_A	W	W	W	T	W	W	A	A	A	A	A	A	A	W	A	A	A	A	A	W	W	A	W	W	A	W	A	A	A	W	A	W	T	W	W	W	W	W	A	W	A	W	A	W	W	W	A	W	A
NC_058137.1_5975352_G_C	S	S	S	G	N	G	S	S	G	S	G	S	S	S	C	S	G	G	S	S	S	G	G	G	G	G	S	S	S	S	S	G	S	G	S	S	S	G	C	S	C	G	S	G	S	S	G	G	C
NC_058137.1_5976083_G_A	G	R	R	R	R	R	R	R	A	R	A	R	R	R	G	R	R	R	R	R	G	R	A	R	A	A	R	R	R	G	R	G	R	R	R	R	G	R	G	R	G	A	R	A	G	R	A	A	G
NC_058137.1_5977181_C_T	C	Y	N	Y	C	C	Y	C	C	C	C	C	C	Y	C	C	C	C	C	C	C	C	Y	C	C	C	C	C	C	C	C	C	Y	Y	Y	Y	C	C	C	Y	C	Y	C	Y	C	Y	C	Y	C
NC_058137.1_5982173_T_C	T	Y	T	Y	T	T	Y	T	T	T	T	T	T	Y	T	T	T	T	T	T	T	T	Y	T	T	T	T	T	T	T	T	T	T	Y	T	T	T	T	T	Y	T	Y	T	T	Y	Y	T	Y	T
NC_058137.1_5991944_T_A	T	W	W	W	W	W	W	W	A	W	A	W	W	W	T	W	W	W	W	W	T	W	A	W	A	A	W	W	W	T	W	T	W	W	W	W	T	W	T	W	T	A	W	A	W	W	A	A	N
NC_058137.1_5992223_G_C	G	G	G	G	S	G	S	S	S	G	S	S	G	G	G	S	G	S	G	G	G	S	G	G	S	G	S	G	G	G	S	G	G	G	G	G	G	S	G	G	G	G	S	G	G	G	C	S	G
NC_058137.1_5992508_C_A	C	M	M	M	C	C	M	C	C	C	C	C	C	M	C	C	C	C	C	C	C	C	M	C	C	C	C	C	C	C	C	C	M	M	M	M	C	C	C	M	C	M	C	M	C	M	C	M	C
NC_058137.1_5992588_T_G	T	T	T	T	K	K	K	K	G	K	G	K	K	T	T	K	K	K	K	T	T	K	K	K	G	K	K	K	K	T	K	T	T	T	T	T	T	K	T	T	T	K	K	K	T	T	G	K	T
NC_058137.1_5992702_A_G	A	A	A	A	R	A	R	R	G	N	G	R	R	A	A	R	A	R	R	A	A	R	R	R	G	R	R	A	R	A	R	A	A	A	A	A	A	R	A	A	A	R	R	A	A	A	G	R	A
NC_058137.1_5992714_A_G	A	A	A	A	R	A	R	R	G	N	G	R	R	A	A	R	A	R	R	R	A	R	R	R	G	G	R	A	R	A	R	A	A	A	A	A	A	R	A	A	A	R	R	A	A	A	G	R	A
NC_058137.1_5992719_T_C	T	T	T	T	Y	Y	Y	Y	C	N	C	Y	Y	T	T	Y	Y	Y	Y	T	T	Y	Y	Y	C	Y	Y	Y	Y	T	Y	T	T	T	T	T	T	Y	T	T	T	Y	Y	Y	Y	T	C	Y	T
NC_058137.1_5992721_A_T	A	W	W	W	W	W	W	W	T	N	T	W	W	W	A	W	W	W	W	W	A	W	T	W	T	T	W	W	W	A	W	A	W	W	W	W	A	W	A	W	A	T	W	T	W	W	T	T	A
NC_058137.1_5994815_A_G	A	R	A	R	A	R	N	A	A	N	A	A	A	R	A	A	R	A	A	A	A	A	R	A	A	A	A	R	A	A	A	A	A	R	A	A	A	A	A	R	A	R	A	R	A	R	A	R	A
NC_058137.1_5994860_A_G	R	R	R	A	R	A	R	G	G	R	G	G	G	R	G	G	A	R	G	G	R	R	R	R	G	G	G	R	G	R	G	A	G	A	G	G	R	R	G	R	G	R	G	R	G	R	G	R	G
NC_058137.1_5996430_A_T	A	A	A	A	W	A	N	W	T	W	T	W	W	A	A	W	A	W	W	A	A	W	W	W	T	W	W	A	W	A	W	A	A	A	A	A	A	W	A	A	A	W	W	A	A	A	T	W	A
NC_058137.1_5997530_G_A	G	G	G	G	R	G	N	G	R	R	R	G	R	G	G	G	G	G	R	G	G	G	R	R	R	R	G	G	R	G	G	G	G	G	G	G	G	G	G	G	G	R	G	G	G	G	G	G	G
NC_058137.1_5997736_C_T	C	Y	C	Y	C	Y	N	C	C	C	C	C	C	Y	C	C	Y	C	C	C	C	C	Y	C	C	C	C	Y	C	C	C	C	C	Y	C	C	C	C	C	Y	C	Y	C	Y	C	Y	C	Y	C
NC_058137.1_5997794_C_T	C	C	C	C	Y	C	Y	Y	T	Y	T	Y	Y	C	C	Y	C	Y	Y	C	C	Y	Y	Y	T	Y	Y	C	Y	C	Y	C	C	C	C	C	C	Y	C	C	C	Y	Y	C	C	C	T	Y	C
NC_058137.1_5997826_C_G	C	C	C	C	N	C	S	S	S	C	S	S	C	C	C	S	C	S	C	C	C	S	C	C	S	C	S	C	C	C	S	C	C	C	C	C	C	S	C	C	C	C	S	C	C	C	G	S	C
NC_058137.1_6001768_T_G	T	T	T	T	K	T	K	T	K	K	K	T	K	T	T	T	T	T	K	T	T	T	K	K	K	K	T	T	K	T	T	T	T	T	T	T	T	T	T	T	T	K	T	T	T	T	T	T	T
NC_058137.1_6012340_T_C	T	T	T	T	Y	T	Y	Y	C	N	C	Y	Y	T	T	Y	T	Y	Y	T	T	Y	Y	Y	C	Y	Y	T	Y	T	Y	T	T	T	T	T	T	Y	T	T	T	Y	Y	T	T	T	C	Y	N
NC_058137.1_6013353_A_C	A	M	M	M	M	M	M	M	C	M	C	M	M	M	A	M	M	M	M	A	A	M	C	M	C	M	M	M	M	A	M	A	M	M	M	M	A	M	A	M	A	C	M	C	M	M	C	C	A
NC_058137.1_6013588_A_C	A	M	M	M	M	M	M	M	C	M	C	M	M	M	A	M	M	M	M	M	A	M	C	M	C	C	M	M	M	A	M	A	M	M	M	M	A	M	A	M	A	C	M	C	M	M	C	C	A
NC_058137.1_6013744_G_A	G	G	G	G	R	G	R	R	A	N	A	R	R	G	G	R	G	R	R	G	G	R	R	R	A	R	R	G	R	G	R	G	G	G	G	G	G	R	G	G	G	R	R	G	R	G	A	R	G
NC_058137.1_6014899_G_A	G	R	N	R	R	R	R	R	A	R	A	R	R	R	G	R	R	R	R	G	G	R	A	R	A	R	R	R	R	G	R	G	R	R	R	R	G	R	G	R	G	A	R	A	R	R	A	A	G
NC_058137.1_6015604_A_G	A	A	A	A	R	A	A	R	R	A	A	A	A	A	A	R	A	R	A	A	A	R	A	A	R	A	R	A	A	A	R	A	A	A	A	A	A	R	A	A	A	A	R	A	A	A	G	R	A
NC_058137.1_6028491_G_T	K	K	K	G	K	K	K	T	T	K	T	T	T	K	T	T	T	T	T	T	K	K	K	K	K	T	T	T	T	K	K	K	K	G	K	T	K	K	T	K	T	K	K	G	T	K	K	G	K
NC_058137.1_6028681_A_C	M	M	M	A	N	A	M	M	A	M	A	M	M	M	M	M	A	A	M	M	M	A	A	A	A	A	A	M	M	M	M	A	A	A	M	A	M	A	C	M	C	A	M	A	M	M	A	A	C
NC_058137.1_6028809_G_T	G	G	G	G	K	K	K	N	K	K	K	G	K	G	G	G	G	G	K	G	G	G	K	K	K	K	G	K	K	G	G	G	G	G	G	G	G	G	G	G	G	K	G	G	G	G	G	G	G
NC_058137.1_6028843_G_A	R	R	R	G	G	G	N	R	G	G	G	R	R	R	R	R	G	G	R	R	R	G	G	G	G	G	G	R	R	R	R	G	G	G	R	G	R	G	A	R	A	G	R	G	R	R	G	G	A
NC_058137.1_6028880_A_G	A	R	R	R	R	R	R	R	G	N	G	R	R	R	R	R	G	G	R	R	A	R	G	R	R	G	G	R	R	A	A	R	G	R	R	G	A	R	A	R	A	G	A	R	R	R	R	R	A
NC_058137.1_6034409_A_C	A	A	A	A	M	M	M	A	C	M	M	A	M	A	A	M	A	M	M	A	A	A	M	M	M	M	M	M	M	A	A	A	A	N	A	A	A	M	A	A	A	M	A	A	A	A	M	A	A
NC_058137.1_6035796_T_G	K	K	K	T	K	T	K	T	T	K	T	K	K	K	K	K	T	T	K	K	K	T	T	T	T	T	T	K	K	T	K	T	T	T	K	T	K	T	G	K	G	T	K	T	K	T	T	T	G
NC_058137.1_6044164_C_G	S	G	S	S	S	S	S	S	G	S	S	S	S	G	G	G	G	G	G	S	G	S	G	G	S	S	G	G	G	S	S	G	S	N	C	S	G	S	G	G	S	G	S	C	G	G	S	S	G
NC_058137.1_6047406_A_G	R	G	R	R	G	R	G	G	G	R	G	G	R	G	G	G	G	G	G	R	G	G	G	G	G	R	G	G	G	R	G	G	R	R	A	R	G	R	G	G	R	G	G	A	G	G	G	G	G
NC_058137.1_6050960_T_C	Y	Y	Y	T	Y	T	Y	T	T	Y	T	Y	T	Y	Y	Y	T	T	Y	Y	Y	T	T	T	T	T	T	Y	Y	T	Y	T	T	T	T	T	Y	T	C	Y	Y	T	Y	T	C	T	T	T	C
NC_058137.1_6051476_G_A	R	R	R	G	R	G	R	R	G	R	R	A	G	R	R	R	A	R	R	R	R	R	G	G	G	G	R	R	R	G	R	G	A	G	G	G	R	R	A	R	R	G	R	G	A	G	G	G	A
NC_058137.1_6051587_G_A	G	G	G	G	G	R	R	R	G	G	R	R	G	G	G	G	R	R	G	G	G	G	G	G	G	G	R	R	G	R	G	G	R	G	G	G	G	R	G	G	G	G	G	G	G	G	G	G	G
NC_058137.1_6054760_G_T	G	G	G	G	N	G	G	G	G	G	G	G	K	G	G	G	G	G	G	G	G	K	G	G	K	G	G	G	G	G	K	G	G	G	K	G	G	G	G	G	K	G	K	G	G	G	K	K	G
NC_058137.1_6057948_A_G	A	R	A	R	R	R	R	G	G	R	G	R	R	R	A	R	R	R	R	A	R	A	G	G	R	R	R	R	R	R	A	A	R	R	A	A	R	R	A	R	A	G	A	A	A	G	R	R	A
NC_058137.1_6068452_T_A	W	A	W	W	A	W	A	A	A	W	A	A	A	A	A	A	A	A	A	A	A	A	A	A	A	A	A	A	A	W	A	A	A	W	W	A	A	W	A	A	A	A	A	T	A	A	A	A	A
NC_058137.1_6077130_A_T	W	T	W	W	A	W	T	T	W	W	T	T	W	T	T	W	W	T	T	W	W	A	T	W	W	W	T	T	T	A	W	T	W	W	A	W	W	W	T	T	W	T	W	A	W	T	A	W	T
NC_058137.1_6084379_C_T	Y	T	Y	Y	Y	C	Y	Y	T	Y	Y	Y	T	T	Y	T	C	Y	T	T	T	C	T	T	Y	T	T	Y	T	C	Y	Y	T	Y	T	Y	T	Y	T	T	T	T	Y	Y	T	T	Y	Y	T
NC_058137.1_6084521_T_C	T	T	T	T	T	T	T	T	Y	T	T	T	Y	T	T	Y	T	T	T	Y	Y	T	T	Y	T	Y	T	T	T	T	T	T	T	T	Y	T	Y	T	T	T	Y	T	T	T	Y	T	Y	T	T
NC_058137.1_6094846_A_G	R	R	R	A	R	A	R	R	A	R	A	R	A	R	G	R	A	R	R	R	R	A	A	A	A	A	R	R	R	A	R	G	A	A	A	R	R	A	G	R	R	A	R	A	R	A	A	A	G
NC_058137.1_6094849_C_T	C	Y	Y	Y	Y	Y	Y	Y	T	N	T	Y	T	Y	C	Y	T	Y	Y	Y	Y	Y	T	T	Y	T	Y	Y	Y	C	C	C	T	Y	T	Y	Y	Y	C	Y	Y	T	C	Y	C	T	Y	Y	C
NC_058137.1_6105706_G_C	G	G	G	G	S	G	S	S	S	N	S	G	S	G	G	G	G	G	S	G	G	G	S	S	S	S	G	G	S	G	G	G	G	G	G	G	G	G	G	G	G	S	G	G	G	G	G	G	G
NC_058137.1_6111398_C_T	Y	Y	Y	C	T	C	Y	Y	Y	Y	Y	Y	T	Y	T	Y	Y	Y	T	Y	T	T	T	T	T	Y	Y	Y	T	C	T	T	C	C	Y	Y	T	C	T	Y	T	Y	T	C	T	Y	Y	Y	T
NC_058137.1_6120161_G_C	S	S	C	G	S	G	S	S	G	S	G	S	G	S	C	S	G	S	S	S	S	G	G	G	G	G	S	S	S	G	S	C	G	G	G	S	S	G	C	S	S	G	S	G	C	G	G	G	S
NC_058137.1_6124503_A_G	A	R	R	R	R	A	R	A	R	A	A	A	A	R	A	R	R	A	A	R	R	A	R	R	A	R	A	R	A	A	A	A	R	R	R	R	R	A	A	R	A	R	A	R	R	G	R	R	A
NC_058137.1_6124507_A_G	A	A	A	A	R	A	R	G	R	R	G	R	R	A	A	A	A	A	R	A	A	A	R	R	R	R	A	A	R	A	A	A	R	A	A	A	A	R	A	A	A	R	A	A	A	A	A	A	A
NC_058137.1_6124518_C_T	C	C	C	C	Y	C	Y	T	Y	Y	T	Y	Y	C	C	C	C	C	Y	Y	C	C	Y	Y	Y	T	C	C	Y	C	C	C	Y	C	Y	C	C	Y	C	C	C	Y	C	Y	C	C	C	C	C
NC_058137.1_6124521_G_A	G	R	G	R	G	G	R	G	R	G	G	G	G	R	G	R	G	G	G	G	G	G	R	G	G	G	G	G	G	G	G	G	G	R	G	G	G	G	G	R	G	R	G	G	G	R	R	R	G
NC_058137.1_6126251_G_A	G	R	G	R	G	G	R	G	R	G	G	G	G	R	G	R	G	G	G	G	G	G	R	G	G	G	G	G	G	G	G	G	G	R	G	G	G	G	G	R	G	R	G	G	G	A	R	R	G
NC_058137.1_6126291_T_A	T	W	T	W	T	T	W	T	W	T	T	T	T	W	T	W	T	T	T	T	T	T	W	T	T	T	T	T	T	T	T	T	T	W	T	T	T	T	T	W	T	W	T	T	T	A	W	W	T
NC_058137.1_6127403_C_G	G	S	S	S	S	S	S	C	C	S	C	S	S	S	G	S	S	S	S	G	S	S	C	C	C	S	S	S	S	G	S	G	C	S	S	S	S	S	G	S	G	C	S	S	S	C	C	C	G
NC_058137.1_6134094_A_G	A	A	A	A	R	A	R	R	R	R	G	R	R	A	A	A	R	R	R	A	A	A	R	R	R	R	R	A	R	A	A	A	R	A	A	A	A	R	A	A	A	R	A	A	A	A	A	A	A
NC_058137.1_6181158_C_A	C	M	C	M	C	C	N	C	C	C	C	C	C	M	C	C	C	C	C	C	C	C	M	C	C	C	C	C	C	C	C	C	C	N	C	C	C	M	C	M	C	M	C	C	C	A	C	M	C
NC_058137.1_6182642_T_A	W	T	W	W	W	W	T	T	T	W	T	T	T	T	W	T	W	W	T	W	T	A	T	W	W	W	W	T	T	W	W	A	W	W	W	A	T	T	T	T	T	T	W	W	W	T	W	W	T
NC_058137.1_6188673_A_G	G	R	G	A	R	R	R	R	A	R	R	R	R	R	G	R	G	R	G	G	R	G	R	R	R	G	R	R	R	R	G	G	G	R	G	G	R	A	G	R	G	R	G	R	G	A	R	R	G
NC_058137.1_6188680_T_C	T	Y	T	C	Y	Y	Y	Y	C	Y	Y	Y	Y	Y	T	Y	T	Y	T	T	Y	T	Y	Y	Y	T	Y	Y	Y	Y	T	T	T	N	T	T	Y	C	T	Y	T	Y	T	Y	T	C	Y	Y	T
NC_058137.1_6188708_T_G	G	K	G	T	K	K	K	K	T	K	K	K	K	K	G	K	G	K	G	G	K	G	K	K	K	G	K	K	K	K	G	G	G	K	G	G	K	T	G	K	G	K	G	K	G	T	K	K	G
NC_058137.1_6200250_C_A	C	C	C	C	M	C	C	M	M	N	C	C	M	C	C	C	C	C	C	C	C	C	C	M	M	C	C	C	M	C	C	C	C	C	C	C	C	C	C	C	C	C	C	C	M	C	C	C	N
NC_058137.1_6201471_C_T	C	C	Y	C	C	C	C	C	C	C	C	C	Y	C	C	C	C	C	C	C	C	Y	C	C	Y	C	C	C	C	C	Y	C	Y	C	T	Y	C	C	C	C	Y	C	Y	Y	C	C	Y	Y	C
NC_058137.1_6203046_G_A	G	G	G	G	R	G	G	N	R	R	G	G	R	G	G	G	R	G	G	G	G	R	G	R	R	G	G	G	R	G	G	G	G	G	G	G	G	G	G	G	G	G	G	G	G	G	G	G	G
NC_058137.1_6203054_T_G	K	K	K	T	T	T	K	K	T	N	T	K	T	K	K	K	T	T	K	K	K	T	T	T	T	T	T	K	K	T	K	T	T	T	T	T	K	T	G	K	K	T	K	T	G	T	T	T	G
NC_058137.1_6203058_A_T	A	A	A	A	W	A	A	A	A	W	A	A	W	A	W	A	A	W	A	A	A	W	A	A	W	A	W	A	A	A	W	W	A	A	W	W	A	A	A	A	W	A	W	A	A	A	W	W	A
NC_058137.1_6206891_G_A	G	G	G	G	R	G	G	G	G	G	G	G	R	G	G	G	G	G	G	G	G	R	G	G	R	G	G	G	G	G	R	G	G	G	R	G	G	G	G	G	R	G	R	G	R	G	R	R	G
NC_058137.1_6213799_A_G	A	R	A	R	A	A	R	A	R	A	R	R	A	R	A	R	A	A	A	A	A	A	R	A	A	A	A	A	A	A	A	A	A	R	A	A	A	R	A	R	A	R	A	A	A	G	R	R	A
NC_058137.1_6214829_T_C	Y	Y	Y	T	Y	T	Y	Y	T	N	Y	Y	Y	Y	Y	Y	T	Y	C	C	Y	Y	Y	T	Y	C	T	Y	Y	T	C	T	T	T	Y	T	Y	T	C	Y	C	Y	C	T	C	T	Y	Y	C
NC_058137.1_6216572_T_C	T	T	T	T	Y	Y	T	Y	Y	Y	T	T	Y	T	T	T	Y	T	T	T	T	T	T	Y	Y	T	Y	Y	Y	T	T	T	Y	T	T	T	T	Y	T	T	T	T	T	T	T	T	T	T	N
NC_058137.1_6218119_G_C	G	S	G	S	G	G	S	G	S	G	S	S	G	S	G	S	G	G	G	G	G	G	S	G	G	G	G	G	G	G	G	G	G	S	G	G	G	S	G	S	G	S	G	G	G	C	S	S	G
NC_058137.1_6219603_T_A	T	W	T	W	T	T	W	T	W	T	W	W	T	W	T	W	T	T	T	T	T	T	W	T	T	T	T	T	T	T	T	T	T	W	T	T	T	W	T	W	T	W	T	T	T	A	W	W	T
NC_058137.1_6219624_C_A	C	M	C	M	C	C	M	C	M	C	M	M	C	M	C	M	C	C	C	C	C	C	M	C	C	C	C	C	C	C	C	C	C	M	C	C	C	M	C	M	C	M	C	C	C	A	M	M	C
NC_058137.1_6219632_T_C	Y	C	C	Y	Y	Y	C	Y	C	Y	C	C	C	C	C	C	C	C	C	C	Y	C	C	Y	C	C	C	C	C	T	C	C	C	C	C	C	Y	C	C	C	C	C	C	Y	C	C	C	C	C
NC_058137.1_6220135_A_G	R	R	R	A	R	A	R	R	A	R	R	R	R	R	R	R	A	R	G	G	R	R	R	A	R	G	A	R	R	A	G	A	A	N	R	A	R	A	G	R	G	R	G	A	R	A	R	R	G
NC_058137.1_6220650_G_A	R	A	A	R	R	G	A	R	R	R	A	A	R	A	R	A	G	R	A	A	R	R	A	G	R	A	G	R	R	G	A	G	R	R	A	R	R	R	A	A	A	A	A	R	A	A	A	A	A
NC_058137.1_6220958_A_G	R	G	G	R	R	R	G	R	G	R	G	G	G	G	G	G	A	G	G	G	R	R	G	R	G	G	G	G	G	A	G	G	G	R	G	G	R	G	G	G	G	G	G	R	G	G	G	G	G
NC_058137.1_6221049_C_A	C	M	C	M	C	C	M	C	M	C	M	M	C	M	C	M	C	C	C	C	C	C	M	C	C	C	C	C	C	C	C	C	C	M	C	C	C	M	C	M	C	M	C	C	C	A	M	M	C
NC_058137.1_6222464_C_T	Y	T	T	Y	Y	C	T	Y	Y	Y	T	T	Y	T	T	T	C	T	T	T	Y	Y	T	C	Y	T	Y	Y	Y	C	T	T	Y	T	T	T	Y	Y	T	T	T	T	T	Y	T	T	T	T	N
NC_058137.1_6225646_G_A	R	R	R	G	R	G	R	N	G	R	R	R	R	R	R	R	G	R	A	A	R	R	R	G	R	A	G	R	R	G	A	G	G	G	R	G	R	G	A	R	A	R	A	G	R	G	R	R	A
NC_058137.1_6225660_T_C	Y	Y	Y	T	Y	T	Y	Y	T	Y	Y	Y	Y	Y	Y	Y	T	Y	C	C	Y	Y	Y	T	Y	C	T	Y	Y	T	C	T	T	T	Y	T	Y	T	C	Y	C	Y	C	T	Y	T	Y	Y	C
NC_058137.1_6234853_A_G	R	R	R	A	A	A	R	A	A	R	R	R	A	R	G	R	A	G	G	R	R	A	R	A	A	R	R	R	A	A	R	R	A	A	A	R	R	A	R	R	R	R	R	A	A	A	A	A	G
NC_058137.1_6238318_T_C	T	Y	T	Y	T	T	Y	T	Y	T	Y	Y	T	Y	T	Y	T	T	T	T	T	T	Y	T	T	T	T	T	T	T	T	T	T	Y	T	T	T	Y	T	Y	T	Y	T	T	T	C	Y	Y	T
NC_058137.1_6258780_G_A	G	R	G	R	G	G	G	G	R	G	R	R	G	R	G	R	G	G	G	G	G	G	R	G	G	G	G	G	G	G	G	G	G	R	G	G	G	R	G	R	G	R	G	G	G	R	R	R	N
NC_058137.1_6259186_G_A	R	A	A	G	R	G	A	N	G	R	A	A	R	A	A	A	G	R	A	R	A	G	A	G	G	R	R	A	G	R	R	R	R	G	A	R	A	G	R	A	A	A	R	A	G	G	G	G	A
NC_058137.1_6263984_T_C	T	Y	T	Y	T	T	Y	Y	Y	T	T	T	T	Y	T	Y	T	T	T	T	T	T	Y	T	T	T	T	T	T	T	T	T	T	Y	T	T	T	Y	T	Y	T	Y	T	T	T	Y	Y	Y	T
NC_058137.1_6269081_A_G	A	R	A	R	A	A	R	R	R	A	A	A	A	R	A	R	A	A	A	A	A	A	R	A	A	A	A	A	A	A	A	A	A	R	A	A	A	R	A	R	A	R	A	A	A	R	R	R	A
NC_058137.1_6275185_C_A	C	M	C	A	M	M	N	C	A	M	A	M	A	M	M	M	A	M	M	C	M	A	A	M	A	M	M	M	M	M	M	M	A	M	M	A	M	M	C	M	M	A	M	M	M	A	A	A	C
NC_058137.1_6275238_C_A	M	A	M	A	A	M	A	A	A	A	A	A	A	A	A	A	A	M	A	A	A	A	A	M	A	A	M	A	A	M	A	M	A	M	M	A	A	M	A	A	A	A	A	M	A	A	A	A	A
NC_058137.1_6275271_C_T	C	Y	C	T	N	Y	Y	N	T	Y	T	Y	T	Y	Y	Y	T	Y	Y	C	Y	T	T	Y	T	Y	Y	Y	Y	Y	Y	Y	T	Y	Y	T	Y	Y	C	Y	Y	T	Y	Y	Y	T	T	T	C
NC_058137.1_6275337_G_A	G	R	G	R	G	G	N	R	R	G	G	G	G	R	G	R	G	G	G	G	G	G	R	G	G	G	G	G	G	G	G	G	G	R	G	G	G	G	G	R	G	R	G	G	G	A	R	R	G
NC_058137.1_6282422_G_A	R	R	R	G	R	G	A	G	G	G	G	R	G	R	R	R	G	G	R	R	R	G	G	G	G	G	G	R	G	G	R	G	G	G	G	G	R	G	R	R	R	G	R	G	G	G	G	G	R
NC_058137.1_6284607_A_T	A	W	A	W	W	A	N	W	T	W	A	A	W	W	A	W	A	A	A	A	A	A	W	W	W	A	A	A	W	A	A	A	A	W	A	A	A	W	A	W	A	W	A	A	A	T	W	W	A
NC_058137.1_6284671_T_A	T	T	T	T	W	T	T	T	T	W	W	W	T	T	W	T	T	T	T	T	T	T	T	T	W	T	W	T	T	T	T	W	T	T	T	W	T	W	T	T	T	T	W	T	T	T	W	W	T
NC_058137.1_6285124_A_G	A	R	R	R	R	A	R	R	G	G	G	R	G	R	R	R	R	R	R	R	R	G	G	R	G	G	G	R	G	R	R	R	G	G	G	G	R	G	R	R	R	G	R	G	G	G	G	G	A
NC_058137.1_6291192_T_C	T	Y	Y	Y	Y	Y	Y	C	C	C	C	Y	Y	Y	Y	Y	C	Y	Y	Y	Y	C	C	Y	C	C	C	Y	C	Y	Y	Y	C	C	Y	C	Y	C	Y	Y	T	C	Y	C	C	C	C	C	T
NC_058137.1_6292453_C_A	C	C	C	C	M	C	M	C	C	C	A	M	C	C	C	C	C	C	M	C	C	C	M	C	M	M	C	C	C	C	C	M	M	C	C	C	C	M	C	C	C	M	M	C	C	C	M	M	C
NC_058137.1_6292747_C_T	C	Y	Y	T	Y	C	N	Y	Y	Y	T	Y	C	Y	Y	Y	Y	C	Y	C	Y	T	T	C	Y	Y	Y	Y	C	Y	Y	Y	T	N	Y	T	Y	T	C	Y	C	T	Y	T	Y	T	T	T	C
NC_058137.1_6292844_A_G	A	R	A	R	A	A	N	R	R	A	A	A	A	R	A	R	A	A	A	A	A	A	R	A	A	A	A	A	A	A	A	A	A	R	A	A	A	R	A	R	A	R	A	A	A	G	R	R	A
NC_058137.1_6294867_C_T	C	Y	C	T	C	C	Y	Y	Y	C	C	C	C	Y	C	Y	C	C	C	C	C	C	Y	C	C	C	C	C	C	C	C	C	C	Y	C	C	C	Y	C	Y	C	Y	C	C	C	Y	Y	Y	C
NC_058137.1_6295546_C_G	C	S	C	G	S	C	S	S	S	S	G	S	C	S	S	S	S	C	S	C	S	G	G	C	S	S	S	S	C	S	S	S	G	S	S	G	S	G	C	S	C	G	S	G	S	G	G	G	C
NC_058137.1_6308807_T_C	T	Y	T	T	T	T	Y	Y	Y	T	T	T	N	Y	T	Y	T	T	T	T	T	T	Y	T	T	T	T	T	T	T	T	T	T	T	T	T	T	Y	T	T	T	Y	T	T	T	C	Y	Y	T
NC_058137.1_6314381_C_G	C	S	S	S	S	C	N	S	S	S	G	S	C	S	S	S	S	S	S	C	S	G	G	C	S	S	S	S	C	S	S	S	G	S	S	G	S	S	C	S	C	G	S	G	S	S	G	G	C
NC_058137.1_6314390_C_T	C	C	Y	C	C	C	C	C	C	Y	T	Y	C	C	Y	C	Y	C	Y	C	C	Y	Y	C	Y	Y	Y	C	C	C	C	C	C	C	Y	Y	C	Y	C	C	C	Y	Y	Y	Y	C	Y	Y	C
NC_058137.1_6314513_G_A	G	G	N	G	G	G	G	G	G	G	G	G	G	G	G	G	R	G	G	G	R	A	G	G	G	G	G	R	G	R	R	R	A	G	R	R	R	G	G	G	G	G	G	A	R	G	G	G	G
NC_058137.1_6318575_G_T	G	G	K	G	G	G	G	G	G	N	G	G	G	G	G	G	K	G	G	G	K	K	G	G	G	G	G	K	G	K	G	K	G	G	K	G	K	G	G	G	G	G	G	T	K	G	G	G	G
NC_058137.1_6320597_G_C	G	S	G	G	G	G	S	S	S	G	G	G	G	S	G	S	G	S	G	G	G	G	S	G	G	G	G	G	G	G	G	S	G	G	G	G	G	S	G	G	G	S	G	G	G	C	S	S	G
NC_058137.1_6321336_C_T	C	C	C	C	Y	C	Y	C	C	Y	T	Y	C	C	Y	C	C	C	Y	C	C	C	Y	C	Y	Y	Y	C	C	C	C	C	C	C	C	Y	C	Y	C	C	C	Y	Y	C	C	C	Y	Y	C
NC_058137.1_6321964_C_T	C	C	Y	C	N	C	C	C	C	Y	C	C	C	C	C	C	Y	C	C	C	Y	Y	C	C	C	C	C	Y	C	Y	C	Y	C	N	Y	C	Y	C	C	C	C	C	C	T	Y	C	C	C	C
NC_058137.1_6321996_G_A	G	G	G	G	R	G	N	G	G	R	A	R	G	G	R	G	G	G	R	G	G	G	R	G	R	R	R	G	G	G	G	G	G	G	G	R	G	R	G	G	G	R	R	G	G	G	R	R	G
NC_058137.1_6322231_T_G	T	T	T	T	K	T	K	T	T	K	G	K	T	T	K	T	T	T	K	T	T	T	K	T	K	K	K	T	T	T	T	T	T	T	T	K	T	K	T	T	T	K	K	T	T	T	K	K	T
NC_058137.1_6332209_C_A	C	M	C	C	C	C	M	M	M	C	C	C	C	M	C	M	M	M	C	C	C	C	M	C	C	C	C	C	C	C	C	M	C	M	C	C	C	C	C	C	C	M	C	C	C	M	M	M	C
NC_058137.1_6340527_T_A	T	W	N	W	W	T	W	W	W	W	A	W	T	W	W	W	W	W	W	T	W	A	A	T	W	W	W	W	T	W	W	A	A	W	W	A	W	A	T	W	T	A	W	A	W	A	A	A	T
NC_058137.1_6340528_A_C	A	M	N	M	M	A	M	M	M	M	C	M	A	M	M	M	M	M	M	A	M	C	C	A	M	M	M	M	A	M	M	C	C	M	M	C	M	C	A	M	A	C	M	C	M	C	C	C	A
NC_058137.1_6340570_G_C	G	S	G	G	G	G	G	S	S	G	G	G	G	S	G	S	G	S	G	G	G	S	S	G	G	G	G	G	G	G	S	S	G	G	G	G	G	G	G	G	G	S	G	G	G	S	S	S	G
NC_058137.1_6359322_C_T	Y	Y	Y	Y	Y	Y	Y	Y	T	Y	T	C	Y	Y	C	Y	T	Y	Y	C	Y	T	T	T	T	Y	Y	Y	Y	T	Y	T	T	T	Y	Y	Y	T	C	T	C	T	Y	T	Y	T	T	T	C
NC_058137.1_6359329_C_A	C	C	C	C	M	C	N	C	C	C	A	C	C	C	C	C	C	C	M	C	C	C	M	C	M	M	C	C	C	C	C	C	C	C	C	C	C	C	C	C	C	M	M	C	C	C	M	M	C
NC_058137.1_6387718_G_A	G	G	G	G	R	G	R	G	G	G	A	G	R	G	G	G	G	G	R	G	G	G	R	G	N	R	G	G	G	G	G	G	R	N	R	G	G	G	G	G	R	R	G	G	G	G	R	R	G
NC_058137.1_6526367_C_T	C	Y	Y	Y	Y	C	Y	T	Y	Y	T	C	Y	Y	Y	Y	Y	Y	Y	Y	Y	Y	T	C	Y	T	Y	Y	Y	Y	C	Y	T	Y	T	T	Y	T	Y	Y	Y	T	Y	T	T	T	T	T	C
NC_058137.1_6526809_G_C	G	S	S	S	S	G	S	C	S	S	C	G	S	S	S	S	S	S	S	S	S	S	C	G	S	C	S	S	S	S	G	S	C	S	C	C	S	C	S	S	S	C	S	C	C	C	C	C	G
NC_058137.1_6527574_A_G	A	R	R	A	N	A	R	A	A	A	A	G	A	R	R	R	A	A	R	R	R	A	A	A	A	A	A	R	A	A	R	A	A	A	A	A	R	A	R	A	R	A	R	A	A	A	A	A	G
NC_058137.1_6527685_C_T	C	Y	C	Y	Y	C	Y	Y	Y	Y	T	C	Y	Y	Y	Y	Y	Y	Y	C	Y	Y	T	C	Y	Y	Y	Y	C	Y	C	Y	C	Y	Y	Y	Y	T	C	Y	Y	T	Y	Y	Y	T	T	T	C
NC_058137.1_6529607_C_G	C	S	C	S	C	C	C	S	C	C	S	C	C	S	C	C	C	C	C	C	S	C	C	C	C	C	C	C	C	S	C	C	C	S	C	C	S	S	C	S	C	S	C	C	C	S	C	S	C
NC_058137.1_6530864_G_C	G	G	G	G	S	G	G	G	G	N	G	G	G	G	S	G	G	S	G	G	G	G	G	G	S	G	S	S	G	G	G	G	G	G	G	S	G	G	G	G	G	G	S	G	G	G	S	S	G
NC_058137.1_6533290_A_G	A	G	G	R	N	A	G	R	R	R	G	G	R	G	G	G	R	R	G	G	G	R	G	A	R	G	R	G	R	R	R	R	G	G	G	G	G	G	G	R	G	G	G	G	G	G	G	G	G
NC_058137.1_6533487_T_C	T	C	C	T	Y	T	C	T	Y	Y	Y	C	Y	Y	C	C	Y	Y	C	C	C	Y	C	T	Y	C	Y	C	Y	Y	Y	Y	C	Y	C	C	C	C	C	Y	C	C	C	C	C	Y	C	C	C
NC_058137.1_6533568_G_A	G	A	A	R	R	G	A	R	R	R	A	A	R	A	A	A	R	R	A	A	A	R	A	G	R	A	R	A	R	R	R	R	A	A	A	A	A	A	A	R	A	A	A	A	A	A	A	A	A
NC_058137.1_6534571_A_T	A	W	A	W	A	A	A	W	A	A	W	A	A	W	A	A	A	A	A	A	A	A	A	A	A	A	A	A	A	W	A	A	A	W	A	A	A	W	A	W	A	W	A	A	A	W	A	W	A
NC_058137.1_6535014_G_C	G	S	C	G	S	G	C	S	S	S	S	C	S	S	C	C	S	S	C	C	C	S	C	G	S	C	S	C	S	G	S	S	C	S	C	C	C	S	C	G	C	S	C	C	C	S	C	S	C
NC_058137.1_6535037_A_G	A	R	G	A	R	A	G	R	R	R	R	G	R	R	G	G	R	R	G	G	G	R	G	A	R	G	R	G	R	A	R	R	G	R	G	G	G	R	G	A	G	R	G	G	G	R	G	R	G
NC_058137.1_6535265_C_A	C	M	M	C	N	C	M	C	C	C	C	A	C	M	M	M	C	C	M	M	M	C	C	C	C	C	C	M	C	C	M	C	C	C	C	C	M	C	M	C	M	C	M	C	C	C	C	C	A
NC_058137.1_6535269_C_A	C	A	A	M	C	C	A	M	M	N	A	A	M	A	A	A	M	M	A	A	A	M	A	C	M	A	M	A	M	M	M	M	A	A	A	A	A	A	A	M	A	A	A	A	A	A	A	A	A
NC_058137.1_6535288_T_C	T	Y	C	T	T	T	C	N	Y	T	Y	C	Y	Y	C	C	Y	Y	C	C	C	Y	C	T	Y	C	Y	C	Y	T	Y	Y	C	Y	C	C	C	Y	C	T	C	Y	C	C	C	Y	C	Y	C
NC_058137.1_6535377_G_A	G	R	A	G	G	G	A	R	R	R	R	A	R	R	A	A	R	R	A	A	A	R	A	G	R	A	R	A	R	G	R	R	A	R	A	A	A	R	A	G	A	R	A	A	A	R	A	R	A
NC_058137.1_6538160_C_G	C	S	C	S	C	C	C	N	C	C	S	C	C	S	C	C	C	C	C	C	C	C	C	C	C	C	C	C	C	S	C	C	C	S	C	C	C	S	C	S	C	S	C	C	C	S	C	S	C
NC_058137.1_6538309_C_T	Y	T	T	Y	T	C	T	Y	T	T	T	T	T	T	T	T	Y	Y	T	T	T	Y	T	Y	T	T	T	T	T	Y	Y	Y	T	T	T	T	T	T	T	T	T	T	T	T	T	T	T	T	T
NC_058137.1_6538313_G_T	K	T	T	K	T	G	T	K	T	T	T	T	T	T	T	T	K	K	T	T	T	K	T	K	T	T	T	T	T	K	K	K	T	T	T	T	T	T	T	T	T	T	T	T	T	T	T	T	T
NC_058137.1_6538315_A_G	A	R	A	R	A	A	A	R	A	A	R	A	A	R	A	A	A	A	A	A	A	A	A	A	A	A	A	A	A	R	A	A	A	R	A	A	A	R	A	R	A	R	A	A	A	R	A	R	A
NC_058137.1_6541449_T_G	T	K	T	K	T	T	T	K	T	T	K	T	T	K	T	T	T	T	T	T	T	T	T	T	T	T	T	T	T	K	T	T	T	K	T	T	T	K	T	K	T	K	T	T	T	K	T	K	T
NC_058137.1_6541591_G_A	R	A	A	R	A	G	A	R	A	A	A	A	A	A	A	A	R	R	A	A	A	R	A	R	A	A	A	A	A	R	R	R	A	A	A	A	A	A	A	A	A	A	A	A	A	A	A	A	N
NC_058137.1_6541888_T_C	Y	C	C	Y	Y	T	C	Y	C	Y	C	C	C	C	Y	C	Y	T	C	C	C	Y	C	Y	Y	C	Y	Y	C	Y	Y	Y	C	C	C	Y	C	C	C	C	C	C	Y	C	C	C	Y	Y	C
NC_058137.1_6542219_C_T	C	Y	Y	C	C	C	N	C	C	N	C	T	C	Y	Y	Y	Y	C	Y	Y	Y	C	C	C	C	C	C	Y	C	C	Y	Y	Y	Y	C	Y	Y	C	Y	C	Y	C	Y	C	C	C	C	C	T
NC_058137.1_6542224_C_T	C	Y	Y	C	C	C	N	C	C	C	C	T	C	Y	Y	Y	Y	C	Y	Y	Y	C	C	C	C	C	C	Y	C	C	Y	Y	Y	N	C	Y	Y	C	Y	C	Y	C	Y	C	C	C	C	C	T
NC_058137.1_6542246_G_A	G	G	G	G	N	G	R	N	G	R	G	G	R	G	R	G	G	R	G	G	R	G	R	G	R	G	R	R	G	G	G	G	G	G	R	R	R	R	G	G	R	G	R	R	R	R	R	R	G
NC_058137.1_6542247_G_A	G	R	G	R	G	G	G	R	G	G	R	G	G	R	G	G	G	G	G	G	G	G	G	G	G	G	G	G	G	R	G	G	G	R	G	G	G	R	G	R	G	R	G	G	G	R	G	R	G
NC_058137.1_6542282_C_T	C	C	C	C	Y	C	C	C	C	Y	C	C	C	C	Y	C	C	Y	C	C	C	C	C	C	Y	C	Y	Y	C	C	C	C	C	C	C	Y	C	C	C	C	C	C	Y	C	C	C	Y	Y	C
NC_058137.1_6542870_T_C	Y	C	Y	Y	Y	T	N	Y	Y	Y	Y	C	Y	C	Y	Y	Y	T	Y	Y	Y	T	T	Y	Y	T	Y	Y	Y	Y	Y	Y	Y	N	T	Y	Y	Y	Y	C	Y	Y	Y	T	T	Y	T	Y	C
NC_058137.1_6542993_T_C	Y	C	C	Y	C	T	C	Y	C	C	C	C	C	C	C	C	Y	Y	C	C	C	Y	C	Y	C	C	C	C	C	Y	Y	Y	C	N	C	C	C	C	C	C	C	C	C	C	C	C	C	C	C
NC_058137.1_6543162_A_G	R	R	R	A	R	A	R	A	R	R	A	G	R	R	R	R	R	A	R	R	G	A	R	R	R	A	R	R	R	A	R	R	R	R	A	R	G	A	R	R	R	A	R	A	A	R	A	A	N
NC_058137.1_6543170_G_A	R	A	A	R	A	G	A	R	A	A	A	A	A	A	A	A	R	R	A	A	A	R	A	R	A	A	A	A	A	R	R	R	A	A	A	A	A	A	A	A	A	A	A	A	A	A	A	A	N
NC_058137.1_6544768_T_C	T	T	Y	T	Y	T	T	Y	T	Y	T	T	T	T	Y	T	T	Y	T	Y	T	T	T	T	Y	Y	Y	Y	T	T	T	T	T	T	Y	Y	T	T	T	T	T	T	Y	Y	T	T	Y	Y	T
NC_058137.1_6544847_G_C	S	C	C	S	C	G	C	S	C	C	C	C	C	C	C	C	S	S	C	C	C	S	C	S	C	C	C	C	S	S	S	S	S	C	C	C	C	C	S	C	C	C	C	C	S	C	C	C	C
NC_058137.1_6544863_A_C	M	M	C	A	C	A	M	N	C	C	A	C	M	M	C	C	M	M	M	C	C	M	M	M	C	M	C	C	M	A	M	M	M	M	M	C	C	M	M	M	M	A	C	C	A	M	C	M	C
NC_058137.1_6544900_C_A	C	M	C	M	C	C	C	C	C	C	M	C	C	M	C	C	C	C	C	C	C	C	C	C	C	C	C	C	C	N	C	C	C	M	C	C	C	M	C	M	C	M	C	C	C	M	C	M	C
NC_058137.1_6545007_A_C	M	C	C	M	C	A	M	M	C	C	M	C	C	C	C	C	M	M	M	C	C	M	M	M	C	M	C	C	M	M	M	M	M	C	C	C	C	C	M	C	C	M	C	C	M	C	C	C	C
NC_058137.1_6545019_C_A	M	A	A	M	A	C	M	N	A	A	M	A	A	A	A	A	M	M	M	A	A	M	M	M	A	M	A	A	M	M	M	M	M	A	A	A	A	A	M	A	A	M	A	A	M	A	A	A	A
NC_058137.1_6545061_G_T	K	K	K	G	N	G	N	G	K	K	G	T	K	K	K	K	K	G	K	K	K	G	G	K	K	G	K	K	K	G	K	K	K	K	G	K	K	G	N	K	K	G	K	G	G	G	G	G	T
NC_058137.1_6545063_T_C	Y	Y	Y	T	N	T	N	T	Y	Y	T	C	Y	Y	Y	Y	Y	T	Y	Y	Y	T	T	Y	Y	T	Y	Y	Y	T	Y	Y	Y	Y	T	Y	Y	T	N	Y	Y	T	Y	T	T	T	T	T	C
NC_058137.1_6545064_A_C	M	C	M	M	M	A	M	M	C	M	M	C	C	C	M	C	M	A	M	M	C	M	M	M	M	A	M	M	M	M	M	M	M	C	M	M	C	C	M	C	C	M	M	M	M	C	M	M	C
NC_058137.1_6545105_A_G	A	R	A	R	A	A	A	R	A	A	R	A	A	R	A	A	A	A	A	A	A	A	A	A	A	A	A	A	A	R	A	A	A	R	A	A	A	R	A	R	A	R	A	A	A	R	A	R	A
NC_058137.1_6545268_G_A	R	A	A	R	A	G	A	R	A	A	A	A	A	A	A	A	R	R	A	A	A	R	A	R	A	A	A	A	A	R	R	R	A	A	A	A	A	A	A	A	A	A	A	A	A	A	A	A	A
NC_058137.1_6546085_G_A	G	R	G	R	G	G	G	R	G	G	R	G	G	R	G	G	G	G	G	G	G	G	G	G	G	G	G	G	G	R	G	G	G	R	G	G	G	R	G	R	G	R	G	G	G	R	G	R	G
NC_058137.1_6546180_T_C	Y	Y	C	T	C	T	C	N	C	C	Y	C	C	Y	C	C	Y	Y	C	C	C	Y	C	Y	C	C	C	C	C	T	Y	Y	C	Y	C	C	C	Y	C	Y	C	Y	C	C	C	Y	C	Y	C
NC_058137.1_6546184_T_G	K	G	G	K	K	T	K	K	G	K	K	G	G	G	K	G	K	T	K	G	G	K	K	K	K	K	K	K	K	K	K	K	K	G	G	K	G	G	K	G	G	K	K	G	K	G	K	K	G
NC_058137.1_6546368_A_C	M	M	M	A	M	A	M	A	M	M	A	C	M	M	M	M	M	A	M	M	C	A	A	M	M	A	M	M	M	A	M	M	M	M	A	M	C	A	M	M	M	A	M	A	A	A	A	A	C
NC_058137.1_6546374_G_A	R	A	A	R	R	G	R	R	A	R	R	A	A	A	R	A	R	G	R	A	A	R	G	R	R	R	R	R	R	R	R	R	R	A	A	R	A	A	R	A	A	R	R	A	R	A	R	R	A
NC_058137.1_6546395_G_C	S	S	C	G	S	G	N	G	C	S	G	C	S	S	S	C	S	G	S	C	C	G	G	S	S	S	S	S	S	G	S	S	S	S	S	S	C	S	S	S	S	G	S	S	G	G	S	G	C
NC_058137.1_6624944_C_G	C	S	S	S	S	C	C	S	C	S	G	C	S	S	S	C	C	S	S	S	S	S	G	C	C	G	S	S	S	C	C	C	S	S	G	S	S	G	S	S	S	G	C	S	G	G	C	S	C
NC_058137.1_6625112_T_G	T	T	K	T	T	T	T	T	T	K	T	T	K	T	K	T	T	K	T	K	T	K	T	T	T	K	K	K	T	T	T	T	T	N	G	K	T	T	T	T	K	T	T	K	K	T	T	T	T
NC_058137.1_6625202_C_T	C	Y	C	Y	C	C	N	Y	C	C	T	C	C	Y	C	C	C	C	Y	C	C	C	Y	C	C	Y	C	C	C	C	C	C	C	Y	C	C	C	T	C	Y	C	T	C	C	C	Y	C	Y	C
NC_058137.1_6625897_A_G	A	R	A	R	A	A	R	R	A	A	A	A	A	R	A	A	A	A	R	A	A	A	R	A	A	R	A	A	A	A	A	A	A	R	A	A	A	G	A	R	A	G	A	A	A	R	A	R	A
NC_058137.1_6625913_G_A	G	R	G	R	G	G	R	R	G	G	G	G	G	R	G	G	G	G	R	G	G	G	R	G	G	R	G	G	G	G	G	G	G	R	G	G	G	A	G	R	G	A	G	G	G	R	G	R	G
NC_058137.1_6625974_T_C	T	Y	Y	Y	T	T	Y	Y	T	Y	C	T	Y	Y	Y	T	T	Y	Y	Y	T	Y	Y	T	T	C	Y	Y	Y	T	T	T	Y	N	C	Y	T	C	Y	Y	Y	C	T	Y	C	Y	T	Y	T
NC_058137.1_6625978_C_T	C	Y	Y	Y	N	C	Y	Y	C	Y	T	C	Y	Y	Y	C	C	Y	Y	Y	Y	Y	T	C	C	T	Y	Y	Y	C	C	C	Y	Y	T	Y	Y	T	Y	Y	Y	T	C	Y	T	T	C	Y	C
NC_058137.1_6631678_G_A	G	R	R	R	R	G	R	R	G	G	A	G	R	R	G	G	G	G	R	R	R	G	A	G	G	A	G	G	R	R	G	G	R	R	A	G	R	A	R	R	R	A	G	R	A	A	G	R	G
NC_058137.1_6631682_A_G	A	R	R	R	R	A	R	R	A	A	G	A	R	R	A	A	A	A	R	R	R	A	G	A	A	G	A	A	R	R	A	A	R	R	G	A	R	G	R	R	R	G	A	R	G	G	A	R	A
NC_058137.1_6631684_C_G	C	S	S	S	S	C	S	S	C	C	G	C	S	S	C	C	C	C	S	S	S	C	G	C	C	G	C	C	S	S	C	C	S	S	G	C	S	G	S	S	S	G	C	S	G	G	C	S	C
NC_058137.1_6635907_G_C	C	C	S	C	C	S	C	C	S	S	C	C	C	C	S	S	S	S	C	C	C	S	C	C	C	C	G	C	C	C	C	S	S	S	C	G	C	C	C	C	S	C	C	C	C	C	S	C	N
NC_058137.1_6635913_G_A	G	R	A	G	G	G	G	R	R	N	G	G	R	G	G	R	R	G	G	R	G	G	G	G	G	R	R	G	R	G	G	R	A	R	A	R	G	G	R	R	A	R	G	R	A	G	R	R	N
NC_058137.1_6637707_C_G	C	S	S	S	C	C	C	S	S	N	S	C	S	S	C	S	S	C	C	S	C	C	C	C	C	S	S	C	S	C	C	S	G	G	G	S	C	C	S	S	G	S	C	S	G	S	S	S	C
NC_058137.1_6637717_G_T	G	G	K	G	G	G	G	G	K	G	G	G	G	G	G	K	K	G	G	G	G	G	G	G	G	G	K	G	G	G	G	K	K	K	G	K	G	G	G	G	K	G	G	G	G	G	K	G	G
NC_058137.1_6637794_C_G	C	S	C	S	C	C	C	S	C	C	S	C	C	S	C	C	C	C	C	C	C	C	C	C	C	C	C	C	C	C	C	C	C	S	C	C	C	C	C	S	C	S	C	C	C	S	C	N	C
NC_058137.1_6638565_C_G	C	C	S	C	C	C	C	C	S	N	C	C	C	C	C	S	S	C	C	C	C	C	C	C	C	C	S	C	C	C	C	S	S	S	C	S	C	C	C	C	S	C	C	C	C	C	S	C	C
NC_058137.1_6638621_C_T	C	Y	C	Y	C	C	C	Y	C	C	Y	C	C	Y	C	C	C	C	C	C	C	C	C	C	C	C	C	C	C	C	C	C	C	Y	C	C	C	C	C	Y	C	Y	C	C	C	Y	C	Y	C
NC_058137.1_6638631_G_A	G	G	R	G	G	G	G	G	R	R	G	G	G	G	G	R	R	G	G	G	G	G	G	G	G	G	R	G	G	G	G	R	R	R	G	R	G	G	G	G	R	G	G	G	G	G	R	G	G
NC_058137.1_6638668_C_A	C	M	M	M	C	C	C	M	M	M	M	C	M	M	C	M	M	C	C	M	C	C	C	C	C	M	M	C	M	C	C	M	A	A	A	M	C	C	M	M	A	M	C	M	A	M	M	M	C
NC_058137.1_6638820_C_T	C	Y	C	Y	C	C	C	Y	C	C	Y	C	C	Y	C	C	C	C	C	C	C	C	C	C	C	C	C	C	C	C	C	C	C	Y	C	C	C	C	C	Y	C	Y	C	C	C	Y	C	Y	C
NC_058137.1_6656941_C_A	M	M	M	C	M	C	M	C	M	M	C	A	M	M	M	M	C	C	M	M	M	C	C	M	M	C	C	M	M	C	M	C	C	C	C	C	M	C	M	M	C	C	M	C	C	C	C	C	A
NC_058137.1_6656950_A_G	R	R	R	R	R	A	R	R	R	R	R	G	R	G	R	R	A	A	R	R	R	A	A	R	R	A	A	R	R	A	R	A	A	R	A	A	R	A	R	R	A	A	R	A	A	R	A	A	G
NC_058137.1_6657304_A_T	A	W	A	A	A	A	A	A	A	A	W	A	A	A	A	A	A	A	W	A	W	A	T	A	A	W	A	A	A	W	A	A	A	A	A	A	W	T	A	W	A	T	A	A	A	W	A	W	A
NC_058137.1_6657321_G_C	G	G	S	G	G	G	N	S	G	S	G	G	G	G	G	G	S	S	G	G	G	G	G	G	G	G	G	G	G	G	G	C	S	S	G	S	G	G	G	G	S	G	G	S	G	G	G	G	G
NC_058137.1_6659274_G_A	A	R	R	G	R	R	A	R	R	R	G	R	R	R	R	R	G	R	R	R	R	G	G	A	R	G	G	R	R	R	R	R	G	R	G	G	R	G	R	R	R	G	R	R	G	G	G	G	A
NC_058137.1_6662151_T_G	T	K	T	G	K	T	K	G	T	K	G	T	T	K	T	T	G	K	K	T	K	K	G	T	K	K	T	K	T	K	K	G	K	G	T	K	K	G	T	K	T	G	K	K	K	G	K	G	N
NC_058137.1_6663634_T_G	T	K	K	G	K	T	K	G	T	K	G	T	K	K	K	T	G	G	K	K	K	G	G	T	K	G	K	K	K	K	K	G	G	G	G	G	K	G	K	K	G	G	K	G	G	G	K	G	T
NC_058137.1_6664297_C_G	C	S	C	C	C	C	C	C	C	C	C	C	S	C	C	C	C	C	C	C	S	C	C	C	C	C	C	C	S	S	C	C	C	N	S	C	S	S	S	S	S	S	C	C	C	C	C	S	C
NC_058137.1_6669191_A_C	M	M	C	M	M	M	M	M	A	A	C	A	M	M	M	A	A	M	M	M	M	M	M	M	A	C	M	A	M	C	A	A	M	N	C	M	M	C	M	M	C	C	A	M	M	M	A	M	A
NC_058137.1_6671452_T_A	T	W	A	A	T	T	W	A	W	N	W	A	W	A	A	A	A	A	W	A	W	A	W	T	W	W	A	A	W	T	A	A	W	A	A	A	W	T	A	T	A	T	A	A	W	A	A	W	A
NC_058137.1_6671491_G_A	G	R	G	G	R	G	R	G	G	G	R	G	G	G	G	G	G	G	R	G	R	G	R	G	G	R	G	G	G	R	G	G	G	G	G	G	R	A	G	R	G	A	G	G	G	G	G	R	G
NC_058137.1_6671558_A_T	A	W	T	T	N	A	W	T	W	W	W	T	W	T	T	T	T	T	W	T	W	T	W	A	W	W	T	T	W	A	T	T	W	T	T	T	W	A	T	A	T	A	T	T	W	T	T	W	T
NC_058137.1_6671769_G_C	G	S	S	G	S	G	S	S	G	S	G	C	G	S	S	S	S	S	S	S	S	G	S	G	G	G	G	S	G	G	S	C	S	N	G	S	S	G	S	G	G	G	S	S	S	S	G	G	C
NC_058137.1_6672592_A_G	A	R	R	A	N	A	R	R	A	R	A	G	A	R	R	R	R	R	R	R	R	A	R	A	A	A	A	R	A	A	R	G	R	R	A	R	R	A	R	A	A	A	R	R	R	R	A	A	G
NC_058137.1_6672597_C_T	C	Y	Y	C	C	C	Y	Y	C	Y	C	T	C	Y	Y	Y	Y	Y	Y	Y	Y	C	Y	C	C	C	C	Y	C	C	Y	T	Y	Y	C	Y	Y	C	Y	C	C	C	Y	Y	Y	Y	C	C	Y
NC_058137.1_6674414_A_G	A	A	N	R	N	A	A	A	R	A	A	A	R	A	A	R	R	A	A	A	A	G	A	A	R	A	R	R	R	A	R	A	A	A	R	A	A	A	R	A	G	A	R	A	A	A	G	R	A
NC_058137.1_6674425_T_C	T	T	Y	Y	N	T	T	T	Y	T	T	T	Y	T	Y	Y	Y	Y	T	Y	T	C	T	T	Y	Y	C	Y	Y	T	Y	T	T	T	C	Y	T	T	Y	T	C	T	Y	Y	T	T	C	Y	T
NC_058137.1_6674465_C_T	C	C	N	Y	N	C	C	C	Y	N	C	C	Y	C	Y	Y	Y	Y	C	Y	C	T	C	C	Y	Y	T	Y	Y	C	Y	C	C	C	T	Y	C	C	Y	C	T	C	Y	Y	C	C	T	Y	C
NC_058137.1_6674503_T_C	T	Y	Y	T	N	T	Y	Y	T	Y	T	C	T	Y	Y	Y	Y	Y	Y	Y	Y	T	Y	T	T	T	T	Y	T	T	Y	C	Y	Y	T	Y	Y	T	Y	T	T	T	Y	Y	Y	Y	T	T	C
NC_058137.1_6674510_G_A	G	R	A	A	G	G	R	A	R	R	R	A	R	A	A	A	A	A	R	A	R	A	R	G	R	R	A	A	R	G	A	A	R	A	A	A	R	G	A	G	A	G	A	A	R	A	A	R	A
NC_058137.1_6674514_C_G	C	S	C	C	S	C	S	C	C	C	S	C	C	C	C	C	C	C	S	C	S	C	S	C	C	S	C	C	C	S	C	C	C	C	C	C	S	G	C	S	C	G	C	C	C	C	C	S	C
NC_058137.1_6674600_T_C	T	T	Y	Y	T	T	T	T	Y	T	T	T	Y	T	Y	Y	Y	Y	T	Y	T	C	T	T	Y	Y	C	Y	Y	T	Y	T	T	T	C	Y	T	T	Y	T	C	T	Y	Y	T	T	C	Y	T
NC_058137.1_6675778_T_C	T	T	Y	Y	T	T	T	T	Y	T	T	T	T	T	Y	Y	Y	Y	T	Y	T	C	T	T	Y	Y	C	Y	T	T	Y	T	T	T	Y	Y	T	T	T	T	Y	T	Y	Y	T	T	C	Y	T
NC_058137.1_6684451_A_G	A	R	A	A	R	A	R	A	A	A	R	A	A	A	A	A	A	A	R	A	R	A	R	A	A	R	A	A	A	R	A	A	A	N	A	A	R	G	A	R	A	G	A	A	A	A	A	R	A
NC_058137.1_6684622_A_T	A	A	A	W	A	A	A	W	A	A	W	A	W	W	A	A	A	A	A	A	A	A	A	A	A	A	A	A	W	A	A	A	A	N	W	A	A	A	W	A	W	A	A	A	A	W	A	A	A
NC_058137.1_6697882_C_T	Y	Y	T	C	Y	C	Y	Y	Y	Y	C	T	Y	Y	T	Y	T	Y	Y	Y	Y	C	C	Y	T	C	C	T	T	C	Y	Y	C	C	C	C	Y	C	T	Y	Y	C	T	Y	C	C	Y	Y	T
NC_058137.1_6699042_G_A	R	R	A	G	A	G	R	R	R	R	G	A	R	R	A	R	A	A	R	R	R	G	G	R	A	G	G	A	R	G	R	R	G	G	G	G	R	G	A	R	A	G	A	R	G	G	R	R	A
NC_058137.1_6699289_C_T	Y	T	T	Y	T	C	T	T	Y	Y	T	T	Y	T	Y	Y	T	Y	T	Y	T	C	Y	Y	T	Y	C	T	Y	N	Y	Y	C	Y	C	C	T	T	Y	T	Y	T	T	Y	C	Y	Y	T	T
NC_058137.1_6708447_A_T	A	W	W	W	A	A	W	W	A	A	T	A	W	W	A	A	A	W	W	W	W	W	T	A	A	T	A	A	W	W	A	A	W	W	T	A	W	T	W	W	W	T	A	T	T	T	A	W	A
NC_058137.1_6711456_A_G	R	R	G	R	R	A	G	R	R	R	A	G	R	R	R	R	R	R	R	G	R	R	A	R	R	R	A	G	R	A	G	R	R	R	R	A	R	A	R	R	R	A	R	G	R	A	A	A	G
NC_058137.1_6717585_A_G	R	R	G	G	R	R	G	G	G	G	G	G	G	R	G	G	G	R	G	G	R	G	G	R	G	G	G	G	G	A	G	G	G	G	G	G	R	A	G	R	G	R	G	G	G	G	G	R	G
NC_058137.1_6717597_G_C	S	S	S	G	S	G	S	G	S	S	G	C	S	S	S	S	G	G	S	S	S	G	G	S	C	G	G	C	S	G	S	G	G	G	G	G	S	G	S	S	G	G	C	G	G	G	S	S	C
NC_058137.1_6718964_T_C	Y	Y	Y	Y	Y	Y	Y	Y	C	Y	T	C	Y	Y	C	C	C	Y	Y	Y	Y	Y	T	Y	C	T	C	C	Y	T	C	C	Y	T	T	C	Y	T	Y	Y	Y	T	C	T	T	T	C	Y	C
NC_058137.1_6721702_C_T	C	Y	C	Y	Y	C	Y	Y	C	Y	T	C	C	Y	C	C	C	C	Y	C	Y	C	T	C	C	Y	C	C	C	Y	C	C	C	Y	C	C	Y	T	C	Y	C	T	C	Y	Y	T	C	Y	C
NC_058137.1_6728374_C_T	Y	Y	Y	Y	T	C	Y	C	T	Y	C	T	Y	Y	T	T	C	C	Y	Y	Y	C	C	Y	T	C	T	T	Y	C	Y	Y	Y	C	C	T	Y	C	Y	Y	C	C	T	C	C	C	T	Y	T
NC_058137.1_6729968_G_A	R	R	A	A	R	G	R	R	R	R	A	A	A	R	A	R	R	G	A	A	R	A	R	R	A	A	R	A	A	G	A	R	A	A	A	A	R	G	A	R	A	R	A	R	R	R	R	R	A
NC_058137.1_6737418_C_T	Y	Y	Y	C	T	C	Y	C	Y	Y	C	T	Y	T	Y	Y	Y	C	Y	Y	T	C	C	Y	T	C	C	T	Y	C	Y	C	C	N	C	C	T	T	Y	Y	C	C	T	C	C	C	Y	Y	T
NC_058137.1_6741386_T_A	T	W	W	A	T	T	W	W	W	W	A	T	W	T	W	W	T	W	W	W	T	A	W	T	T	A	W	T	W	W	W	W	W	W	A	W	T	T	W	W	A	A	T	A	W	W	W	W	T
NC_058137.1_6741479_G_A	G	G	R	G	R	G	G	G	G	G	G	G	R	R	G	G	G	G	G	R	R	G	R	G	R	R	G	G	G	G	G	G	R	G	A	G	R	A	G	G	R	G	R	R	A	R	R	R	G
NC_058137.1_6741602_G_C	G	S	S	G	G	G	G	S	G	G	G	G	S	G	G	G	G	G	G	S	G	S	G	G	G	S	G	G	S	S	G	G	S	N	C	G	G	G	S	S	S	S	G	S	S	G	G	S	G
NC_058137.1_6741620_T_C	T	Y	T	Y	T	T	N	Y	T	T	C	T	T	T	T	T	T	T	Y	T	T	T	Y	T	T	Y	T	T	T	Y	T	T	T	N	T	T	T	T	T	Y	T	C	T	T	T	Y	T	Y	T
NC_058137.1_6744618_T_A	T	W	T	W	W	T	T	W	T	T	W	T	T	W	T	T	T	T	T	T	W	W	W	T	W	T	T	T	T	W	T	T	T	W	T	T	W	A	T	W	T	W	W	T	W	A	W	A	T
NC_058137.1_6744687_T_G	T	K	T	K	K	T	K	K	T	T	G	T	K	K	T	T	T	T	K	K	K	K	G	T	K	G	T	T	K	K	T	T	K	K	G	T	K	G	K	K	K	G	K	K	G	G	K	G	T
NC_058137.1_6745084_A_G	A	R	A	R	R	A	R	R	A	A	G	A	A	R	A	A	A	A	R	A	R	R	G	A	R	R	A	A	A	R	A	A	A	R	A	A	R	G	A	R	A	G	R	A	R	G	R	G	A
NC_058137.1_6745633_G_A	G	R	G	R	R	G	G	R	G	G	R	G	G	R	G	G	G	G	G	G	R	G	R	G	R	G	G	G	G	R	G	G	G	R	G	G	R	A	G	R	G	R	R	G	R	A	R	A	G
NC_058137.1_6745856_C_T	C	C	Y	C	C	C	C	C	C	C	C	C	Y	C	C	C	C	C	C	Y	C	C	C	C	C	Y	C	C	C	C	C	C	Y	C	T	C	C	C	C	C	Y	C	C	Y	Y	C	C	C	C
NC_058137.1_6746650_T_A	T	T	W	T	T	T	T	T	T	T	T	T	W	T	T	T	T	T	T	W	T	T	T	T	T	W	T	T	W	T	T	T	W	T	A	T	T	T	W	T	W	T	T	W	W	T	T	T	T
NC_058137.1_6746739_T_A	T	T	T	T	T	T	W	T	T	N	W	T	T	T	W	T	T	W	W	T	T	W	W	T	T	W	W	T	T	T	W	T	T	T	T	W	T	T	T	T	T	W	T	T	T	T	T	T	T
NC_058137.1_6746757_C_T	C	Y	Y	Y	Y	C	Y	Y	C	N	T	C	Y	Y	Y	C	C	Y	Y	Y	Y	T	T	C	Y	T	Y	C	Y	Y	Y	C	Y	Y	T	Y	Y	T	Y	Y	Y	T	Y	Y	T	T	Y	T	C
NC_058137.1_6746926_C_G	C	S	S	G	S	S	S	G	S	S	G	C	S	S	S	S	S	G	S	S	S	G	G	C	S	G	G	C	S	S	S	G	G	G	G	G	S	G	S	S	G	G	S	G	G	G	G	G	C
NC_058137.1_6751475_C_T	C	Y	C	Y	Y	C	C	Y	C	C	Y	C	C	C	C	C	C	C	C	C	C	C	Y	C	Y	C	C	C	C	Y	C	C	C	Y	C	C	C	Y	C	Y	C	Y	Y	C	Y	T	Y	T	C
NC_058137.1_6751563_A_T	A	A	A	A	A	W	A	A	A	W	A	A	A	A	W	A	A	T	A	A	A	W	A	A	A	A	W	A	A	A	W	W	W	A	A	T	A	A	A	A	A	A	A	A	A	A	A	A	A
NC_058137.1_6751585_A_C	A	M	M	M	M	A	M	M	A	A	M	A	A	A	A	A	A	A	A	A	A	A	M	A	M	A	M	A	A	M	A	A	M	M	A	A	A	M	A	M	M	M	M	M	C	C	M	C	A
NC_058137.1_6751659_A_G	A	R	A	R	R	A	A	R	A	A	R	A	A	A	A	A	A	A	A	A	A	A	R	A	R	A	A	A	A	R	A	A	A	R	A	A	A	R	A	R	A	R	R	A	R	G	R	G	A
NC_058137.1_6752690_C_T	C	Y	C	Y	C	C	C	Y	C	C	Y	C	C	C	C	C	C	C	C	C	C	C	Y	C	Y	C	C	C	C	Y	C	C	C	Y	C	C	C	Y	C	Y	C	Y	Y	C	Y	T	Y	T	C
NC_058137.1_6755982_C_A	C	M	C	M	C	C	C	M	C	C	M	C	C	C	C	C	C	C	C	C	C	C	C	C	C	C	C	C	C	M	C	C	C	M	C	C	C	C	C	M	C	M	C	C	C	M	C	M	C
NC_058137.1_6766863_T_C	T	Y	T	Y	T	T	Y	Y	T	T	C	T	Y	T	T	T	T	T	Y	T	T	Y	Y	T	T	Y	T	T	T	Y	T	T	T	Y	Y	T	T	T	T	Y	Y	C	T	T	T	Y	T	Y	T
NC_058137.1_6775978_A_T	A	A	A	A	W	A	N	A	A	A	W	A	A	A	A	A	A	W	W	A	A	A	W	A	W	W	A	W	A	A	A	W	A	A	A	A	A	A	A	A	A	W	W	A	A	A	W	W	A
NC_058137.1_6785624_C_T	C	C	Y	C	C	Y	C	Y	C	Y	C	C	C	C	Y	C	T	Y	C	C	C	C	C	C	C	C	Y	C	C	C	C	Y	Y	N	C	T	C	C	C	C	Y	C	C	C	C	C	C	C	C
NC_058137.1_6785661_G_A	G	G	R	G	G	R	G	R	G	R	G	G	G	G	R	G	A	R	G	G	G	G	G	G	G	G	R	G	G	G	G	R	R	G	G	A	G	G	G	G	R	G	G	G	G	G	G	G	G
NC_058137.1_6785674_G_A	G	G	R	G	G	R	G	R	G	R	G	G	G	G	R	G	A	R	G	G	G	G	G	G	G	G	R	G	G	G	G	R	R	G	G	A	G	G	G	G	R	G	G	G	G	G	G	G	G
NC_058137.1_6785680_C_G	C	C	S	C	C	S	C	S	C	S	C	C	C	C	S	C	G	S	C	C	C	C	C	C	C	C	S	C	C	C	C	S	S	C	C	G	C	C	C	C	S	C	C	C	C	C	C	C	C
NC_058137.1_6786068_T_C	T	Y	Y	Y	Y	Y	Y	C	Y	Y	C	T	Y	Y	Y	Y	C	Y	Y	Y	Y	Y	C	T	Y	C	Y	T	Y	Y	T	Y	C	C	C	C	Y	Y	Y	Y	C	C	Y	Y	C	C	C	C	T
NC_058137.1_6787135_T_C	T	Y	T	T	Y	T	T	Y	T	T	T	T	T	Y	T	T	T	T	T	T	Y	T	Y	T	Y	T	T	T	T	Y	T	T	T	T	T	T	Y	Y	T	Y	T	Y	Y	T	Y	Y	Y	C	T
NC_058137.1_6790955_G_A	G	R	G	G	R	G	G	R	G	G	G	G	G	R	G	G	G	G	G	G	R	G	R	G	R	G	G	G	G	G	G	G	G	G	G	G	R	R	G	R	G	R	R	G	R	R	R	A	G
NC_058137.1_6796353_T_C	T	C	C	Y	Y	Y	Y	C	Y	Y	C	C	Y	C	C	C	C	C	C	C	C	Y	C	T	Y	C	Y	C	Y	Y	Y	C	C	Y	C	C	C	Y	C	Y	C	C	C	Y	C	C	C	C	Y
NC_058137.1_6796567_C_A	C	C	M	C	C	C	C	C	C	C	C	C	M	C	C	C	C	C	C	M	C	M	C	C	C	M	C	C	M	C	C	C	M	C	A	C	C	C	M	C	M	C	C	M	M	C	C	C	C
NC_058137.1_6805492_A_G	A	R	A	A	R	A	A	R	A	A	A	A	A	R	A	A	A	A	A	A	R	A	R	A	A	A	A	A	A	R	A	A	A	N	A	A	R	R	A	R	A	R	A	A	R	R	A	R	A
NC_058137.1_6806034_G_A	G	G	G	R	G	G	R	R	G	G	A	G	G	G	G	G	G	G	R	G	G	G	R	G	G	R	G	G	G	G	G	G	G	R	G	G	G	G	G	G	G	R	G	G	G	R	G	G	G
NC_058137.1_6806036_C_T	C	Y	C	C	N	C	C	Y	C	C	C	C	C	Y	C	C	C	C	C	C	Y	C	Y	C	C	C	C	C	C	Y	C	C	C	C	C	C	Y	Y	C	Y	C	Y	C	C	Y	Y	C	Y	C
NC_058137.1_6806092_C_T	C	C	C	C	Y	C	C	C	C	C	C	C	C	C	C	C	C	C	C	C	C	C	C	C	Y	C	C	C	C	C	C	C	C	C	C	C	C	C	C	C	C	C	Y	C	C	C	Y	Y	C
NC_058137.1_6807020_T_A	T	T	W	T	T	W	T	T	T	W	T	T	W	T	W	T	A	W	T	W	T	W	T	T	T	W	W	T	W	T	T	T	A	T	A	A	T	T	W	T	A	T	T	W	W	T	T	T	T
NC_058137.1_6807610_A_G	A	A	A	A	A	R	A	A	A	R	A	A	R	A	R	A	G	R	A	R	A	R	A	A	A	R	R	A	R	A	A	A	G	A	G	G	A	A	R	A	G	A	A	R	R	A	A	A	A
NC_058137.1_6808144_T_C	T	T	T	T	T	T	T	T	T	T	T	T	Y	T	T	T	T	T	T	Y	T	Y	T	T	T	Y	T	T	Y	T	T	T	Y	T	C	T	T	T	Y	T	Y	T	T	Y	Y	T	T	T	T
NC_058137.1_6812194_G_A	G	R	G	G	R	G	G	R	G	G	G	G	G	G	G	G	G	G	G	G	G	G	G	G	R	G	G	G	G	R	G	G	G	G	G	G	G	G	G	R	G	R	R	G	G	G	R	A	G
NC_058137.1_6812222_A_G	A	R	A	A	R	A	A	R	A	A	A	A	A	A	A	A	A	A	A	A	A	A	A	A	R	A	A	A	A	R	A	A	A	N	A	A	A	A	A	R	A	R	R	A	A	A	R	G	A
NC_058137.1_6815670_C_A	C	M	C	C	C	C	M	C	M	C	C	A	C	M	M	A	C	C	M	M	M	C	C	C	C	C	C	M	C	C	M	C	C	M	C	C	M	C	M	C	C	C	M	C	C	C	M	C	M
NC_058137.1_6815671_C_G	C	S	N	C	C	C	S	C	S	C	C	G	C	S	S	G	C	C	S	S	S	C	C	C	C	C	C	S	C	C	S	C	C	S	C	C	S	C	S	C	C	C	S	C	C	C	S	C	S
NC_058137.1_6823372_G_A	G	R	A	A	R	R	R	R	R	N	A	A	R	R	A	A	A	A	A	R	R	A	R	G	R	R	R	R	R	R	A	A	A	R	R	A	R	G	A	G	A	R	A	G	R	R	A	R	R
NC_058137.1_6823406_A_G	A	R	G	G	R	R	G	R	R	R	G	G	R	R	G	G	G	G	G	G	R	G	G	A	R	G	G	R	R	R	G	G	G	R	G	G	R	R	G	A	G	R	G	G	G	G	G	R	R
NC_058137.1_6831196_A_T	A	W	T	T	W	W	T	W	W	W	T	T	W	W	T	T	T	T	T	T	W	T	T	A	W	T	T	W	W	W	T	T	T	W	T	T	W	W	T	A	T	W	T	T	T	T	T	W	W
NC_058137.1_6838717_C_T	C	C	C	C	Y	C	C	Y	C	C	C	C	C	C	C	C	C	C	C	C	C	C	C	C	Y	C	C	C	C	C	C	C	C	N	C	C	C	C	C	C	C	C	Y	C	C	C	Y	Y	C
NC_058137.1_6847993_T_C	T	Y	Y	T	T	T	Y	Y	T	T	T	C	T	Y	Y	Y	Y	T	Y	Y	Y	T	T	T	T	T	T	Y	T	T	Y	T	T	T	T	T	Y	T	Y	T	T	T	Y	T	T	T	T	T	Y
NC_058137.1_6848021_T_C	T	Y	Y	T	T	T	Y	Y	Y	Y	T	C	Y	Y	C	C	C	T	Y	C	Y	Y	T	T	T	Y	Y	C	Y	T	Y	Y	Y	Y	C	Y	Y	T	C	T	Y	T	Y	Y	Y	T	Y	T	Y
NC_058137.1_6848784_T_G	T	T	T	T	T	T	T	T	T	T	T	T	K	T	T	T	K	T	T	K	T	K	T	T	T	K	T	T	K	T	T	K	K	T	G	T	T	T	K	T	K	T	T	K	K	T	T	T	T
NC_058137.1_6848854_T_G	T	K	T	T	T	T	K	K	T	T	T	G	T	K	K	K	K	T	K	K	K	T	T	T	T	T	T	K	T	T	K	T	T	T	T	T	K	T	K	T	T	T	K	T	T	T	T	T	K
NC_058137.1_6849169_G_C	G	S	G	S	S	G	S	S	G	G	S	G	G	S	G	G	G	G	S	G	S	G	S	G	S	S	G	G	G	S	G	G	G	S	G	G	S	S	G	S	G	C	S	G	G	S	S	C	G
NC_058137.1_6849340_T_C	T	Y	Y	T	T	T	Y	Y	T	T	T	C	Y	Y	Y	Y	C	T	Y	C	Y	Y	T	T	T	Y	T	Y	Y	T	Y	Y	Y	T	C	T	Y	T	C	T	Y	T	Y	Y	Y	T	T	T	Y
NC_058137.1_6849440_C_T	C	Y	Y	C	C	C	Y	Y	C	C	C	T	C	Y	Y	Y	Y	C	Y	T	Y	C	C	C	C	Y	C	Y	Y	C	Y	C	C	C	Y	C	Y	C	T	C	C	C	Y	Y	Y	C	C	C	Y
NC_058137.1_6849501_G_T	G	K	K	G	G	G	K	K	G	G	G	T	K	K	K	K	T	G	K	T	K	N	G	G	G	K	G	K	K	G	K	K	K	G	T	G	K	G	T	G	K	G	K	K	K	G	G	G	K
NC_058137.1_6849505_G_A	G	R	R	G	G	G	R	R	G	G	G	A	G	R	R	R	R	G	R	A	R	G	G	G	G	R	G	R	R	G	R	G	G	G	R	G	R	G	A	G	G	G	R	R	R	G	G	G	R
NC_058137.1_6849958_G_C	G	G	S	G	G	G	G	G	S	S	G	G	S	G	S	S	S	G	G	S	G	S	G	G	G	S	S	S	S	G	G	S	S	S	C	S	G	G	S	G	S	G	G	S	S	G	S	G	G
NC_058137.1_6849972_T_C	T	T	N	T	T	T	T	T	Y	Y	T	T	Y	T	Y	Y	Y	T	T	Y	T	Y	T	T	T	Y	Y	Y	Y	T	T	Y	Y	Y	C	Y	T	T	Y	T	Y	T	T	Y	Y	T	Y	T	T
NC_058137.1_6856184_G_A	G	R	N	G	G	G	R	G	G	G	G	A	G	R	R	R	R	G	R	R	R	G	G	G	G	G	G	R	G	G	R	G	G	G	G	G	R	G	R	G	G	G	R	G	G	G	G	G	R
NC_058137.1_6877616_A_T	A	W	A	W	W	A	W	W	A	A	T	A	A	W	A	A	A	A	W	A	W	A	W	A	W	W	A	A	A	W	A	A	A	N	A	A	W	W	A	W	A	T	W	A	A	W	W	T	A
NC_058137.1_6877772_G_A	G	R	G	R	R	G	R	A	G	G	A	G	G	R	G	G	G	G	R	G	R	G	R	G	R	R	G	G	G	R	G	G	G	R	G	G	R	R	G	R	G	A	R	G	G	R	R	A	G
NC_058137.1_6877863_A_T	A	A	W	W	A	W	W	A	A	W	A	A	A	A	W	A	A	T	A	A	A	W	W	A	A	A	T	W	A	A	W	W	W	N	A	T	A	W	A	A	W	A	A	W	W	W	A	A	A
NC_058137.1_6879266_T_C	T	Y	T	Y	Y	T	Y	C	T	T	C	T	T	Y	T	T	T	T	Y	T	Y	T	Y	T	Y	Y	T	T	T	T	T	T	T	Y	T	T	Y	Y	T	Y	T	C	Y	T	T	Y	Y	C	T
NC_058137.1_6880375_G_A	G	R	R	R	G	R	R	R	G	R	G	A	G	R	A	R	R	A	R	R	R	R	R	G	G	G	A	A	G	G	A	R	R	G	G	A	R	R	R	G	R	G	R	R	R	R	G	G	G
NC_058137.1_6886440_G_A	G	A	A	A	R	R	A	A	R	R	A	A	R	A	A	A	A	A	A	A	A	A	A	G	R	A	A	A	R	R	A	A	A	A	A	A	A	A	A	R	A	A	A	A	A	A	A	A	R
NC_058137.1_6886448_A_G	A	G	G	G	R	R	G	G	R	R	G	G	R	G	G	G	G	G	G	G	G	G	G	A	R	G	G	G	R	R	G	G	G	G	G	G	G	G	G	R	G	G	G	G	G	G	G	G	R
NC_058137.1_6886455_C_T	C	T	Y	T	Y	Y	T	T	Y	Y	T	T	Y	T	T	T	T	T	T	Y	T	T	T	C	Y	Y	T	T	Y	Y	T	T	T	T	Y	T	T	T	T	Y	T	T	T	Y	Y	T	T	T	Y
NC_058137.1_6886580_A_C	A	M	M	M	A	M	M	M	M	M	A	C	A	M	C	C	M	C	M	M	M	M	M	A	A	A	C	C	A	M	C	M	M	N	A	C	M	M	M	A	M	A	M	M	M	M	M	A	M
NC_058137.1_6886622_C_G	C	G	G	G	S	S	G	G	S	S	G	G	S	G	G	G	G	G	G	S	G	G	G	C	S	S	G	G	S	N	G	G	G	N	S	G	G	G	G	S	G	G	G	S	G	G	G	G	S
NC_058137.1_6888798_T_C	T	C	Y	C	Y	Y	C	C	Y	Y	C	C	Y	C	C	C	C	C	C	Y	C	C	C	T	Y	Y	C	C	Y	Y	C	C	C	C	Y	C	C	C	C	Y	C	C	C	Y	C	C	C	C	Y
NC_058137.1_6893368_T_G	T	K	K	T	T	T	K	N	T	T	T	G	T	K	K	K	K	T	K	K	K	T	T	T	T	T	T	K	T	T	K	T	T	T	T	T	K	T	K	T	K	T	K	T	T	T	T	T	K
NC_058137.1_6894301_T_G	T	T	K	T	T	T	T	T	T	T	T	T	K	T	T	T	K	T	T	K	T	K	T	T	T	K	T	T	K	N	T	K	K	T	G	T	T	T	K	T	K	T	T	K	K	T	T	T	T
NC_058137.1_6896756_C_T	C	Y	Y	C	C	C	Y	C	C	C	C	T	C	Y	Y	Y	Y	C	Y	Y	Y	C	C	C	C	C	C	Y	C	C	Y	C	C	C	C	C	Y	C	Y	C	Y	C	Y	C	C	C	C	C	Y
NC_058137.1_6896860_A_G	A	R	R	A	A	A	R	R	A	A	A	G	A	R	R	R	R	A	R	R	R	A	A	A	A	A	A	R	A	A	R	A	A	A	A	A	R	A	R	A	R	A	R	A	A	A	A	A	R
NC_058137.1_6897269_G_A	G	G	G	G	G	R	G	G	R	R	G	G	G	G	R	R	G	A	G	G	G	R	G	G	G	G	R	R	G	G	R	R	R	G	G	A	G	G	G	G	G	G	G	G	G	G	R	G	G
NC_058137.1_6897428_T_C	T	T	T	T	T	Y	T	T	Y	Y	T	T	T	T	Y	Y	T	C	T	T	T	Y	T	T	T	T	Y	Y	T	T	Y	Y	Y	T	T	C	T	T	T	T	T	T	T	T	T	T	Y	T	T
NC_058137.1_6898454_T_C	T	Y	Y	T	T	T	Y	T	T	T	T	C	T	Y	Y	Y	Y	T	Y	Y	Y	T	T	T	T	T	T	Y	T	T	Y	T	T	T	T	T	Y	T	Y	T	Y	T	Y	T	T	T	T	T	Y
NC_058137.1_6903648_T_A	T	A	A	A	W	T	A	A	W	W	A	A	W	A	A	A	A	W	A	A	A	W	A	T	W	A	A	W	W	W	W	A	W	A	A	W	A	A	A	W	A	A	A	A	A	A	A	A	W
NC_058137.1_6903657_G_A	G	R	G	R	R	G	R	R	G	G	A	G	G	R	G	G	G	G	R	G	R	R	R	G	R	R	G	G	G	R	G	R	G	R	G	G	R	R	G	R	G	A	R	G	G	R	R	A	G
NC_058137.1_6903669_C_T	C	Y	Y	Y	C	C	Y	Y	Y	Y	C	T	Y	Y	T	T	T	Y	Y	Y	Y	C	Y	C	C	C	T	Y	C	C	Y	Y	Y	Y	Y	Y	Y	Y	Y	C	T	C	Y	Y	T	Y	Y	C	Y
NC_058137.1_6904673_C_T	C	Y	C	Y	Y	C	Y	Y	C	C	T	C	C	Y	C	C	C	C	Y	C	Y	C	Y	C	Y	Y	C	C	C	Y	C	C	C	N	C	C	Y	Y	C	Y	C	T	Y	C	C	Y	Y	T	C
NC_058137.1_6904831_C_T	C	Y	Y	Y	C	C	Y	Y	Y	Y	C	T	C	Y	T	T	Y	Y	Y	Y	Y	C	Y	C	C	C	T	Y	C	C	Y	Y	C	Y	C	Y	Y	Y	Y	C	Y	C	Y	Y	T	Y	Y	C	Y
NC_058137.1_6904845_C_A	C	M	C	M	M	C	M	M	C	C	A	C	C	M	C	C	C	C	M	C	M	C	M	C	M	M	C	C	C	M	C	C	C	M	C	C	M	M	C	M	C	A	M	C	C	M	M	A	C
NC_058137.1_6905385_C_G	C	S	S	S	C	C	S	S	S	S	C	G	C	S	G	G	S	S	S	S	S	C	S	C	C	C	G	S	C	C	S	S	C	S	C	S	S	S	S	C	S	C	S	S	S	S	S	C	S
NC_058137.1_6905440_A_G	A	G	G	G	N	A	G	G	R	R	G	G	R	G	G	G	G	R	G	G	G	R	G	A	R	G	G	R	R	R	R	G	R	G	G	R	G	G	G	R	G	G	G	G	G	G	G	G	R
NC_058137.1_6905475_G_A	G	R	G	R	R	G	R	R	G	G	A	G	G	R	G	G	G	G	R	G	R	G	R	G	R	R	G	G	G	R	G	G	G	R	G	G	R	R	G	R	G	A	R	G	G	R	R	A	G
NC_058137.1_6905705_A_T	A	W	W	W	A	A	T	W	W	W	A	T	A	W	T	T	W	W	W	W	W	A	W	A	A	A	T	W	A	A	W	W	A	N	A	W	W	W	W	A	W	A	W	W	W	W	W	A	W
NC_058137.1_6906985_A_G	A	R	A	R	R	A	R	R	A	A	G	A	A	R	A	A	A	A	R	A	R	A	R	A	R	R	A	A	A	R	A	A	A	R	A	A	R	R	A	R	A	G	R	A	A	R	R	G	N
NC_058137.1_6907081_C_T	C	T	T	Y	Y	C	N	T	Y	Y	T	T	Y	T	T	T	T	Y	T	T	T	Y	Y	C	Y	T	Y	Y	Y	Y	Y	T	Y	T	T	Y	T	Y	T	Y	T	T	T	Y	Y	Y	T	T	Y
NC_058137.1_6907100_T_C	T	Y	Y	Y	Y	T	Y	Y	T	T	C	T	Y	Y	T	T	Y	T	Y	Y	Y	Y	Y	T	Y	C	T	T	Y	Y	T	Y	Y	Y	C	T	Y	Y	Y	Y	Y	C	Y	Y	T	Y	Y	C	T
NC_058137.1_6908460_G_C	G	S	S	G	G	G	S	S	S	S	G	C	G	S	C	C	S	S	S	S	S	G	G	G	G	G	S	S	G	G	S	S	G	N	G	S	S	G	S	G	S	G	S	G	G	G	S	G	S
NC_058137.1_6908465_G_A	G	R	R	G	G	G	R	R	R	R	G	A	G	R	A	A	R	R	R	R	R	R	G	G	G	G	R	R	R	G	R	A	G	N	G	R	R	G	A	G	R	G	R	G	R	G	R	G	R
NC_058137.1_6908625_T_G	T	K	T	K	K	T	K	K	T	T	G	N	T	K	T	T	T	T	K	T	K	T	K	T	K	K	T	T	T	K	T	T	T	K	T	T	K	K	T	K	T	G	K	T	T	K	K	G	T
NC_058137.1_6908671_C_T	C	T	T	T	Y	C	T	T	Y	Y	T	T	Y	T	T	T	T	Y	T	T	T	Y	T	C	Y	T	T	Y	Y	Y	Y	T	Y	T	T	Y	T	T	T	Y	T	T	T	T	T	T	T	T	Y
NC_058137.1_6909466_G_T	G	T	T	T	K	G	T	T	K	K	T	T	K	T	T	T	T	K	T	T	T	K	T	G	K	T	T	K	K	K	K	T	K	T	T	K	T	T	T	K	T	T	T	T	T	T	T	T	K
NC_058137.1_6909471_T_C	T	C	C	C	Y	T	C	C	Y	Y	C	C	Y	C	C	C	C	Y	C	C	C	Y	C	T	Y	C	C	Y	Y	Y	Y	C	Y	C	C	Y	C	C	C	Y	C	C	C	C	C	C	C	C	Y
NC_058137.1_6909521_C_G	C	S	C	S	S	C	C	S	C	C	S	C	C	S	C	C	C	C	C	C	S	C	C	C	S	C	C	C	C	C	C	C	C	S	C	C	S	S	C	S	C	S	S	C	C	S	S	G	C
NC_058137.1_6911381_A_G	A	G	G	G	R	A	G	G	R	R	G	G	R	G	G	G	G	R	G	R	G	A	G	A	R	R	G	R	R	R	R	R	R	G	R	R	G	G	G	R	G	G	G	R	G	G	G	G	R
NC_058137.1_6911553_G_A	G	G	G	R	G	G	R	R	G	G	A	G	G	G	G	G	G	G	R	G	G	G	R	G	G	A	G	G	G	G	G	G	G	R	G	G	G	G	G	G	G	R	G	G	R	R	G	G	G
NC_058137.1_6915609_A_G	A	R	R	R	A	A	R	R	A	R	A	G	A	R	G	R	R	R	R	R	R	R	R	A	A	A	G	R	R	A	R	G	A	R	A	R	R	R	G	A	R	A	R	R	R	R	A	A	R
NC_058137.1_6927787_G_A	G	R	G	G	G	G	G	R	G	G	G	G	G	R	G	G	G	G	G	G	R	G	G	G	G	G	G	G	G	G	G	G	G	G	G	G	R	R	G	R	G	R	G	G	G	G	G	R	G
NC_058137.1_6927790_C_A	C	M	M	M	M	M	M	M	M	M	A	C	M	M	C	M	M	M	M	M	M	M	A	C	M	A	M	M	M	M	C	A	A	A	A	M	M	A	M	M	M	A	M	A	A	A	A	A	C
NC_058137.1_6928822_A_G	A	R	A	A	A	A	A	R	A	A	A	A	A	R	A	A	A	A	A	A	R	A	A	A	A	A	A	A	A	A	A	A	A	A	A	A	R	R	A	R	A	R	A	A	A	A	A	R	A
NC_058137.1_6928856_G_T	G	K	G	K	N	K	G	T	G	G	T	G	K	K	G	G	K	G	K	K	K	K	K	G	K	T	G	G	G	K	G	K	K	T	T	G	K	K	G	K	K	T	K	K	K	K	K	T	G
NC_058137.1_6932052_A_G	A	R	A	A	N	A	A	R	A	A	A	A	A	R	A	A	A	A	A	A	R	A	A	A	A	A	A	A	A	A	A	A	A	A	A	A	R	R	A	R	A	R	A	A	A	A	A	R	A
NC_058137.1_6932653_A_G	A	R	A	A	N	A	A	R	A	A	A	A	A	R	A	A	A	A	A	A	R	A	A	A	A	A	A	A	A	A	A	A	A	A	A	A	R	R	A	R	A	R	A	A	A	A	A	R	A
NC_058137.1_6935928_C_T	C	C	C	C	Y	Y	C	Y	C	C	C	C	Y	Y	C	C	Y	C	C	Y	Y	Y	C	C	Y	Y	C	C	C	Y	C	Y	Y	N	T	C	Y	Y	C	C	Y	C	Y	Y	C	C	Y	Y	C
NC_058137.1_6935961_A_G	A	R	R	A	A	A	R	A	A	N	A	R	A	R	R	R	A	A	R	R	R	A	A	A	A	A	A	R	A	A	R	A	R	A	A	R	R	A	R	A	A	A	R	A	A	A	A	A	R
NC_058137.1_6936247_A_G	A	A	A	A	R	A	A	R	A	A	A	A	A	R	A	A	A	A	A	A	R	A	A	A	R	A	A	A	A	R	A	A	A	A	A	A	R	R	A	A	A	A	R	A	A	A	R	R	A
NC_058137.1_6936563_G_T	G	G	G	G	K	G	G	K	G	G	G	G	G	K	G	G	G	G	G	G	K	G	G	G	K	G	G	G	G	K	G	G	G	G	G	G	K	K	G	G	G	G	K	G	G	G	K	K	G
NC_058137.1_6937092_T_C	T	T	Y	T	Y	Y	T	Y	T	T	T	T	Y	Y	T	T	Y	T	T	Y	Y	Y	T	T	Y	Y	T	Y	T	Y	T	Y	Y	T	C	T	Y	Y	T	T	Y	T	Y	Y	Y	T	Y	Y	T
NC_058137.1_6937313_T_C	T	Y	Y	T	T	T	Y	T	T	T	T	C	T	Y	Y	Y	T	T	Y	Y	Y	T	T	T	T	T	T	Y	T	T	Y	T	T	T	T	T	Y	T	Y	T	T	T	Y	T	T	T	T	T	Y
NC_058137.1_6942964_A_C	A	M	A	M	A	A	A	M	A	A	M	A	A	A	A	A	A	A	A	A	A	A	A	A	A	A	A	A	A	A	A	A	A	M	A	A	A	A	A	M	A	M	A	A	A	M	A	M	A
NC_058137.1_6946109_A_G	A	A	R	A	A	R	A	A	A	A	A	A	R	A	A	A	R	A	A	R	A	R	A	A	A	R	A	R	A	A	A	R	R	A	G	A	A	A	A	A	R	A	A	R	R	A	A	A	A
NC_058137.1_6950366_A_C	A	M	M	A	A	A	M	A	M	M	A	C	A	M	C	C	M	A	M	M	M	M	A	A	A	A	M	M	A	A	C	A	M	A	A	C	M	A	M	A	A	A	M	A	A	A	M	A	M
NC_058137.1_6953660_G_C	G	S	S	G	G	G	S	G	G	S	G	C	G	S	S	S	G	S	S	S	S	S	S	G	G	G	S	S	S	G	C	S	G	G	G	G	S	S	C	G	G	G	S	S	S	S	G	G	S
NC_058137.1_6956981_A_G	A	R	A	R	A	A	R	R	A	A	G	A	A	R	A	A	A	A	R	A	R	A	R	A	R	R	A	A	A	R	A	A	A	R	A	A	R	R	A	R	A	G	R	A	A	R	R	G	A
NC_058137.1_6956996_C_G	C	S	C	S	C	C	S	S	C	C	G	C	C	S	C	C	C	C	S	C	S	C	S	C	S	S	C	C	C	S	C	C	C	S	C	C	S	S	C	S	C	G	S	C	C	S	S	G	C
NC_058137.1_6957068_G_A	G	R	G	R	R	G	R	R	G	G	A	G	G	R	G	G	G	G	R	G	R	G	R	G	R	N	G	G	G	R	G	G	G	R	G	G	R	R	G	R	G	A	R	G	G	R	R	A	G
NC_058137.1_6961764_G_T	G	K	G	K	K	G	K	K	G	G	T	G	G	K	G	G	G	G	K	G	K	G	K	G	K	K	G	G	G	K	G	G	G	K	G	G	K	K	G	K	G	T	K	G	G	K	K	T	N
NC_058137.1_6961780_G_A	G	R	G	R	N	G	R	R	G	G	A	G	G	R	G	G	G	G	R	G	R	G	R	G	R	R	G	G	G	R	G	G	G	R	G	G	R	R	G	R	G	A	R	G	G	R	R	A	N
NC_058137.1_6962062_T_A	T	W	T	W	W	T	W	A	T	T	A	T	T	W	T	T	T	T	W	T	W	T	W	T	W	W	T	T	T	W	T	T	T	W	T	T	W	W	T	W	T	A	W	T	T	W	W	A	T
NC_058137.1_6963000_G_T	G	K	G	K	K	G	K	K	G	G	T	G	G	K	G	G	G	G	K	G	K	G	K	G	K	K	G	G	G	K	G	G	G	K	G	G	K	K	G	K	G	T	K	G	G	K	K	T	G
NC_058137.1_6968229_C_G	C	S	N	C	C	C	S	C	C	C	C	G	C	S	S	S	C	C	S	S	S	S	C	C	C	C	C	S	C	C	G	C	C	N	C	C	S	C	S	C	C	C	S	C	C	C	C	C	S
NC_058137.1_6998428_G_T	G	G	K	G	G	G	G	K	K	G	G	G	G	G	G	K	K	K	G	G	G	T	G	G	G	G	G	G	G	G	K	K	K	K	G	K	G	G	G	G	K	G	G	G	G	G	K	G	G
NC_058137.1_6998660_T_C	T	T	Y	T	T	T	T	T	Y	T	T	T	T	T	T	Y	Y	Y	T	T	T	C	T	T	T	T	T	T	T	T	Y	Y	Y	Y	T	Y	T	T	T	T	Y	T	T	T	T	T	Y	T	T
NC_058137.1_6998667_C_T	C	C	Y	C	C	C	C	C	Y	C	C	C	C	C	C	Y	Y	Y	C	C	C	T	C	C	C	C	C	C	C	C	Y	Y	Y	Y	C	Y	C	C	C	C	Y	C	C	C	C	C	Y	C	C
NC_058137.1_6998673_C_G	C	S	C	G	S	C	C	G	C	C	S	C	C	C	C	C	C	C	C	C	C	C	C	C	S	C	C	C	C	S	C	C	C	S	C	C	C	C	C	S	C	S	S	C	C	S	S	G	C
NC_058137.1_7000393_T_G	T	K	T	T	K	T	K	T	T	K	T	G	K	G	G	K	K	T	K	K	G	T	K	T	T	T	G	G	T	T	K	K	K	T	K	K	G	G	K	T	K	T	K	K	K	K	T	T	N
NC_058137.1_7034784_C_G	C	S	G	C	C	C	S	S	S	S	C	S	S	S	G	G	S	S	S	S	S	C	S	C	C	C	G	G	S	C	S	G	S	C	S	S	S	S	G	C	G	C	S	S	S	S	S	C	S
NC_058137.1_7037421_G_A	G	R	G	R	R	G	R	R	G	G	A	G	G	G	G	G	G	G	R	G	G	G	R	G	R	R	G	G	G	R	G	G	G	R	G	G	G	G	G	R	G	A	R	G	G	R	R	A	G
NC_058137.1_7038345_C_T	C	Y	Y	C	C	C	Y	Y	Y	Y	C	T	Y	Y	T	T	Y	Y	Y	Y	Y	C	Y	C	C	C	T	T	Y	C	Y	T	Y	C	Y	Y	Y	Y	T	C	T	C	Y	Y	T	Y	Y	C	Y
NC_058137.1_7040473_T_G	T	K	T	K	T	T	K	K	T	T	G	T	T	T	T	T	T	T	K	T	T	T	K	T	K	K	T	T	T	K	T	T	T	K	T	T	T	T	T	K	T	G	K	T	T	K	K	G	T
NC_058137.1_7045816_C_G	C	C	C	S	S	C	S	S	C	C	G	C	C	C	C	C	C	C	S	C	C	C	S	C	S	S	C	C	C	S	C	C	C	S	C	C	C	C	C	C	C	S	S	C	C	S	S	S	C
NC_058137.1_7045883_G_T	G	G	G	G	K	G	K	G	G	G	K	G	G	G	G	G	G	G	K	G	G	G	K	G	K	K	G	G	G	K	G	G	G	G	G	G	G	G	G	G	G	K	K	G	G	G	K	K	G
NC_058137.1_7046159_C_T	C	Y	Y	Y	N	Y	Y	Y	Y	Y	T	C	Y	Y	Y	Y	Y	C	Y	Y	Y	Y	Y	C	Y	T	Y	C	C	Y	C	Y	Y	Y	T	Y	Y	Y	C	Y	T	T	Y	Y	Y	Y	T	T	C
NC_058137.1_7046333_C_T	C	C	C	Y	Y	C	Y	N	C	C	T	C	C	C	C	C	C	C	Y	C	C	C	Y	C	Y	Y	C	C	C	Y	C	C	C	Y	C	C	C	C	C	C	C	Y	Y	C	C	Y	Y	Y	C
NC_058137.1_7060873_T_G	T	T	T	K	K	T	K	T	T	T	G	T	T	T	T	T	T	T	K	T	T	T	K	T	K	K	T	T	T	K	T	T	T	K	T	T	T	T	T	T	T	K	K	T	T	K	K	K	T
NC_058137.1_7061175_C_G	C	C	C	S	S	C	S	S	C	C	G	C	C	C	C	C	C	C	S	C	C	C	S	C	S	G	C	C	C	S	C	C	C	S	C	C	C	C	C	C	C	G	S	C	C	S	G	S	C
NC_058137.1_7064881_T_G	T	K	T	T	T	T	T	N	T	T	T	T	T	K	T	T	T	T	T	T	K	T	T	T	T	T	T	T	T	T	T	T	T	T	T	T	K	K	T	K	T	K	T	T	K	T	T	K	T
NC_058137.1_7066557_G_A	G	R	G	R	G	R	R	R	R	G	A	G	R	R	G	R	R	G	R	R	R	R	R	G	R	A	G	G	G	R	G	R	R	R	A	G	R	R	G	R	A	A	R	R	R	R	A	A	G
NC_058137.1_7066605_A_T	A	W	A	A	A	A	A	W	A	A	A	A	A	W	A	A	A	A	A	A	W	A	A	A	A	A	A	A	A	A	A	A	A	A	A	A	W	W	A	W	A	W	A	A	W	A	A	W	A
NC_058137.1_7070023_G_A	G	R	R	R	G	G	A	R	G	R	G	A	G	R	R	R	G	R	R	R	R	G	R	G	G	G	R	A	R	G	R	R	G	N	G	G	R	R	A	G	G	G	R	R	R	R	G	G	R
NC_058137.1_7074715_G_A	G	R	R	R	G	G	R	R	G	R	G	A	G	R	R	R	G	R	R	R	R	G	R	G	G	G	R	A	R	G	R	R	G	N	G	G	R	R	A	G	G	G	R	R	R	R	G	G	R
NC_058137.1_7081567_G_C	G	G	N	G	S	G	G	G	G	G	G	G	G	S	G	G	G	G	G	S	S	G	G	G	S	S	G	G	G	G	G	G	G	G	S	G	S	S	G	G	G	G	S	S	S	G	S	S	G
NC_058137.1_7082063_G_A	G	G	G	A	G	G	G	R	G	R	G	G	G	G	R	G	G	R	G	G	G	A	G	G	G	G	R	R	R	G	R	R	G	N	G	R	G	G	R	G	G	G	G	G	G	G	G	G	G
NC_058137.1_7084222_A_T	A	W	W	W	W	W	W	W	W	A	T	A	W	W	A	W	W	A	W	W	W	W	W	A	W	T	A	A	A	W	A	W	W	W	T	A	W	W	A	W	T	T	W	W	W	W	T	T	N
NC_058137.1_7084278_G_T	G	K	G	K	G	G	G	K	G	G	K	G	G	G	G	G	G	G	G	G	G	G	G	G	G	G	G	G	G	G	G	G	G	K	G	G	G	G	G	K	G	K	G	G	G	K	G	K	N
NC_058137.1_7087679_T_A	T	W	T	W	T	T	W	W	T	T	A	T	T	T	T	T	T	T	W	T	T	T	W	T	T	W	T	T	T	T	T	T	T	W	T	T	T	T	T	W	T	A	T	T	T	W	T	W	T
NC_058137.1_7087867_G_C	G	S	G	S	G	G	S	S	G	G	C	G	G	G	G	G	G	G	S	G	G	G	S	G	G	S	G	G	G	G	G	G	G	S	G	G	G	G	G	S	G	C	G	G	G	S	G	S	G
NC_058137.1_7087870_A_G	A	R	A	R	A	A	R	R	A	A	G	A	A	A	A	A	A	A	R	A	A	A	R	A	A	R	A	A	A	A	A	A	A	R	A	A	A	A	A	R	A	G	A	A	A	R	A	R	A
NC_058137.1_7087952_T_C	T	Y	T	Y	T	T	T	Y	T	T	Y	T	T	T	T	T	T	T	T	T	T	T	T	T	T	T	T	T	T	T	T	T	T	Y	T	T	T	T	T	Y	T	Y	T	T	T	Y	T	Y	T
NC_058137.1_7100245_C_A	C	M	C	M	C	C	M	N	C	C	A	C	C	C	C	C	C	C	M	C	C	C	M	C	C	M	C	C	C	M	C	C	C	N	C	C	C	C	C	M	C	A	C	C	C	M	C	M	C
NC_058137.1_7100314_T_A	T	W	T	W	T	T	W	N	T	T	A	T	W	T	T	T	W	T	W	T	T	T	W	T	T	W	T	T	T	W	T	W	W	W	W	T	T	T	T	W	W	A	T	T	T	W	T	W	T
NC_058137.1_7100371_G_T	G	K	G	K	G	G	N	N	G	G	T	G	G	G	G	G	G	G	K	G	G	G	K	G	G	K	G	G	G	G	G	G	G	K	G	G	G	G	G	K	G	T	G	G	G	K	G	K	G
NC_058137.1_7100398_C_T	C	Y	Y	C	C	C	T	Y	C	Y	C	T	C	Y	T	Y	C	Y	Y	Y	Y	C	Y	C	C	C	T	T	Y	C	Y	Y	C	C	C	Y	Y	Y	T	C	Y	C	Y	Y	Y	Y	C	C	Y
NC_058137.1_7100423_C_T	C	Y	T	Y	Y	Y	T	Y	C	Y	C	T	C	T	T	Y	C	Y	Y	T	T	C	Y	C	Y	Y	T	T	Y	C	Y	Y	Y	C	Y	T	T	T	T	C	Y	C	T	T	T	Y	Y	Y	Y
NC_058137.1_7100660_T_C	T	Y	T	Y	T	T	Y	Y	T	T	C	T	T	T	T	T	T	T	Y	T	T	T	Y	T	T	Y	T	T	T	Y	T	T	T	Y	T	T	T	T	T	Y	T	C	T	T	T	Y	T	Y	T
NC_058137.1_7100749_C_T	C	Y	C	Y	C	C	Y	Y	C	C	T	C	C	C	C	C	C	C	Y	C	C	C	Y	C	C	Y	C	C	C	Y	C	C	C	Y	C	C	C	C	C	Y	C	T	C	C	C	Y	C	Y	C
NC_058137.1_7101043_T_C	T	Y	T	C	T	T	Y	Y	Y	T	C	T	T	T	T	Y	T	T	Y	T	T	Y	Y	T	T	Y	T	T	T	Y	Y	T	Y	C	T	Y	T	T	T	Y	T	C	T	T	T	Y	Y	Y	T
NC_058137.1_7102586_C_T	C	Y	Y	C	C	C	Y	Y	C	Y	C	T	C	Y	T	Y	C	Y	Y	Y	Y	C	Y	C	C	C	T	T	C	C	Y	Y	C	C	C	Y	Y	Y	Y	C	C	C	Y	Y	Y	Y	C	C	Y
NC_058137.1_7102828_G_A	G	R	G	R	G	G	R	R	G	G	A	G	G	G	G	G	G	G	R	G	G	G	R	G	G	R	G	G	G	G	G	G	G	R	G	G	G	G	G	R	G	A	G	G	G	R	G	R	G
NC_058137.1_7102831_T_C	T	Y	Y	T	T	T	Y	Y	T	Y	T	C	T	Y	C	Y	T	Y	Y	Y	Y	T	Y	T	T	T	C	C	T	T	Y	Y	T	T	T	Y	Y	Y	Y	T	T	T	Y	Y	Y	Y	T	T	Y
NC_058137.1_7103953_A_T	A	T	W	W	W	A	T	W	A	W	T	T	A	T	T	W	A	W	T	W	T	A	T	A	W	W	T	T	W	W	W	W	A	W	A	W	T	T	T	W	W	T	T	W	W	T	W	T	W
NC_058137.1_7105532_T_A	T	T	T	T	N	W	T	T	T	T	T	T	W	T	T	T	T	T	T	W	T	T	T	T	W	W	T	T	W	T	T	W	W	N	A	T	T	T	W	T	A	T	W	W	W	T	W	W	T
NC_058137.1_7106699_T_C	T	Y	C	Y	Y	Y	Y	Y	Y	Y	T	C	Y	Y	C	C	T	Y	Y	C	Y	C	Y	T	Y	Y	C	C	Y	T	C	C	C	Y	C	C	Y	Y	C	T	C	T	C	C	C	Y	C	Y	Y
NC_058137.1_7106712_G_A	G	R	R	G	G	G	R	R	G	A	G	A	G	R	A	R	G	R	R	R	R	G	R	G	G	G	A	A	G	G	R	R	G	G	G	R	R	R	R	G	G	G	R	R	R	R	G	G	R
NC_058137.1_7107071_G_T	G	K	G	G	G	G	K	K	G	K	G	T	G	K	T	K	G	K	K	K	K	G	K	G	G	G	T	T	G	G	K	K	G	G	G	K	K	K	K	G	G	G	K	K	K	K	G	G	K
NC_058137.1_7107078_G_A	G	R	N	G	G	G	R	R	G	R	G	A	G	R	A	R	G	R	R	R	R	G	R	G	G	G	A	A	G	G	R	R	G	G	G	R	R	R	R	G	G	G	R	R	R	R	G	G	R
NC_058137.1_7107393_A_G	A	R	A	R	A	A	R	R	A	A	G	A	A	A	A	A	A	A	R	A	A	A	R	A	A	R	A	A	A	R	A	A	A	R	A	A	A	A	A	R	A	G	A	A	A	R	A	R	A
NC_058137.1_7109822_C_T	C	Y	C	Y	C	C	N	Y	C	C	T	C	Y	Y	C	C	C	C	Y	C	Y	C	Y	C	C	Y	C	C	C	Y	C	C	Y	T	Y	C	Y	Y	C	Y	Y	T	C	C	Y	Y	C	Y	C
NC_058137.1_7109903_C_A	C	M	M	M	M	M	C	M	C	C	A	C	M	M	C	C	A	C	M	M	M	M	M	C	M	A	C	C	M	M	C	M	M	A	A	C	M	M	M	M	A	A	M	M	M	M	M	A	C
NC_058137.1_7112662_T_A	T	W	W	W	N	W	W	W	T	T	W	T	W	W	T	T	A	T	W	W	W	W	W	T	W	A	T	T	W	W	T	T	W	A	A	T	W	W	W	W	A	A	W	W	W	W	W	A	T
NC_058137.1_7112693_A_C	A	A	M	A	N	A	A	A	A	A	A	A	A	A	A	A	M	A	A	A	A	A	A	A	M	A	A	A	M	A	A	A	A	A	A	A	A	A	M	A	M	A	M	A	M	A	M	M	A
NC_058137.1_7112716_C_T	C	Y	C	Y	C	C	C	Y	C	C	Y	C	C	C	C	C	C	C	C	C	C	C	C	C	C	C	C	C	C	C	C	C	C	Y	C	C	C	C	C	Y	C	Y	C	C	C	Y	C	Y	C
NC_058137.1_7112816_T_G	T	K	T	K	T	T	T	K	T	T	K	T	T	T	T	T	T	T	T	T	T	T	T	T	T	T	T	T	T	T	T	T	T	K	T	T	T	T	T	K	T	K	T	T	T	K	T	K	N
NC_058137.1_7112817_G_T	G	K	G	K	G	G	G	K	G	G	K	G	G	G	G	G	G	G	G	G	G	G	G	G	G	G	G	G	G	G	G	G	G	K	G	G	G	G	G	K	G	K	G	G	G	K	G	K	N
NC_058137.1_7113154_T_C	T	Y	T	Y	T	T	T	Y	T	T	Y	T	T	T	T	T	T	T	T	T	T	T	T	T	T	T	T	T	T	T	T	T	T	Y	T	T	T	T	T	Y	T	Y	T	T	T	Y	T	Y	T
NC_058137.1_7113234_T_C	T	Y	N	Y	Y	T	T	Y	T	T	Y	T	Y	T	T	T	Y	T	T	Y	T	Y	T	T	Y	Y	T	T	T	T	T	T	Y	Y	C	T	T	T	T	Y	Y	Y	Y	Y	Y	Y	Y	C	T
NC_058137.1_7120243_C_A	C	M	N	M	M	M	M	M	C	C	A	C	M	M	C	C	M	C	M	M	M	M	M	C	M	A	C	C	C	M	C	C	M	M	A	C	M	M	C	M	M	A	M	M	M	M	M	A	C
NC_058137.1_7120253_A_C	A	A	A	A	A	A	M	A	A	A	M	A	A	M	A	A	A	A	M	A	M	A	M	A	A	M	A	A	A	A	A	A	A	A	A	A	M	M	A	A	A	M	A	A	A	A	A	A	A
NC_058137.1_7122497_T_C	T	Y	Y	Y	Y	Y	N	Y	T	T	C	T	Y	Y	T	T	Y	T	Y	Y	Y	Y	Y	T	Y	C	T	T	T	Y	T	T	Y	Y	C	T	Y	Y	T	Y	Y	C	Y	Y	Y	Y	Y	C	T
NC_058137.1_7122550_G_A	G	R	G	R	R	G	G	R	G	G	R	G	G	G	G	G	G	G	G	G	G	G	G	G	R	G	G	G	G	G	G	G	G	R	G	G	G	G	G	R	G	R	R	G	G	R	R	A	G
NC_058137.1_7122565_A_C	A	A	M	A	A	M	A	N	A	A	A	A	M	A	A	A	M	A	A	M	A	M	A	A	A	M	A	A	A	A	A	A	M	A	C	A	A	A	A	A	M	A	A	M	M	A	A	A	A
NC_058137.1_7122566_A_T	A	A	A	A	A	A	W	A	A	A	W	A	A	W	A	A	A	A	W	A	W	A	W	A	A	W	A	A	A	A	A	A	A	A	A	A	W	W	A	A	A	W	A	A	A	A	A	A	A
NC_058137.1_7122572_C_T	C	C	C	C	N	C	Y	C	C	C	Y	C	C	Y	C	C	C	C	Y	C	Y	C	Y	C	C	Y	C	C	C	C	C	C	C	C	C	C	Y	Y	C	C	C	Y	C	C	C	C	C	C	C
NC_058137.1_7124113_A_G	A	R	R	G	R	R	R	G	A	A	G	A	R	R	A	A	G	R	R	R	R	G	R	A	R	G	A	R	R	R	R	R	R	G	G	A	R	R	R	R	G	G	R	R	R	R	R	G	A
NC_058137.1_7128592_A_T	A	A	A	A	W	A	A	A	A	A	A	A	A	W	A	A	A	A	A	A	W	A	A	A	W	A	A	A	A	A	A	A	A	A	A	A	W	W	A	A	A	A	W	A	A	A	W	W	A
NC_058137.1_7132196_T_C	T	T	T	T	Y	T	Y	T	T	T	Y	T	T	Y	T	T	T	T	Y	T	Y	T	Y	T	Y	Y	T	T	T	T	T	T	T	T	T	T	Y	Y	T	T	T	Y	Y	T	T	T	Y	Y	T
NC_058137.1_7132227_C_T	Y	Y	Y	Y	T	Y	N	T	Y	Y	T	C	T	Y	C	C	C	Y	Y	Y	Y	Y	Y	Y	T	T	C	Y	Y	Y	C	Y	Y	Y	T	C	Y	Y	C	T	T	T	Y	Y	Y	Y	Y	T	Y
NC_058137.1_7132352_C_T	C	Y	Y	Y	C	C	C	Y	C	C	Y	C	C	C	C	C	C	C	C	C	C	C	C	C	C	C	C	C	C	Y	C	C	C	Y	C	C	C	C	C	Y	Y	Y	C	C	C	Y	C	Y	C
NC_058137.1_7132363_T_C	T	Y	Y	Y	T	T	T	Y	T	T	Y	T	T	T	T	T	T	T	T	T	T	T	T	T	T	T	T	T	T	Y	T	T	T	Y	T	T	T	T	T	Y	Y	Y	T	T	T	Y	T	Y	T
NC_058137.1_7133729_T_C	Y	Y	Y	Y	C	Y	Y	C	Y	Y	C	T	C	Y	T	T	T	Y	Y	Y	Y	Y	Y	Y	C	C	T	Y	Y	Y	T	Y	Y	Y	C	T	Y	Y	T	C	C	C	Y	Y	Y	Y	Y	C	Y
NC_058137.1_7134331_T_C	Y	Y	Y	Y	C	Y	Y	C	Y	Y	C	T	C	Y	T	T	T	Y	Y	Y	Y	Y	Y	Y	C	C	T	Y	Y	Y	T	Y	Y	Y	C	T	Y	Y	T	C	C	C	Y	Y	Y	Y	Y	C	Y
NC_058137.1_7134386_G_C	G	S	S	S	G	G	G	S	G	G	S	G	G	G	G	G	G	G	G	G	G	G	G	G	G	G	G	G	G	S	G	G	G	S	G	G	G	G	G	S	S	S	G	G	G	S	G	S	G
NC_058137.1_7134452_G_T	G	K	K	K	G	G	G	K	G	G	K	G	G	G	G	G	G	G	G	G	G	G	G	G	G	G	G	G	G	K	G	G	G	K	G	G	G	G	G	K	K	K	G	G	K	K	G	K	G
NC_058137.1_7134455_A_G	A	A	A	A	R	A	R	A	A	A	R	A	A	R	A	A	A	A	R	A	R	A	R	A	R	R	A	A	A	A	A	A	A	A	A	A	R	R	A	A	A	R	R	A	A	A	R	R	A
NC_058137.1_7135823_C_G	S	S	C	S	S	C	C	G	S	S	S	C	G	C	C	C	C	S	C	C	C	S	C	S	S	C	C	S	S	S	C	S	S	S	S	C	C	C	C	G	G	S	C	C	C	S	C	S	S
NC_058137.1_7136027_G_A	R	R	R	R	A	R	R	A	R	R	A	G	A	R	G	G	G	R	R	R	R	R	R	R	A	A	G	R	R	R	G	R	R	R	A	G	R	R	G	A	A	A	R	R	R	R	R	A	R
NC_058137.1_7137051_G_A	G	R	G	G	G	G	G	N	G	G	R	G	G	G	G	G	G	G	G	G	G	G	G	G	G	G	G	G	G	G	G	G	G	G	G	G	G	G	G	R	G	R	G	G	G	R	G	R	G
NC_058137.1_7137054_C_T	C	Y	C	Y	Y	C	Y	Y	C	C	T	C	C	Y	C	C	C	C	Y	C	Y	C	Y	C	Y	Y	C	C	C	C	C	C	C	Y	C	C	Y	Y	C	Y	C	T	Y	C	C	Y	Y	T	C
NC_058137.1_7137055_G_A	R	G	N	G	R	R	G	G	R	R	G	G	A	G	G	G	G	G	G	R	G	R	G	R	R	R	G	G	R	G	G	G	R	G	A	G	G	G	G	R	R	G	G	R	G	G	G	G	R
NC_058137.1_7137363_G_T	K	G	G	G	K	G	G	N	K	K	G	G	T	G	G	G	G	G	G	G	G	K	G	K	K	G	G	G	K	G	G	G	K	G	K	G	G	G	G	K	K	G	G	G	G	G	G	G	K
NC_058137.1_7137368_T_G	K	T	T	T	K	T	T	N	K	K	T	T	G	T	T	T	T	T	T	T	T	K	T	K	K	T	T	T	K	T	T	T	K	T	K	T	T	T	T	K	K	T	T	T	T	T	T	T	K
NC_058137.1_7137699_A_G	A	A	A	A	R	A	R	A	A	A	R	A	A	R	A	A	A	A	R	A	R	A	R	A	R	R	A	A	A	A	A	A	A	N	A	A	R	R	A	A	A	R	R	A	A	A	R	R	A
NC_058137.1_7150861_C_T	C	Y	C	Y	C	C	C	Y	C	C	Y	C	C	C	C	C	C	C	C	C	C	C	C	C	C	C	C	C	C	C	C	C	C	Y	C	C	C	C	C	Y	C	Y	C	C	C	Y	C	Y	C
NC_058137.1_7151104_C_A	C	M	C	C	C	C	C	M	C	C	M	C	C	C	C	C	C	C	C	C	C	C	C	C	C	C	C	C	C	C	C	C	C	C	C	C	C	C	C	M	C	M	C	C	C	M	C	M	C
NC_058137.1_7151121_G_A	R	R	R	A	A	R	R	A	A	R	A	G	A	R	G	R	A	R	R	R	R	A	A	R	A	A	G	R	A	R	R	R	R	A	A	G	R	A	R	A	A	A	R	A	A	R	A	A	R
NC_058137.1_7151416_G_C	S	G	G	S	S	G	G	G	C	S	G	G	S	G	G	S	G	G	G	G	G	G	G	S	S	G	G	S	S	G	G	S	G	G	G	G	G	G	G	S	G	G	G	G	G	G	S	G	S
NC_058137.1_7151430_G_A	R	A	A	A	A	R	R	A	A	R	A	A	A	A	A	A	R	R	A	R	A	A	R	R	A	R	R	A	R	R	A	R	A	A	R	A	A	R	R	A	A	A	A	G	R	A	A	A	A
NC_058137.1_7151565_A_T	A	W	W	N	A	A	W	A	A	W	A	T	A	W	T	W	W	A	W	W	W	A	W	A	A	A	W	W	W	A	W	A	W	W	A	T	W	W	T	A	A	A	W	W	W	W	A	A	W
NC_058137.1_7152146_G_C	G	S	G	S	G	G	G	S	G	G	S	G	G	S	G	G	G	G	G	G	S	G	G	G	G	G	G	G	G	S	G	G	G	S	G	G	S	S	G	S	G	S	G	G	G	S	G	S	G
NC_058137.1_7152517_G_T	G	K	G	K	K	G	K	K	G	G	T	G	G	K	G	G	G	G	K	G	K	G	K	G	K	K	G	G	G	K	G	G	G	K	G	G	K	K	G	K	G	T	K	G	G	K	K	T	G
NC_058137.1_7152597_C_T	C	Y	C	Y	Y	C	Y	Y	C	C	T	C	C	Y	C	C	C	C	Y	C	Y	C	Y	C	Y	Y	C	C	C	Y	C	C	C	Y	C	C	Y	Y	C	Y	C	T	Y	C	C	Y	Y	T	C
NC_058137.1_7152785_C_T	C	Y	C	Y	N	C	N	Y	C	C	C	C	C	Y	C	C	Y	Y	Y	C	Y	Y	Y	C	Y	Y	C	C	C	Y	C	C	C	Y	C	C	Y	Y	C	Y	C	T	Y	C	C	Y	Y	T	C
NC_058137.1_7152860_C_T	Y	T	T	T	T	Y	Y	T	T	Y	T	T	T	T	T	T	Y	Y	T	T	T	T	Y	Y	T	T	Y	T	Y	Y	T	Y	T	T	T	T	T	Y	Y	T	T	T	T	Y	Y	T	T	T	N
NC_058137.1_7152863_A_T	A	W	A	W	W	A	N	W	A	A	T	A	A	W	A	A	W	W	W	A	W	W	W	A	W	W	A	A	A	W	A	A	A	W	A	A	W	W	A	W	A	T	W	A	A	W	W	T	A
NC_058137.1_7153254_C_T	Y	T	T	T	T	Y	Y	T	T	T	T	T	T	T	T	T	Y	Y	T	T	T	T	Y	Y	T	T	Y	T	Y	Y	T	Y	T	T	T	T	T	Y	Y	T	T	T	T	Y	Y	T	T	T	T
NC_058137.1_7153983_C_T	Y	Y	Y	Y	T	C	Y	Y	Y	Y	T	C	Y	Y	C	C	T	Y	Y	Y	Y	T	T	Y	T	T	C	C	T	Y	Y	C	C	Y	Y	C	Y	T	Y	T	Y	T	Y	T	Y	Y	Y	T	N
NC_058137.1_7154050_T_G	K	K	K	K	G	K	K	G	K	K	G	T	G	K	T	T	G	K	K	K	K	G	G	K	G	G	T	T	G	K	K	T	K	K	G	T	K	G	K	G	G	G	K	G	G	K	K	G	N
NC_058137.1_7155848_T_A	T	W	T	T	W	T	T	W	T	T	W	T	T	W	T	T	T	T	T	T	T	T	T	T	W	T	T	T	T	W	T	T	T	N	T	T	T	T	T	W	T	W	W	T	T	W	W	A	N
NC_058137.1_7162877_T_A	W	T	T	T	W	W	T	T	W	W	T	T	A	T	T	T	T	T	T	T	T	T	T	W	W	T	T	T	W	T	T	T	W	T	W	T	T	T	T	W	W	T	T	T	T	T	T	T	W
NC_058137.1_7164342_T_A	T	W	T	W	W	T	T	W	T	T	W	T	T	W	T	T	T	T	T	T	W	T	T	T	W	T	T	T	T	T	T	T	T	W	T	T	W	W	T	W	T	W	W	T	T	W	W	A	T
NC_058137.1_7164855_T_A	T	W	T	W	W	T	T	W	T	T	W	T	T	W	T	T	T	T	T	T	W	T	T	T	W	T	T	T	T	T	T	T	T	W	T	T	W	W	T	W	T	W	W	T	T	W	W	A	T
NC_058137.1_7165496_T_C	Y	Y	C	Y	C	Y	Y	Y	C	Y	Y	C	C	Y	C	C	T	T	C	C	C	Y	Y	Y	C	C	Y	C	Y	T	Y	Y	C	N	C	C	C	Y	Y	Y	C	Y	C	Y	Y	Y	C	Y	C
NC_058137.1_7166351_C_T	C	Y	N	Y	C	C	Y	C	Y	N	C	T	C	Y	T	T	C	C	Y	Y	Y	C	C	C	C	C	Y	T	C	C	Y	Y	Y	C	C	T	Y	C	Y	C	C	C	Y	C	C	Y	Y	C	Y
NC_058137.1_7166555_G_A	G	R	G	R	R	G	G	R	G	G	R	G	G	R	G	G	G	G	G	G	R	G	G	G	R	G	G	G	G	G	G	G	G	R	G	G	R	R	G	R	G	R	R	G	G	R	R	A	G
NC_058137.1_7166640_C_G	S	C	C	C	S	S	S	S	S	G	C	C	G	C	C	C	G	S	C	C	C	S	S	S	S	C	S	C	G	S	S	C	S	S	S	C	C	S	S	S	S	C	C	S	S	C	C	C	S
NC_058137.1_7166879_A_G	A	R	A	R	R	A	A	R	A	A	R	A	A	R	A	A	A	A	A	A	R	A	A	A	R	A	A	A	A	A	A	A	A	N	A	A	R	R	A	R	A	R	R	A	A	R	R	G	A
NC_058137.1_7167327_C_T	Y	C	Y	C	Y	Y	Y	Y	Y	T	C	C	T	C	C	C	T	Y	C	C	C	Y	Y	Y	Y	C	Y	C	T	Y	Y	C	Y	Y	Y	C	C	Y	Y	Y	T	C	C	Y	Y	C	C	C	Y
NC_058137.1_7167513_C_T	C	C	Y	C	C	C	Y	Y	C	Y	C	C	C	C	C	C	T	Y	C	C	C	Y	Y	C	C	C	Y	C	Y	Y	Y	C	C	Y	C	C	C	Y	Y	C	Y	C	C	Y	Y	C	C	C	C
NC_058137.1_7167904_T_A	T	W	T	W	W	T	T	W	T	T	W	T	T	W	T	T	T	T	T	T	W	T	T	T	W	T	T	T	T	T	T	T	T	N	T	T	W	W	T	W	T	W	W	T	T	W	W	A	T
NC_058137.1_7169617_G_A	G	R	G	R	R	G	G	G	G	G	R	G	G	R	G	G	G	G	G	G	R	G	G	G	R	G	G	G	G	G	G	G	G	R	G	G	R	R	G	R	G	R	R	G	G	R	R	A	G
NC_058137.1_7169655_T_A	W	T	W	T	W	W	W	W	W	A	T	T	A	T	T	T	A	W	T	T	T	W	W	W	W	T	W	T	A	W	W	T	W	W	W	T	T	W	W	W	A	T	T	W	W	T	T	T	W
NC_058137.1_7170094_G_A	R	G	R	G	R	R	R	R	R	R	G	G	A	G	G	G	A	R	G	G	G	R	R	R	R	G	R	G	A	R	R	G	R	R	R	G	G	R	R	R	A	G	G	R	R	G	G	G	R
NC_058137.1_7170888_G_A	G	R	G	R	R	G	G	R	G	G	R	G	G	R	G	G	G	G	G	G	R	G	G	G	R	G	G	G	G	G	G	G	G	R	G	G	R	R	G	R	G	R	R	G	G	R	R	A	G
NC_058137.1_7171742_C_T	C	T	Y	T	Y	C	Y	Y	Y	N	Y	T	C	T	T	T	C	C	Y	T	T	Y	C	C	Y	Y	Y	T	C	C	Y	Y	Y	Y	Y	T	T	Y	Y	Y	C	Y	T	Y	Y	T	T	T	Y
NC_058137.1_7173737_C_T	Y	C	C	C	Y	Y	Y	C	Y	N	Y	C	Y	C	C	C	C	C	Y	Y	C	C	Y	Y	Y	T	C	C	Y	C	C	C	C	C	Y	C	C	C	C	Y	C	Y	C	Y	Y	C	C	C	Y
NC_058137.1_7176139_C_T	C	Y	C	Y	Y	C	C	Y	C	C	Y	C	C	Y	C	C	Y	C	C	C	Y	C	C	C	Y	C	C	C	C	C	C	C	C	Y	C	C	Y	Y	C	Y	C	Y	Y	C	C	Y	Y	T	C
NC_058137.1_7176223_G_C	S	S	S	S	C	S	S	C	S	S	C	G	C	S	G	G	C	S	S	S	S	C	C	S	C	C	S	G	C	S	S	G	S	C	C	G	S	C	S	C	C	C	S	C	C	S	S	C	G
NC_058137.1_7176311_A_T	A	W	W	W	W	A	A	W	A	N	W	A	W	W	A	A	T	W	A	A	W	W	W	A	W	A	W	A	W	W	W	A	W	T	W	A	W	T	W	W	T	W	W	W	W	W	W	T	A
NC_058137.1_7176329_A_T	W	W	W	W	T	W	W	T	W	W	T	A	T	W	A	A	T	W	W	W	W	T	T	W	T	T	W	A	T	W	W	A	W	T	T	A	W	T	W	T	T	T	W	T	T	W	W	T	W
NC_058137.1_7176347_C_A	M	C	C	C	M	M	C	C	M	N	C	C	M	C	C	C	C	C	C	C	C	C	C	M	M	C	C	C	M	C	C	C	C	C	C	C	C	C	C	M	C	C	C	C	C	C	C	C	M
NC_058137.1_7186119_G_A	G	G	G	G	G	G	G	G	G	R	G	G	R	G	G	G	G	G	G	G	G	G	G	G	G	G	G	G	G	G	G	G	R	G	R	G	G	G	G	G	R	G	G	G	G	G	G	G	G
NC_058137.1_7189939_C_T	C	Y	C	Y	Y	C	Y	Y	C	Y	T	C	Y	Y	C	C	C	C	Y	C	Y	C	Y	C	Y	Y	C	C	C	C	C	C	Y	Y	Y	C	Y	Y	C	Y	Y	T	Y	C	C	Y	Y	T	C
NC_058137.1_7195003_G_A	G	R	G	R	A	G	R	R	G	G	A	G	G	R	G	G	G	G	R	R	R	G	R	G	R	A	G	G	G	G	G	G	G	R	R	G	R	R	G	A	G	A	R	R	G	R	R	A	G
NC_058137.1_7195262_C_T	C	Y	C	Y	T	C	Y	Y	C	C	T	C	C	Y	C	C	C	C	Y	C	Y	C	Y	C	Y	Y	C	C	C	C	C	C	C	N	C	C	Y	Y	C	T	C	T	Y	C	C	Y	Y	T	C
NC_058137.1_7207167_A_T	W	W	W	W	T	W	W	W	W	W	T	A	T	W	A	A	W	A	W	W	W	A	W	W	T	T	A	A	W	A	A	A	W	W	T	A	W	W	A	T	T	T	W	W	W	W	W	T	W
NC_058137.1_7209938_T_A	W	T	T	T	W	W	T	W	W	W	T	T	W	T	T	T	T	T	T	T	T	T	T	W	W	T	T	T	W	T	T	T	T	T	T	T	T	T	T	W	T	T	T	T	T	T	T	T	W
NC_058137.1_7210558_C_T	C	T	Y	Y	C	C	Y	Y	Y	N	C	T	C	T	T	T	Y	C	Y	Y	Y	C	C	C	C	C	Y	T	C	Y	Y	Y	Y	C	C	T	Y	C	Y	C	C	C	Y	C	C	Y	Y	C	Y
NC_058137.1_7218429_A_G	A	R	A	R	R	A	R	R	A	A	G	A	A	R	A	A	A	A	R	A	R	A	R	A	R	R	A	A	A	A	A	A	A	R	A	A	R	R	A	R	A	G	R	A	A	R	R	G	A
NC_058137.1_7231968_A_T	A	W	A	W	W	A	W	W	A	A	T	A	A	W	A	A	A	A	W	A	W	A	W	A	W	W	A	A	A	A	A	A	A	W	A	A	W	W	A	W	A	T	W	A	A	W	W	T	A
NC_058137.1_7232120_G_A	G	R	N	R	G	G	R	R	R	R	G	A	R	R	A	A	R	A	R	R	R	R	R	G	G	G	A	A	R	R	A	R	R	G	R	A	R	R	A	G	R	G	R	R	R	R	R	G	N
NC_058137.1_7234315_T_G	K	K	K	K	G	K	K	G	K	K	G	T	G	K	T	T	K	T	K	T	K	T	K	K	G	K	T	T	K	T	T	T	K	K	K	T	K	K	T	G	G	G	K	T	K	K	K	G	N
NC_058137.1_7234401_G_A	R	R	R	R	A	R	R	A	R	R	A	G	A	R	G	G	R	G	R	G	R	G	R	R	A	R	G	G	R	G	G	G	R	R	R	G	R	R	G	A	A	A	R	G	R	R	R	A	R
NC_058137.1_7234474_A_C	M	M	M	M	C	M	M	C	M	M	C	A	C	M	A	A	M	A	M	A	M	A	M	M	C	M	A	A	M	A	A	A	M	M	M	A	M	M	A	C	C	C	M	A	M	M	M	C	M
NC_058137.1_7234712_C_A	C	C	M	M	C	C	C	C	M	C	C	C	C	C	C	M	M	C	C	M	C	C	C	C	C	M	C	M	M	M	C	M	M	N	M	M	C	C	M	C	C	C	C	M	C	C	M	C	C
NC_058137.1_7239067_G_A	G	R	G	G	G	G	G	G	G	G	R	G	G	G	G	G	G	G	G	G	G	G	G	G	G	G	G	G	G	G	G	G	G	G	G	G	G	G	G	R	G	R	G	G	G	R	G	R	G
NC_058137.1_7250159_T_C	T	Y	T	T	Y	T	Y	Y	T	Y	Y	T	T	Y	T	T	T	Y	T	T	Y	T	T	T	T	T	T	T	T	T	T	T	T	T	T	T	Y	Y	T	Y	T	Y	T	Y	T	Y	T	Y	T
NC_058137.1_7252352_A_G	R	G	R	R	G	R	N	R	R	R	R	G	G	G	R	R	A	R	R	R	G	A	A	R	G	A	A	R	R	A	R	A	R	R	R	A	G	R	G	G	G	R	G	R	R	G	R	G	G
NC_058137.1_7252379_C_G	C	S	C	C	S	C	N	S	C	N	S	C	C	S	C	C	C	S	C	C	S	C	C	C	C	C	C	C	C	C	C	C	C	C	C	C	S	S	C	S	C	S	C	S	C	S	C	S	C
NC_058137.1_7257005_C_T	C	Y	C	C	C	C	C	Y	C	C	Y	C	C	Y	C	C	C	Y	C	C	Y	C	C	C	C	C	C	C	C	C	C	C	C	C	C	C	Y	Y	C	Y	C	Y	C	Y	C	Y	C	Y	C
NC_058137.1_7257136_A_G	R	G	R	A	G	R	R	N	R	R	R	G	G	G	R	R	A	R	R	R	G	R	A	R	G	A	A	R	R	A	G	A	A	A	R	A	G	R	G	G	G	R	G	R	R	G	R	G	G
NC_058137.1_7257507_G_A	G	A	R	G	R	G	R	R	G	N	R	A	R	A	R	R	G	R	R	R	A	R	G	G	R	G	G	R	G	G	A	G	G	N	R	G	A	R	R	R	R	R	A	R	G	A	R	A	R
NC_058137.1_7257841_G_T	K	T	K	K	T	K	K	K	K	K	K	T	T	T	K	K	G	K	K	K	T	K	G	K	T	G	G	K	K	G	T	G	G	T	K	G	T	K	T	T	T	K	T	K	K	T	K	T	T
NC_058137.1_7261576_T_C	Y	T	T	T	Y	Y	T	T	Y	Y	T	T	Y	T	T	T	T	T	T	T	T	T	T	Y	Y	T	T	T	Y	T	T	T	T	T	T	T	T	T	T	Y	T	T	T	T	T	T	T	T	Y
NC_058137.1_7268385_G_A	R	A	R	R	A	R	R	R	R	R	R	A	A	A	R	R	R	R	R	R	A	G	G	R	A	G	G	R	R	G	R	G	R	R	R	G	A	R	A	A	A	R	A	R	R	A	R	A	N
NC_058137.1_7268525_T_C	Y	T	Y	Y	Y	Y	T	T	Y	Y	T	T	Y	T	T	T	T	T	T	T	T	T	T	Y	Y	T	T	T	Y	T	T	T	Y	Y	T	T	T	T	Y	Y	Y	T	T	T	T	T	T	T	Y
NC_058137.1_7270036_C_T	Y	T	Y	Y	T	Y	Y	Y	Y	Y	Y	T	T	T	Y	Y	Y	Y	Y	Y	T	C	C	Y	T	C	C	Y	Y	C	Y	C	Y	N	Y	C	T	Y	T	T	T	Y	T	Y	Y	T	Y	T	T
NC_058137.1_7272852_C_T	C	Y	N	C	C	C	Y	Y	C	C	C	T	C	Y	Y	Y	Y	C	Y	Y	Y	C	C	C	C	C	C	Y	C	C	Y	C	C	C	C	C	Y	C	Y	C	C	C	Y	C	C	Y	C	C	Y
NC_058137.1_7273119_T_C	T	Y	Y	T	T	T	Y	N	T	T	T	C	T	Y	Y	Y	Y	T	Y	Y	Y	T	T	T	T	T	T	Y	T	T	Y	T	T	T	T	T	Y	T	Y	T	T	T	Y	T	T	Y	T	T	Y
NC_058137.1_7273179_A_G	A	R	A	A	R	A	R	R	A	R	R	A	A	R	A	A	A	A	A	A	R	A	A	A	R	A	A	A	A	A	A	A	A	A	A	A	R	R	A	R	A	R	R	R	A	R	R	G	N
NC_058137.1_7273337_G_T	G	K	N	G	G	G	K	K	G	G	G	T	G	K	K	K	K	K	K	K	K	G	G	G	G	G	G	K	G	G	K	G	G	G	G	G	K	G	K	G	G	G	K	G	G	K	G	G	K
NC_058137.1_7273418_A_T	A	W	N	A	A	A	W	W	A	A	A	T	A	W	W	W	W	A	W	W	W	A	A	A	A	A	A	W	A	A	W	A	A	A	A	A	W	A	W	A	A	A	W	A	A	W	A	A	W
NC_058137.1_7273525_T_C	T	C	N	T	Y	T	Y	Y	T	Y	Y	C	Y	C	Y	Y	Y	Y	Y	Y	C	T	T	T	Y	T	T	Y	T	T	Y	T	T	N	Y	T	C	Y	Y	Y	Y	Y	C	Y	T	C	Y	C	Y
NC_058137.1_7279018_A_G	A	R	G	R	R	A	R	R	R	R	A	G	R	R	G	G	G	G	R	G	R	R	R	A	A	R	G	G	R	A	G	R	R	N	G	G	R	R	G	A	G	A	R	R	G	R	R	A	R
NC_058137.1_7279058_T_C	Y	C	C	C	C	Y	Y	C	C	C	Y	C	C	C	C	C	C	C	Y	C	C	Y	Y	Y	C	Y	C	C	C	T	C	Y	C	Y	C	C	C	C	C	C	C	Y	C	C	C	C	C	C	C
NC_058137.1_7279479_C_T	C	Y	Y	Y	Y	C	Y	Y	Y	Y	C	T	C	Y	T	T	Y	C	Y	Y	Y	C	C	C	C	C	Y	T	C	C	Y	C	Y	C	C	Y	Y	C	Y	C	C	C	Y	C	C	Y	Y	C	Y
NC_058137.1_7280150_G_A	R	A	A	A	A	R	N	A	A	A	R	A	A	A	A	A	A	A	R	A	A	R	R	R	A	R	A	A	A	G	A	R	A	R	A	A	A	A	A	A	A	R	A	A	A	A	A	A	A
NC_058137.1_7280517_C_T	Y	C	C	Y	Y	Y	C	C	Y	Y	C	C	Y	C	C	C	C	C	C	C	C	C	C	Y	Y	C	C	C	Y	C	C	C	Y	Y	C	C	C	C	C	Y	C	C	C	C	C	C	C	C	Y
NC_058137.1_7292977_A_T	A	A	A	W	W	W	A	A	W	W	A	A	A	A	W	W	A	A	A	A	A	A	A	A	A	A	W	W	A	W	A	A	A	W	A	W	A	A	A	A	A	A	A	A	A	A	W	A	A
NC_058137.1_7293002_C_T	C	C	Y	C	C	C	C	Y	C	Y	C	C	C	C	C	C	Y	Y	C	Y	C	C	Y	C	C	Y	Y	C	Y	C	C	Y	Y	C	Y	C	C	Y	C	C	C	C	C	Y	Y	C	C	C	C
NC_058137.1_7296740_A_T	W	W	W	W	W	A	W	W	W	N	W	A	T	W	A	A	A	A	A	A	W	A	A	W	T	A	A	A	W	A	A	A	W	W	W	A	W	W	W	T	T	W	W	W	W	W	W	T	W
NC_058137.1_7298797_C_T	C	Y	Y	C	C	C	Y	C	C	C	Y	T	C	Y	Y	Y	C	C	T	Y	Y	C	Y	C	C	Y	C	Y	C	C	Y	Y	C	C	C	C	Y	C	Y	C	C	Y	Y	C	C	Y	C	C	Y
NC_058137.1_7298809_C_G	S	G	N	G	G	S	G	S	G	S	G	G	G	G	G	G	S	C	G	S	G	C	S	S	G	S	S	G	S	S	S	S	S	G	S	S	G	S	S	G	S	G	G	S	S	G	G	G	G
NC_058137.1_7298832_T_A	T	W	W	T	T	T	W	T	T	T	W	A	T	W	W	W	T	T	A	W	W	T	W	T	T	W	T	W	T	T	W	W	T	T	T	T	W	T	W	T	T	W	W	T	T	W	T	T	W
NC_058137.1_7302608_T_A	W	W	W	W	W	T	W	W	W	W	T	A	A	W	W	W	W	W	W	A	W	W	W	W	W	W	W	W	A	T	W	W	A	W	A	T	W	W	A	W	A	T	W	W	W	W	T	T	A
NC_058137.1_7302921_C_T	C	Y	N	C	C	C	Y	Y	C	C	C	T	Y	Y	Y	Y	Y	Y	Y	T	Y	C	Y	C	C	Y	Y	Y	Y	C	Y	Y	Y	C	T	C	Y	Y	Y	C	Y	C	Y	Y	Y	Y	C	C	Y
NC_058137.1_7305172_C_T	C	C	C	C	C	C	C	Y	C	C	C	C	C	Y	C	C	C	C	C	C	Y	C	C	C	Y	C	C	C	C	C	C	C	C	C	C	C	Y	Y	C	C	C	C	Y	C	C	C	Y	Y	C
NC_058137.1_7305347_C_T	C	Y	Y	C	C	C	N	Y	C	Y	C	T	Y	Y	Y	Y	Y	Y	Y	T	Y	C	Y	C	C	Y	Y	Y	Y	C	Y	Y	Y	C	T	C	Y	Y	Y	C	Y	C	Y	Y	Y	Y	C	C	Y
NC_058137.1_7306055_A_T	A	W	W	W	W	W	W	A	W	W	W	T	A	W	T	T	W	A	T	W	W	W	W	A	A	W	W	T	A	W	T	W	A	W	A	T	W	A	W	A	A	W	W	A	A	W	W	A	W
NC_058137.1_7311049_G_A	G	A	A	A	R	R	A	A	R	R	A	A	R	A	A	A	R	A	A	A	A	A	A	G	R	A	A	A	R	R	A	A	R	N	A	R	A	A	A	R	A	A	A	A	A	A	A	A	R
NC_058137.1_7311120_T_C	Y	T	T	T	Y	T	T	T	Y	Y	T	T	Y	T	T	T	T	Y	T	T	T	T	T	Y	Y	T	T	T	Y	T	T	T	Y	T	T	T	T	T	T	Y	T	T	T	T	T	T	T	T	Y
NC_058137.1_7313820_A_G	R	G	G	G	R	R	R	R	G	R	R	G	G	R	G	G	R	G	R	G	R	G	R	R	R	R	G	G	G	R	G	G	R	G	G	R	R	R	G	G	G	R	R	G	G	G	R	R	G
NC_058137.1_7313904_G_C	G	S	S	C	N	S	S	S	S	S	G	C	S	S	C	C	S	S	S	C	S	C	S	G	G	S	C	C	S	S	C	C	G	C	C	S	S	S	S	G	S	G	S	S	S	S	S	G	S
NC_058137.1_7313913_G_A	G	A	A	A	N	R	R	R	R	R	R	A	R	R	A	A	R	R	R	A	R	A	R	G	G	R	A	A	R	R	A	A	G	A	A	R	R	R	A	R	A	R	R	A	A	A	R	R	R
NC_058137.1_7314423_G_A	G	A	A	A	R	R	R	R	R	R	R	A	R	R	A	A	R	R	R	A	R	A	R	G	G	R	A	A	R	R	A	A	G	A	A	R	R	R	A	R	A	R	R	A	A	A	R	R	R
NC_058137.1_7315062_G_A	A	R	G	G	R	R	R	R	R	R	A	G	R	R	G	G	R	R	R	G	R	G	R	A	A	R	G	G	R	R	G	G	A	G	G	R	R	R	G	A	G	A	R	R	G	R	R	A	R
NC_058137.1_7321756_T_C	T	C	Y	Y	T	Y	Y	Y	T	N	Y	C	T	Y	Y	Y	T	T	Y	Y	Y	T	T	T	T	T	T	Y	T	T	Y	T	Y	Y	T	T	Y	T	C	Y	Y	Y	Y	Y	Y	C	T	Y	Y
NC_058137.1_7321761_C_G	C	S	N	S	C	S	S	S	C	C	C	G	C	S	S	S	C	C	S	S	S	C	C	C	C	C	C	S	C	C	S	C	C	S	C	C	S	C	S	C	C	C	S	C	C	S	C	C	S
NC_058137.1_7321884_C_T	C	C	C	C	N	C	C	Y	C	C	C	C	C	Y	C	C	C	C	C	C	Y	C	C	C	Y	C	C	C	C	C	C	C	C	C	C	C	Y	Y	C	C	C	C	Y	C	C	C	Y	Y	C
NC_058137.1_7322102_A_G	A	G	R	R	A	R	R	R	A	R	R	G	A	R	R	R	A	A	R	R	R	A	A	A	A	A	A	R	A	A	R	A	R	R	A	A	R	A	G	R	R	R	R	R	R	G	A	R	R
[truncated: 133,081 more rows]
[truncated: 113 more columns]
